# Supplementary material for: Light-sensing via hydrogen peroxide and a peroxiredoxin
Source: Nat Commun. 2017 Mar 24;8:14791. doi: 10.1038/ncomms14791 (PMC5376668; doi:10.1038/ncomms14791)
Supplement: Supplementary Data 1 — Mass spectrometry results - quantification of Msn2 phosphorylation in response to H2O2. [file ncomms14791-s2.xlsx]

## Sheet: overview
Overview - all experimental conditions			Dose dependent response of Msn2 phosphorylation sites to increasing concentrations of hydrogen peroxide							Response kinetics of Msn2 phosphorylation sites to 0.4mM hydrogen peroxide (time frame 5-15mins)							Effects of constitutive active PKA (bcy1∆) on Msn2 phosphorylation sites in response to 0.4mM H2O2 (time frame 5-15mins)							Effects of tsa1∆ on Msn2 phosphorylation sites in response to 0.4mM H2O2					Msn2 phosphorylation status in wild type and tsa1∆ cells		Description: Overview on the experimental setups. Average SILAC (L/H) ratios of Msn2 phosphorylation sites and corresponding unphosphorylated peptides are shown (for details see other worksheets). Key regulatory sites for Msn2 localization (Ser288, Ser304 of the Msn2-NES and Ser633 of the Msn2NLS) are highlighted in bold letters. Time of treatment, H2O2 concentration and n(biological replicates) …
		time	10min	10min	10min	10min	10min	10min		5min	10min	15min	5min	10min	15min		5min	10min	15min	5min	10min	15min		10min	15min	10min	15min		untreated	untreated
		H2O2	0.2mM	0.4mM	0.8mM	0.2mM	0.4mM	0.8mM		0.4mM	0.4mM	0.4mM	0.4mM	0.4mM	0.4mM		0.4mM	0.4mM	0.4mM	0.4mM	0.4mM	0.4mM		0.4mM	0.4mM	0.4mM	0.4mM
		sample size	n=2	n=2	n=2	n=2	n=2	n=2		n=1	n=2	n=1	n=1	n=2	n=1		n=1	n=1	n=2	n=1	n=1	n=2		n=1	n=2	n=1	n=2		n=2	n=2
			phosphorylation site group			unphosphorylated peptide				phosphorylation site group			unphosphorylated peptide				phosphorylation site group			unphosphorylated peptide				PSG		unphos.peptide			PSG	unp. pep.
Protein	Phosphorylation site group (PSG)	Number of phosphorylation sites	Average L/H ratio	Average L/H ratio	Average L/H ratio	Average L/H ratio	Average L/H ratio	Average L/H ratio		Average L/H ratio	Average L/H ratio	Average L/H ratio	Average L/H ratio	Average L/H ratio	Average L/H ratio		Average L/H ratio	Average L/H ratio	Average L/H ratio	Average L/H ratio	Average L/H ratio	Average L/H ratio		Average L/H ratio	Average L/H ratio	Average L/H ratio	Average L/H ratio		Average L/H ratio	Average L/H ratio
Msn2	T(105)	1	1.08	0.33	0.2	0.949789	1.04307	0.84		0.36	0.33		1.3	1.04307	0.93				0.48	1.34	1.07	0.894236			1.11911	0.99	0.904986		0.860049
Msn2	T(193)	1				1.47367	2.04216	1.7196					2.09	2.04216	1.16					1.71464	1.51493	1.12196				1.33996	1.29492		0.75	0.674798
Msn2	S(194)	1	0.699714	0.196483		1.47367	2.04216	1.7196		0.294958	0.196483	0.09	2.09	2.04216	1.16			1.01	1.00489	1.71464	1.51493	1.12196			1.16776	1.33996	1.29492		0.767293	0.674798
Msn2	S(194),S(201)	2				1.43072	2.04432	1.68674					1.97317	2.04432	1.09836					1.69203	1.39144	0.996981			0.9	1.29872	1.16776			0.882324
Msn2	S(201)	1	0.489285	0.144424	0.11	1.37768	2.12309	1.62		0.285153	0.144424	0.12	1.91722	2.12309	1.04		0.37	0.338424	0.317863	1.68083	1.33352	0.875761			0.479775	1.22	1.02867		0.702045	0.93677
Msn2	S(208)	1		0.72		1.37768	2.12309	1.62			0.72		1.91722	2.12309	1.04					1.68083	1.33352	0.875761			2.32	1.22	1.02867		1.03514	0.93677
Msn2	S(288),S(297)	2				3.26177	34.7452	19.9835						34.7452	1.75597					5.11937	4.25995	1.52851					2.32043		0.932738	1.22425
Msn2	S(288)	1	0.90639	0.361214	0.177792	3.26177	34.7452	19.9835		0.557055	0.361214	0.21		34.7452	1.75597		0.993914	0.847096	0.660678	5.11937	4.25995	1.52851		0.934449	0.961186		2.32043		0.876452	1.22425
Msn2	S(304)	1	0.882087	0.247363	0.16	1.66685	13.3447	8.77725		0.304631	0.247363	0.152971	21.7212	13.3447	2.03855		1.3405	1.3049	0.807523	1.91958	1.66697	0.95376		1.03346	0.782857		1.64102		0.772575	1.03654
Msn2	S(304),S(306)	2				1.66685	13.3447	8.77725					21.7212	13.3447	2.03855				0.36	1.91958	1.66697	0.95376			0.62		1.64102			1.03654
Msn2	S(304),S(308)	2	0.62			1.66685	13.3447	8.77725		0.22		0.06	21.7212	13.3447	2.03855				0.4	1.91958	1.66697	0.95376			0.540833		1.64102		0.804239	1.03654
Msn2	S(308)	1				1.66685	13.3447	8.77725		5.03195			21.7212	13.3447	2.03855				0.880166	1.91958	1.66697	0.95376			0.995992		1.64102		1.39	1.03654
Msn2	T(333),S(339)	2											0.90233								0.9	0.84293			1.19		0.774855			0.700475
Msn2	S(339)	1								1.92			0.90233						1.18		0.9	0.84293					0.774855			0.700475
Msn2	S(393)	1	0.96	0.24		0.849555	0.985791	0.924878			0.24		1.14578	0.985791	0.96					1.08775	1.05	0.739308			0.786638	0.909945	0.923103		1.1	0.822339
Msn2	S(398)	1		0.16	0.1	0.849555	0.985791	0.924878			0.16		1.14578	0.985791	0.96				0.24454	1.08775	1.05	0.739308			0.692087	0.909945	0.923103			0.822339
Msn2	S(410)	1	5.5381			0.931566	0.994955	0.91864		0.96			1.08872	0.994955	0.973045				0.99	1.11187	1.01244	0.83234			10.3113	0.896805	0.954944			0.853042
Msn2	S(432)	1				0.91819	1.05465	0.972966		0.134907			1.20507	1.05465	1.00955		0.42		0.87	1.18577	1.07499	0.867116			0.465403	0.954673	0.957827		0.85	0.887727
Msn2	S(438)	1	3.54			0.914877	0.993932						1.09	0.993932	0.96				0.905539	1.11	1.04	0.817112				0.9	0.924268			0.85
Msn2	S(441)	1				0.914877	0.993932						1.09	0.993932	0.96				0.96	1.11	1.04	0.817112				0.9	0.924268			0.85
Msn2	S(451)	1	0.916547	0.224982	0.144468	1.9	13.95	8.9		0.347867	0.224982	0.177646		13.95	3.68646		0.759408	0.674537	0.639148	2.85	2.6	1.62232		0.73	0.718811		3.00193		0.867261	1.25996
Msn2	S(582)	1	0.783709	0.209196			11.02			0.24703	0.209196		8.51496	11.02			0.654064	0.64	0.622702					0.66	0.76				0.700393	1.26554
Msn2	S(582),S(606)	2					11.02						8.51496	11.02															1.02	1.26554
Msn2	T(589)	1					11.02						8.51496	11.02					0.7											1.26554
Msn2	S(603),S(606)	2					11.02			1.27			8.51496	11.02																1.26554
Msn2	S(620)	1																							2.22
Msn2	S(625),T(627),S(633)	3				1.65027	32.8876	13.0966					31.5489	32.8876	4.03856				0.88	1.16684	1.11	0.468399				3.45	1.81115			1.08949
Msn2	S(625),S(629),S(633)	3	0.80697			1.65027	32.8876	13.0966					31.5489	32.8876	4.03856					1.16684	1.11	0.468399				3.45	1.81115			1.08949
Msn2	S(625),T(627),S(632)	3				1.65027	32.8876	13.0966		0.18			31.5489	32.8876	4.03856					1.16684	1.11	0.468399				3.45	1.81115			1.08949
Msn2	S(625)	1		0.7						0.96	0.7													0.64	0.525321				0.79
Msn2	S(625),S(629)	2																							0.7
Msn2	S(625),T(627)	2								1.65
Msn2	T(627),S(629),S(632)	3				1.65027	32.8876	13.0966		0.18			31.5489	32.8876	4.03856					1.16684	1.11	0.468399				3.45	1.81115			1.08949
Msn2	T(627),S(629)	2																							0.86
Msn2	S(629),S(633)	2				1.65027	32.8876	13.0966					31.5489	32.8876	4.03856				0.867748	1.16684	1.11	0.468399				3.45	1.81115			1.08949
Msn2	S(629),S(632)	2		1.25		1.65027	32.8876	13.0966			1.25		31.5489	32.8876	4.03856				0.486313	1.16684	1.11	0.468399		2.43	1.77	3.45	1.81115			1.08949
Msn2	S(632)	1				1.65027	32.8876	13.0966					31.5489	32.8876	4.03856					1.16684	1.11	0.468399				3.45	1.81115		0.82	1.08949
Msn2	S(632),S(633)	2			0.174929	1.65027	32.8876	13.0966		1.59			31.5489	32.8876	4.03856				0.95	1.16684	1.11	0.468399				3.45	1.81115			1.08949
Msn2	S(633)	1	0.760812	0.416485	0.125397	1.65027	32.8876	13.0966		0.58	0.416485	0.209762	31.5489	32.8876	4.03856		1.02427	0.99246	0.832584	1.16684	1.11	0.468399		0.879848	0.907387	3.45	1.81115		0.866895	1.08949
Msn2	T(639)	1				1.65027	32.8876	13.0966					31.5489	32.8876	4.03856				0.83	1.16684	1.11	0.468399				3.45	1.81115			1.08949

## Sheet: n=2 (biological replicates)
Supplementary Data 1. Mass spectrometry results - quantification of Msn2 phosphorylation in response to H2O2.
Overview - key experiments, n(biological replicates)=2			Dose dependent response of Msn2 phosphorylation sites to increasing concentrations of hydrogen peroxide
			0.2mM H2O2, 10min, WT, n=2																								0.4mM H2O2, 10min, WT, n=2
			average values (n=2)								biological replicate 1								biological replicate 2								average values (n=2)								biological replicate 1								biological replicate 2
			phosphorylation site group				unphosphorylated peptide				phosphorylation site group				unphosphorylated peptide				phosphorylation site group				unphosphorylated peptide				phosphorylation site group				unphosphorylated peptide				phosphorylation site group				unphosphorylated peptide				phosphorylation site group				unphosphorylated peptide
Protein	Phosphorylation site group (PSG)	Number of phosphorylation sites	Average L/H ratio	highest value	lowest value	found in x biological replicates	Average L/H ratio	highest value	lowest value	found in x biological replicates	Average L/H ratio	plus StDV	minus StDV	number of quantification events	Average L/H ratio	plus StDV	minus StDV	number of quantification events	Average L/H ratio	plus StDV	minus StDV	number of quantification events	Average L/H ratio	plus StDV	minus StDV	number of quantification events	Average L/H ratio	highest value	lowest value	found in x biological replicates	Average L/H ratio	highest value	lowest value	found in x biological replicates	Average L/H ratio	plus StDV	minus StDV	number of quantification events	Average L/H ratio	plus StDV	minus StDV	number of quantification events	Average L/H ratio	plus StDV	minus StDV	number of quantification events	Average L/H ratio	plus StDV	minus StDV
Msn2	T(105)	1	1.08			1	0.949789	0.97	0.93	2					0.93			1	1.08			1	0.97			1	0.33			1	1.04307	1.28	0.85	2					0.85			1	0.33			1	1.28
Msn2	T(193)	1					1.47367	1.64524	1.32	2					1.64524	1.7745	1.5254	4					1.32			1					2.04216	2.34998	1.77465	2					1.77465	1.81	1.74	2					2.34998	2.36	2.34
Msn2	S(194)	1	0.699714			1	1.47367	1.64524	1.32	2	0.699714	0.72	0.68	2	1.64524	1.7745	1.5254	4					1.32			1	0.196483	0.214476	0.18	2	2.04216	2.34998	1.77465	2	0.18			1	1.77465	1.81	1.74	2	0.214476	0.23	0.2	2	2.34998	2.36	2.34
Msn2	S(194),S(201)	2					1.43072	1.55073	1.32	2					1.55073	1.72975	1.39023	6					1.32			1					2.04432	2.24079	1.86508	2					1.86508	2.00454	1.73533	3					2.24079	2.35038	2.13631
Msn2	S(201)	1	0.489285	0.63	0.38	2	1.37768			1	0.38			1	1.37768	1.46	1.3	2	0.63			1					0.144424			1	2.12309	2.18811	2.06	2					2.06			1	0.144424	0.178251	0.117017	5	2.18811	2.28059	2.09939
Msn2	S(208)	1					1.37768			1					1.37768	1.46	1.3	2									0.72			1	2.12309	2.18811	2.06	2					2.06			1	0.72			1	2.18811	2.28059	2.09939
Msn2	S(288),S(297)	2					3.26177	6.65	1.59987	2					6.65			1					1.59987	1.62	1.58	2					34.7452	45.71	26.4106	2					26.4106	28.32	24.63	2					45.71
Msn2	S(288)	1	0.90639	0.913025	0.899802	2	3.26177	6.65	1.59987	2	0.899802	0.971476	0.833416	4	6.65			1	0.913025	0.937123	0.889547	3	1.59987	1.62	1.58	2	0.361214	0.377819	0.345339	2	34.7452	45.71	26.4106	2	0.345339	0.367292	0.324699	5	26.4106	28.32	24.63	2	0.377819	0.389731	0.36627	5	45.71
Msn2	S(304)	1	0.882087	0.984987	0.789937	2	1.66685	3.02	0.92	2	0.789937	0.8	0.78	2	3.02			1	0.984987	0.99	0.98	2	0.92			1	0.247363	0.254951	0.24	2	13.3447	21.4655	8.2962	2	0.24	0.24	0.24	2	8.2962	8.64775	7.95894	3	0.254951	0.26	0.25	4	21.4655	23.6038	19.5209
Msn2	S(304),S(306)	2					1.66685	3.02	0.92	2					3.02			1					0.92			1					13.3447	21.4655	8.2962	2					8.2962	8.64775	7.95894	3					21.4655	23.6038	19.5209
Msn2	S(304),S(308)	2	0.62			1	1.66685	3.02	0.92	2					3.02			1	0.62			1	0.92			1					13.3447	21.4655	8.2962	2					8.2962	8.64775	7.95894	3					21.4655	23.6038	19.5209
Msn2	S(308)	1					1.66685	3.02	0.92	2					3.02			1					0.92			1					13.3447	21.4655	8.2962	2					8.2962	8.64775	7.95894	3					21.4655	23.6038	19.5209
Msn2	T(333),S(339)	2
Msn2	S(339)	1
Msn2	S(393)	1	0.96			1	0.849555	0.91832	0.785939	2					0.785939	0.87	0.71	2	0.96			1	0.91832	1.011	0.834135	4	0.24			1	0.985791	1.10928	0.87605	2					0.87605	0.90949	0.843839	3	0.24			1	1.10928	1.15	1.07
Msn2	S(398)	1					0.849555	0.91832	0.785939	2					0.785939	0.87	0.71	2					0.91832	1.011	0.834135	4	0.16			1	0.985791	1.10928	0.87605	2					0.87605	0.90949	0.843839	3	0.16			1	1.10928	1.15	1.07
Msn2	S(410)	1	5.5381	6.35	4.83	2	0.931566	0.969794	0.894845	2	6.35			1	0.894845	0.911661	0.87834	4	4.83			1	0.969794	0.99	0.95	4					0.994955	1.13469	0.872432	2					0.872432	0.883353	0.861646	4					1.13469	1.16164	1.10836
Msn2	S(432)	1					0.91819	0.947273	0.89	2					0.947273	0.993153	0.903513	6					0.89			1					1.05465	1.18332	0.939965	2					0.939965	0.948165	0.931835	3					1.18332	1.18804	1.17863
Msn2	S(438)	1	3.54			1	0.914877	0.93	0.9	2					0.9			1	3.54			1	0.93			1					0.993932	1.11	0.89	2					0.89			1					1.11
Msn2	S(441)	1					0.914877	0.93	0.9	2					0.9			1					0.93			1					0.993932	1.11	0.89	2					0.89			1					1.11
Msn2	S(451)	1	0.916547	1.25382	0.67	2	1.9			1	0.67			1					1.25382	2.30158	0.683034	5	1.9			1	0.224982	0.253083	0.2	2	13.95			1	0.2			1					0.253083	0.316766	0.202203	4	13.95
Msn2	S(582)	1	0.783709			1													0.783709	0.83	0.74	2					0.209196			1	11.02			1									0.209196	0.248552	0.176072	4	11.02
Msn2	S(582),S(606)	2																													11.02			1													11.02
Msn2	T(589)	1																													11.02			1													11.02
Msn2	S(603),S(606)	2																													11.02			1													11.02
Msn2	S(620)	1
Msn2	S(625),T(627),S(633)	3					1.65027	3.35	0.812948	2					3.35			1					0.812948	0.83843	0.788239	3					32.8876	40.5284	26.6873	2					26.6873	50.44	14.12	2					40.5284	67.9953	24.1569
Msn2	S(625),S(629),S(633)	3	0.80697			1	1.65027	3.35	0.812948	2					3.35			1	0.80697	0.88	0.74	2	0.812948	0.83843	0.788239	3					32.8876	40.5284	26.6873	2					26.6873	50.44	14.12	2					40.5284	67.9953	24.1569
Msn2	S(625),T(627),S(632)	3					1.65027	3.35	0.812948	2					3.35			1					0.812948	0.83843	0.788239	3					32.8876	40.5284	26.6873	2					26.6873	50.44	14.12	2					40.5284	67.9953	24.1569
Msn2	S(625)	1																									0.7			1													0.7			1
Msn2	S(625),S(629)	2
Msn2	S(625),T(627)	2
Msn2	T(627),S(629),S(632)	3					1.65027	3.35	0.812948	2					3.35			1					0.812948	0.83843	0.788239	3					32.8876	40.5284	26.6873	2					26.6873	50.44	14.12	2					40.5284	67.9953	24.1569
Msn2	T(627),S(629)	2
Msn2	S(629),S(633)	2					1.65027	3.35	0.812948	2					3.35			1					0.812948	0.83843	0.788239	3					32.8876	40.5284	26.6873	2					26.6873	50.44	14.12	2					40.5284	67.9953	24.1569
Msn2	S(629),S(632)	2					1.65027	3.35	0.812948	2					3.35			1					0.812948	0.83843	0.788239	3	1.25			1	32.8876	40.5284	26.6873	2					26.6873	50.44	14.12	2	1.25			1	40.5284	67.9953	24.1569
Msn2	S(632)	1					1.65027	3.35	0.812948	2					3.35			1					0.812948	0.83843	0.788239	3					32.8876	40.5284	26.6873	2					26.6873	50.44	14.12	2					40.5284	67.9953	24.1569
Msn2	S(632),S(633)	2					1.65027	3.35	0.812948	2					3.35			1					0.812948	0.83843	0.788239	3					32.8876	40.5284	26.6873	2					26.6873	50.44	14.12	2					40.5284	67.9953	24.1569
Msn2	S(633)	1	0.760812	0.798411	0.724983	2	1.65027	3.35	0.812948	2	0.724983	0.73	0.72	2	3.35			1	0.798411	0.850781	0.749265	3	0.812948	0.83843	0.788239	3	0.416485	0.444769	0.39	2	32.8876	40.5284	26.6873	2	0.39	0.39	0.39	2	26.6873	50.44	14.12	2	0.444769	0.488272	0.405142	3	40.5284	67.9953	24.1569
Msn2	T(639)	1					1.65027	3.35	0.812948	2					3.35			1					0.812948	0.83843	0.788239	3					32.8876	40.5284	26.6873	2					26.6873	50.44	14.12	2					40.5284	67.9953	24.1569
[truncated: 97 more columns]

## Sheet: n=1 (biological replicates)
Overview - additional time points, n(biological replicates)=1			Response kinetics of Msn2 phosphorylation sites to 0.4mM hydrogen peroxide (time frame 5-15mins)																	Effects of constitutive active PKA (bcy1∆) on Msn2 phosphorylation sites in response to 0.4mM H2O2 - response kinetics																	Effects of tsa1∆ on Msn2 phosphorylation sites in response to 0.4mM H2O2 - additional time point								Description: Overview on the SILAC (L/H) ratios obtained in the additional single measurements (n=1). Mean values of SILAC (L/H) ratios of Msn2 phosphorylation sites and corresponding unphosphorylated peptides are shown. Color code: yellow indicates decrease, blue indicates increase in abundance. Time of treatment, H2O2 concentration and n(biological replicates) for each experimental condition ar…
			0.4mM H2O2, 5min, WT, n=1								0.4mM H2O2, 15min, WT, n=1									0.4mM H2O2, 5min, bcy1∆, n=1								0.4mM H2O2, 10min, bcy1∆, n=1									0.4mM H2O2, 10min, tsa1∆, n=1
			biological replicate 1								biological replicate 1									biological replicate 1								biological replicate 1									biological replicate 1
			phosphorylation site group				unphosphorylated peptide				phosphorylation site group				unphosphorylated peptide					phosphorylation site group				unphosphorylated peptide				phosphorylation site group				unphosphorylated peptide					phosphorylation site group				unphosphorylated peptide
Protein	Phosphorylation site group (PSG)	Number of phosphorylation sites	Average L/H ratio	plus StDV	minus StDV	number of quantification events	Average L/H ratio	plus StDV	minus StDV	number of quantification events	Average L/H ratio	plus StDV	minus StDV	number of quantification events	Average L/H ratio	plus StDV	minus StDV	number of quantification events		Average L/H ratio	plus StDV	minus StDV	found in x biological replicates	Average L/H ratio	plus StDV	minus StDV	found in x biological replicates	Average L/H ratio	plus StDV	minus StDV	number of quantification events	Average L/H ratio	plus StDV	minus StDV	number of quantification events		Average L/H ratio	plus StDV	minus StDV	number of quantification events	Average L/H ratio	plus StDV	minus StDV	number of quantification events
Msn2	T(105)	1	0.36			1	1.3			1					0.93			1						1.34			1					1.07			1						0.99			1
Msn2	T(193)	1					2.09	2.09	2.09	2					1.16			1						1.71464	1.75	1.68	2					1.51493	1.53	1.5	2						1.33996	1.35	1.33	2
Msn2	S(194)	1	0.294958	0.3	0.29	2	2.09	2.09	2.09	2	0.09			1	1.16			1						1.71464	1.75	1.68	2	1.01			1	1.51493	1.53	1.5	2						1.33996	1.35	1.33	2
Msn2	S(194),S(201)	2					1.97317	2.05979	1.89019	6					1.09836	1.16	1.04	2						1.69203	1.82325	1.57025	6					1.39144	1.49499	1.29506	6						1.29872	1.358	1.24203	3
Msn2	S(201)	1	0.285153	0.543826	0.149519	5	1.91722	1.94999	1.88501	4	0.12			1	1.04			1		0.37			1	1.68083	1.83839	1.53678	4	0.338424	0.372732	0.307274	3	1.33352	1.3984	1.27165	4						1.22			1
Msn2	S(208)	1					1.91722	1.94999	1.88501	4					1.04			1						1.68083	1.83839	1.53678	4					1.33352	1.3984	1.27165	4						1.22			1
Msn2	S(288),S(297)	2													1.75597	1.96356	1.57032	3						5.11937	6.24	4.2	2					4.25995	4.28	4.24	2
Msn2	S(288)	1	0.557055	0.64882	0.478268	10					0.21			1	1.75597	1.96356	1.57032	3		0.993914	1.07145	0.92199	6	5.11937	6.24	4.2	2	0.847096	0.886861	0.809114	5	4.25995	4.28	4.24	2		0.934449	1.01981	0.856233	5
Msn2	S(304)	1	0.304631	0.32	0.29	4	21.7212	23.5587	20.027	4	0.152971	0.18	0.13	2	2.03855	2.2305	1.86311	3		1.3405	1.90906	0.941269	5	1.91958	2.02942	1.81567	4	1.3049	2.30649	0.738244	5	1.66697	1.77179	1.56835	4		1.03346	1.23551	0.864448	4
Msn2	S(304),S(306)	2					21.7212	23.5587	20.027	4					2.03855	2.2305	1.86311	3						1.91958	2.02942	1.81567	4					1.66697	1.77179	1.56835	4
Msn2	S(304),S(308)	2	0.22			1	21.7212	23.5587	20.027	4	0.06			1	2.03855	2.2305	1.86311	3						1.91958	2.02942	1.81567	4					1.66697	1.77179	1.56835	4
Msn2	S(308)	1	5.03195	5.69	4.45	2	21.7212	23.5587	20.027	4					2.03855	2.2305	1.86311	3						1.91958	2.02942	1.81567	4					1.66697	1.77179	1.56835	4
Msn2	T(333),S(339)	2					0.90233	1.18	0.69	2																						0.9			1
Msn2	S(339)	1	1.92			1	0.90233	1.18	0.69	2																						0.9			1
Msn2	S(393)	1					1.14578	1.19175	1.10159	3					0.96			1						1.08775	1.16	1.02	2					1.05	1.05	1.05	2						0.909945	0.92	0.9	2
Msn2	S(398)	1					1.14578	1.19175	1.10159	3					0.96			1						1.08775	1.16	1.02	2					1.05	1.05	1.05	2						0.909945	0.92	0.9	2
Msn2	S(410)	1	0.96			1	1.08872	1.14344	1.03661	5					0.973045	0.997109	0.949561	3						1.11187	1.14987	1.07512	4					1.01244	1.02336	1.00164	4						0.896805	0.933017	0.861999	4
Msn2	S(432)	1	0.134907	0.14	0.13	2	1.20507	1.26844	1.14488	3					1.00955	1.04	0.98	2		0.42			1	1.18577	1.23266	1.14067	3					1.07499	1.08	1.07	2						0.954673	0.98	0.93	2
Msn2	S(438)	1					1.09			1					0.96			1						1.11			1					1.04			1						0.9			1
Msn2	S(441)	1					1.09			1					0.96			1						1.11			1					1.04			1						0.9			1
Msn2	S(451)	1	0.347867	0.501175	0.241455	6					0.177646	0.215198	0.146647	8	3.68646	4.53	3	2		0.759408	0.79	0.73	2	2.85			1	0.674537	0.7	0.65	2	2.6			1		0.73			1
Msn2	S(582)	1	0.24703	0.273745	0.222923	6	8.51496	14.936	4.85435	3										0.654064	0.69	0.62	2					0.64			1						0.66			1
Msn2	S(582),S(606)	2					8.51496	14.936	4.85435	3
Msn2	T(589)	1					8.51496	14.936	4.85435	3
Msn2	S(603),S(606)	2	1.27			1	8.51496	14.936	4.85435	3
Msn2	S(620)	1
Msn2	S(625),T(627),S(633)	3					31.5489	42.2692	23.5474	5					4.03856	4.66	3.5	2						1.16684	1.30955	1.03968	6					1.11			1						3.45			1
Msn2	S(625),S(629),S(633)	3					31.5489	42.2692	23.5474	5					4.03856	4.66	3.5	2						1.16684	1.30955	1.03968	6					1.11			1						3.45			1
Msn2	S(625),T(627),S(632)	3	0.18			1	31.5489	42.2692	23.5474	5					4.03856	4.66	3.5	2						1.16684	1.30955	1.03968	6					1.11			1						3.45			1
Msn2	S(625)	1	0.96			1																															0.64			1
Msn2	S(625),S(629)	2
Msn2	S(625),T(627)	2	1.65			1
Msn2	T(627),S(629),S(632)	3	0.18			1	31.5489	42.2692	23.5474	5					4.03856	4.66	3.5	2						1.16684	1.30955	1.03968	6					1.11			1						3.45			1
Msn2	T(627),S(629)	2
Msn2	S(629),S(633)	2					31.5489	42.2692	23.5474	5					4.03856	4.66	3.5	2						1.16684	1.30955	1.03968	6					1.11			1						3.45			1
Msn2	S(629),S(632)	2					31.5489	42.2692	23.5474	5					4.03856	4.66	3.5	2						1.16684	1.30955	1.03968	6					1.11			1		2.43			1	3.45			1
Msn2	S(632)	1					31.5489	42.2692	23.5474	5					4.03856	4.66	3.5	2						1.16684	1.30955	1.03968	6					1.11			1						3.45			1
Msn2	S(632),S(633)	2	1.59			1	31.5489	42.2692	23.5474	5					4.03856	4.66	3.5	2						1.16684	1.30955	1.03968	6					1.11			1						3.45			1
Msn2	S(633)	1	0.58	0.58	0.58	2	31.5489	42.2692	23.5474	5	0.209762	0.22	0.2	2	4.03856	4.66	3.5	2		1.02427	1.08525	0.966711	5	1.16684	1.30955	1.03968	6	0.99246	1.03485	0.951807	3	1.11			1		0.879848	0.896331	0.863669	3	3.45			1
Msn2	T(639)	1					31.5489	42.2692	23.5474	5					4.03856	4.66	3.5	2						1.16684	1.30955	1.03968	6					1.11			1						3.45			1
