# Supplementary material for: Light-sensing via hydrogen peroxide and a peroxiredoxin
Source: Nat Commun. 2017 Mar 24;8:14791. doi: 10.1038/ncomms14791 (PMC5376668; doi:10.1038/ncomms14791)
Supplement: Supplementary Data 2 — Mass spectrometry results - complete peptide spectrum matches list of Msn2 in response to H2O2. [file ncomms14791-s3.xlsx]

## Sheet: complete PSM list
Supplementary Data 2. Mass spectrometry results - complete peptide spectrum matches list of Msn2 in response to H2O2.
Please see next worksheet for instructions
Strain	[H2O2]	Time point	Replicate	Sequence	Number of phosphorylation sites	Phosphorylation Site Probability (pRS)	Confidence of phosphorylation site allocation (pRS cutoff < 75)	Amino acid position of the phosphorylation site	SILAC ratio L/H	Standard name	Name	xcorr	First scan	Retention time	Charge	qValue	Missed cleavages	Intensity	File name
wild type	0,4mM	15min	1	AQQHTS#IKDNR	1	[S(6) 91.1], [T(5) 8.9]	high	S(194)	0.0882693	YMR037C	MSN2	3.08	554	6.65	2	0	1	4762	rep1_SILAC_Msn2_0,4mM_H2O2_15min_tio2_Reiter_20121108.raw
wild type	0,4mM	15min	1	AQQHTS#IKDNR	1	[S(6) 89.2], [T(5) 10.8]	high	S(194)	n.q.	YMR037C	MSN2	2.93	561	6.7	2	0	1	2970	rep1_SILAC_Msn2_0,4mM_H2O2_15min_tio2_Reiter_20121108.raw
wild type	0,4mM	15min	1	AQQHTS#IKDNR	1	[S(6) 99.2], [T(5) 0.8]	high	S(194)	n.q.	YMR037C	MSN2	3.33	641	7.44	2	0	1	8201	rep1_SILAC_Msn2_0,4mM_H2O2_15min_try_10%_Reiter_20121018.raw
wild type	0,4mM	10min	1	AQQHTS#IKDNR	1	[T(5) 50.0], [S(6) 50.0]	low	S(194)	0.144005	YMR037C	MSN2	2.39	862	5.05	2	0.161031	1	9122	rep1_SILAC_Msn2_0,4mM_H2O2_10min_try_10%_Reiter_20120418.raw
wild type	0,2mM	10min	1	AQQHTS#IKDNR	1	[S(6) 90.6], [T(5) 9.4]	high	S(194)	0.67841	YMR037C	MSN2	2.7	904	5.09	2	0.119976	1	18170	rep1_SILAC_Msn2_0,2mM_H2O2_10min_try_10%_Reiter_20120418.raw
WT/tsa1∆	untreated		1	AQQHTS#IKDNR	1	[S(6) 98.8], [T(5) 1.2]	high	S(194)	n.q.	YMR037C	MSN2	3.74	906	8.77	2	0	1	40460	rep1_SILAC_Msn2_WTvsTsa1KO_untreated_try_5%_Reiter_20140207.raw
WT/tsa1∆	untreated		2	AQQHTS#IKDNR	1	[S(6) 98.0], [T(5) 2.0]	high	S(194)	n.q.	YMR037C	MSN2	2.74	913	8.87	2	0	1	4346	rep2_SILAC_Msn2_WTvsTsa1KO_untreated_try_5%_Reiter_20140207.raw
WT/tsa1∆	untreated		1	AQQHTS#IKDNR	1	[S(6) 98.4], [T(5) 1.6]	high	S(194)	0.794046	YMR037C	MSN2	4.23	932	8.91	2	0	1	56470	rep1_SILAC_Msn2_WTvsTsa1KO_untreated_try_5%_Reiter_20140207.raw
bcy1∆	0,4mM	15min	2	AQQHTS#IKDNR	1	[T(5) 50.0], [S(6) 50.0]	low	S(194)	n.q.	YMR037C	MSN2	3.05	949	16	2	0	1	77280	rep2_SILAC_Msn2_bcy1KO_0,4mM_H2O2_15min_tio2_Reiter_20130528.raw
bcy1∆	0,4mM	15min	2	AQQHTS#IKDNR	1	[S(6) 81.7], [T(5) 18.3]	high	S(194)	n.q.	YMR037C	MSN2	2.7	950	16	2	0.787402	1	77280	rep2_SILAC_Msn2_bcy1KO_0,4mM_H2O2_15min_tio2_Reiter_20130528.raw
bcy1∆	0,4mM	15min	2	AQQHTS#IKDNR	1	[S(6) 91.3], [T(5) 8.7]	high	S(194)	n.q.	YMR037C	MSN2	2.89	953	16.02	2	0.657895	1	50150	rep2_SILAC_Msn2_bcy1KO_0,4mM_H2O2_15min_tio2_Reiter_20130528.raw
WT/tsa1∆	untreated		1	AQQHTS#IKDNR	1	[S(6) 98.8], [T(5) 1.2]	high	S(194)	0.776281	YMR037C	MSN2	3.39	965	9	2	0	1	8067	rep1_SILAC_Msn2_WTvsTsa1KO_untreated_tio2_Reiter_20140207.raw
WT/tsa1∆	untreated		2	AQQHTS#IKDNR	1	[S(6) 98.2], [T(5) 1.8]	high	S(194)	0.747666	YMR037C	MSN2	3.52	966	8.95	2	0	1	18630	rep2_SILAC_Msn2_WTvsTsa1KO_untreated_tio2_Reiter_20140207.raw
tsa1∆	0,4mM	15min	2	AQQHTS#IKDNR	1	[S(6) 98.7], [T(5) 1.3]	high	S(194)	n.q.	YMR037C	MSN2	3.17	1004	9.99	2	0	1	11360	rep2_SILAC_Msn2_tsa1KO_04mM_15min_tio2_Reiter_20131206.raw
tsa1∆	0,4mM	15min	2	AQQHTS#IKDNR	1	[S(6) 98.9], [T(5) 1.1]	high	S(194)	0.779514	YMR037C	MSN2	3.4	1005	9.99	2	0	1	5622	rep2_SILAC_Msn2_tsa1KO_04mM_15min_tio2_Reiter_20131206.raw
tsa1∆	0,4mM	15min	1	AQQHTS#IKDNR	1	[S(6) 98.8], [T(5) 1.2]	high	S(194)	1.67033	YMR037C	MSN2	3.85	1008	10.52	2	0	1	47910	rep1_SILAC_Msn2_tsa1KO_04mM_15min_tio2_Reiter_20131206.raw
tsa1∆	0,4mM	15min	1	AQQHTS#IKDNR	1	[S(6) 90.1], [T(5) 9.9]	high	S(194)	n.q.	YMR037C	MSN2	3.27	1009	10.53	2	0	1	37730	rep1_SILAC_Msn2_tsa1KO_04mM_15min_tio2_Reiter_20131206.raw
bcy1∆	0,4mM	15min	2	AQQHTS#IKDNR	1	[T(5) 50.0], [S(6) 50.0]	low	S(194)	0.754912	YMR037C	MSN2	3.08	1017	16.52	2	0	1	0	rep2_SILAC_Msn2_bcy1KO_0,4mM_H2O2_15min_tio2_Reiter_20130528.raw
bcy1∆	0,4mM	15min	1	AQQHTS#IKDNR	1	[T(5) 50.0], [S(6) 50.0]	low	S(194)	n.q.	YMR037C	MSN2	2.55	1104	13.26	2	0	1	5149	rep1_SILAC_Msn2_bcy1KO_0,4mM_H2O2_15min_try_10%_Reiter_20130419.raw
bcy1∆	0,4mM	15min	1	AQQHTS#IKDNR	1	[S(6) 91.8], [T(5) 8.2]	high	S(194)	0.98889	YMR037C	MSN2	2.83	1112	13.31	2	0	1	89720	rep1_SILAC_Msn2_bcy1KO_0,4mM_H2O2_15min_try_10%_Reiter_20130419.raw
wild type	0,4mM	5min	1	AQQHTS#IKDNR	1	[S(6) 98.8], [T(5) 1.2]	high	S(194)	0.294148	YMR037C	MSN2	2.92	1176	13.22	2	0	1	11630	rep1_SILAC_Msn2_0,4mM_H2O2_5min_try_1%_Reiter_20141126.raw
wild type	0,4mM	10min	2	AQQHTS#IKDNR	1	[S(6) 99.2], [T(5) 0.8]	high	S(194)	0.226808	YMR037C	MSN2	3.81	1216	13.22	2	0	1	23160	rep3_SILAC_Msn2_0,4mM_H2O2_10min_try_1%_Reiter_20141126.raw
wild type	0,8mM	10min	2	AQQHTS#IKDNR	1	[T(5) 50.0], [S(6) 50.0]	low	S(194)	n.q.	YMR037C	MSN2	2.47	1225	10.89	2	0.572246	1	3175	rep2_SILAC_Msn2_0,8mM_H2O2_10min_tio2_Reiter_20120508.raw
bcy1∆	0,4mM	5min	1	AQQHTS#IKDNR	1	[T(5) 50.0], [S(6) 50.0]	low	S(194)	1.24456	YMR037C	MSN2	3.51	1241	12.68	2	0	1	29910	rep1_SILAC_Msn2_bcy1KO_5min_tio2_Reiter_20150119.raw
bcy1∆	0,4mM	5min	1	AQQHTS#IKDNR	1	[S(6) 99.2], [T(5) 0.8]	high	S(194)	n.q.	YMR037C	MSN2	3.46	1242	12.69	2	0	1	23520	rep1_SILAC_Msn2_bcy1KO_5min_tio2_Reiter_20150119.raw
bcy1∆	0,4mM	10min	1	AQQHTS#IKDNR	1	[S(6) 98.8], [T(5) 1.2]	high	S(194)	1.00812	YMR037C	MSN2	3.03	1246	12.77	2	0	1	11630	rep1_SILAC_Msn2_bcy1KO_10min_tio2_Reiter_20150119.raw
bcy1∆	0,4mM	10min	1	AQQHTS#IKDNR	1	[S(6) 97.7], [T(5) 2.3]	high	S(194)	n.q.	YMR037C	MSN2	3.01	1247	12.78	2	0	1	8471	rep1_SILAC_Msn2_bcy1KO_10min_tio2_Reiter_20150119.raw
wild type	0,2mM	10min	2	AQQHTS#IKDNR	1	[T(5) 50.0], [S(6) 50.0]	low	S(194)	1.23621	YMR037C	MSN2	3.74	1257	11.63	2	0	1	20590	rep2_SILAC_Msn2_0,2mM_H2O2_10min_tio2_Reiter_20120504.raw
wild type	0,2mM	10min	2	AQQHTS#IKDNR	1	[S(6) 93.6], [T(5) 6.4]	high	S(194)	n.q.	YMR037C	MSN2	2.63	1258	11.64	2	0.642674	1	20590	rep2_SILAC_Msn2_0,2mM_H2O2_10min_tio2_Reiter_20120504.raw
tsa1∆	0,4mM	15min	2	AQQHTS#IKDNR	1	[S(6) 90.4], [T(5) 9.6]	high	S(194)	n.q.	YMR037C	MSN2	3.36	1285	12.06	2	0	1	9376	rep2_SILAC_Msn2_tsa1KO_04mM_15min_try_5%_Reiter_20131206.raw
tsa1∆	0,4mM	15min	2	AQQHTS#IKDNR	1	[S(6) 98.6], [T(5) 1.4]	high	S(194)	0.827324	YMR037C	MSN2	3.56	1286	12.07	2	0	1	4720	rep2_SILAC_Msn2_tsa1KO_04mM_15min_try_5%_Reiter_20131206.raw
wild type	0,8mM	10min	2	AQQHTS#IKDNR	1	[T(5) 50.0], [S(6) 50.0]	low	S(194)	0.135883	YMR037C	MSN2	2.52	1313	11.39	2	0.572246	1	11540	rep2_SILAC_Msn2_0,8mM_H2O2_10min_tio2_Reiter_20120508.raw
wild type	0,8mM	10min	2	AQQHTS#IKDNR	1	[S(6) 77.7], [T(5) 22.3]	high	S(194)	n.q.	YMR037C	MSN2	2.39	1314	11.4	2	0.772201	1	11540	rep2_SILAC_Msn2_0,8mM_H2O2_10min_tio2_Reiter_20120508.raw
wild type	0,4mM	5min	1	AQQHTS#IKDNR	1	[S(6) 99.2], [T(5) 0.8]	high	S(194)	0.304518	YMR037C	MSN2	3.19	1367	12.36	2	0	1	79610	rep1_SILAC_Msn2_0,4mM_H2O2_5min_tio2_Reiter_20141204.raw
wild type	0,8mM	10min	2	AQQHTS#IKDNR	1	[S(6) 85.2], [T(5) 14.8]	high	S(194)	n.q.	YMR037C	MSN2	2.38	1373	11.73	2	0.772201	1	2737	rep2_SILAC_Msn2_0,8mM_H2O2_10min_tio2_Reiter_20120508.raw
wild type	0,4mM	10min	2	AQQHTS#IKDNR	1	[S(6) 99.1], [T(5) 0.9]	high	S(194)	0.197544	YMR037C	MSN2	3.51	1463	12.32	2	0	1	142000	rep3_SILAC_Msn2_0,4mM_H2O2_10min_tio2_Reiter_20141204.raw
bcy1∆	0,4mM	15min	2	AQQHTS#IKDNR	1	[T(5) 50.0], [S(6) 50.0]	low	S(194)	0.700423	YMR037C	MSN2	3.12	1528	16.98	2	0	1	9097	rep2_SILAC_Msn2_bcy1KO_0,4mM_H2O2_15min_try_5%_Reiter_20130527.raw
bcy1∆	0,4mM	15min	2	AQQHTS#IKDNR	1	[S(6) 92.0], [T(5) 8.0]	high	S(194)	n.q.	YMR037C	MSN2	2.86	1531	17	2	0	1	6917	rep2_SILAC_Msn2_bcy1KO_0,4mM_H2O2_15min_try_5%_Reiter_20130527.raw
tsa1∆	0,4mM	15min	1	AQQHTS#IKDNR	1	[S(6) 98.9], [T(5) 1.1]	high	S(194)	1.71975	YMR037C	MSN2	3.34	1624	13.48	2	0	1	17950	rep1_SILAC_Msn2_tsa1KO_04mM_15min_try_5%_Reiter_20131206.raw
tsa1∆	0,4mM	15min	1	AQQHTS#IKDNR	1	[S(6) 98.4], [T(5) 1.6]	high	S(194)	n.q.	YMR037C	MSN2	3.05	1625	13.49	2	0	1	13370	rep1_SILAC_Msn2_tsa1KO_04mM_15min_try_5%_Reiter_20131206.raw
bcy1∆	0,4mM	15min	1	AQQHTS#IKDNR	1	[S(6) 92.3], [T(5) 7.7]	high	S(194)	1.01617	YMR037C	MSN2	2.76	1627	15.57	2	0.446429	1	4229	rep1_SILAC_Msn2_bcy1KO_0,4mM_H2O2_15min_tio2_Reiter_20130503.raw
bcy1∆	0,4mM	15min	1	AQQHTS#IKDNR	1	[T(5) 50.0], [S(6) 50.0]	low	S(194)	n.q.	YMR037C	MSN2	2.76	1628	15.58	2	0.446429	1	4229	rep1_SILAC_Msn2_bcy1KO_0,4mM_H2O2_15min_tio2_Reiter_20130503.raw
bcy1∆	0,4mM	15min	1	AQQHTS#IKDNR	1	[S(6) 91.5], [T(5) 8.5]	high	S(194)	n.q.	YMR037C	MSN2	2.5	1629	15.58	2	0.6	1	4527	rep1_SILAC_Msn2_bcy1KO_0,4mM_H2O2_15min_tio2_Reiter_20130503.raw
tsa1∆	0,4mM	15min	1	AQQHTS#IKDNR	1	[T(5) 50.0], [S(6) 50.0]	low	S(194)	n.q.	YMR037C	MSN2	2.81	1729	14.16	2	0.26178	1	1817	rep1_SILAC_Msn2_tsa1KO_04mM_15min_try_5%_Reiter_20131206.raw
wild type	0,2mM	10min	1	AQQHTS#IKDNR	1	[S(6) 87.0], [T(5) 13.0]	high	S(194)	n.q.	YMR037C	MSN2	2.25	2485	28.42	2	0.753498	1	1951	rep1_SILAC_Msn2_0,2mM_H2O2_tio2_Reiter_20120508.raw
wild type	0,2mM	10min	1	AQQHTS#IKDNR	1	[T(5) 50.0], [S(6) 50.0]	low	S(194)	n.q.	YMR037C	MSN2	2.46	2495	28.48	2	0.345224	1	10300	rep1_SILAC_Msn2_0,2mM_H2O2_tio2_Reiter_20120508.raw
wild type	0,2mM	10min	1	AQQHTS#IKDNR	1	[S(6) 84.4], [T(5) 15.6]	high	S(194)	n.q.	YMR037C	MSN2	2.53	2496	28.48	2	0	1	10300	rep1_SILAC_Msn2_0,2mM_H2O2_tio2_Reiter_20120508.raw
wild type	0,4mM	10min	1	AQQHTS#IKDNR	1	[S(6) 81.0], [T(5) 19.0]	high	S(194)	n.q.	YMR037C	MSN2	2.19	2502	32.15	2	0.85796	1	3150	rep1_SILAC_Msn2_0,4mM_H2O2_10min_tio2_Reiter_20120507.raw
wild type	0,2mM	10min	1	AQQHTS#IKDNR	1	[T(5) 50.0], [S(6) 50.0]	low	S(194)	n.q.	YMR037C	MSN2	3.77	2524	28.62	2	0	1	74830	rep1_SILAC_Msn2_0,2mM_H2O2_tio2_Reiter_20120508.raw
wild type	0,2mM	10min	1	AQQHTS#IKDNR	1	[S(6) 84.6], [T(5) 15.4]	high	S(194)	n.q.	YMR037C	MSN2	2.71	2525	28.62	2	0	1	74830	rep1_SILAC_Msn2_0,2mM_H2O2_tio2_Reiter_20120508.raw
wild type	0,2mM	10min	1	AQQHTS#IKDNR	1	[S(6) 99.3], [T(5) 0.7]	high	S(194)	0.715139	YMR037C	MSN2	3.82	2526	28.63	2	0	1	61180	rep1_SILAC_Msn2_0,2mM_H2O2_tio2_Reiter_20120508.raw
wild type	0,2mM	10min	1	AQQHTS#IKDNR	1	[S(6) 84.4], [T(5) 15.6]	high	S(194)	n.q.	YMR037C	MSN2	2.75	2527	28.63	2	0	1	61180	rep1_SILAC_Msn2_0,2mM_H2O2_tio2_Reiter_20120508.raw
wild type	0,4mM	10min	1	AQQHTS#IKDNR	1	[T(5) 50.0], [S(6) 50.0]	low	S(194)	n.q.	YMR037C	MSN2	2.62	2535	32.38	2	0.235571	1	5875	rep1_SILAC_Msn2_0,4mM_H2O2_10min_tio2_Reiter_20120507.raw
wild type	0,4mM	10min	1	AQQHTS#IKDNR	1	[T(5) 50.0], [S(6) 50.0]	low	S(194)	n.q.	YMR037C	MSN2	2.56	2536	32.39	2	0.235571	1	5875	rep1_SILAC_Msn2_0,4mM_H2O2_10min_tio2_Reiter_20120507.raw
wild type	0,2mM	10min	1	AQQHTS#IKDNR	1	[T(5) 50.0], [S(6) 50.0]	low	S(194)	n.q.	YMR037C	MSN2	3.1	2547	28.73	2	0	1	104800	rep1_SILAC_Msn2_0,2mM_H2O2_tio2_Reiter_20120508.raw
wild type	0,2mM	10min	1	AQQHTS#IKDNR	1	[T(5) 50.0], [S(6) 50.0]	low	S(194)	n.q.	YMR037C	MSN2	2.91	2548	28.73	2	0	1	104800	rep1_SILAC_Msn2_0,2mM_H2O2_tio2_Reiter_20120508.raw
wild type	0,2mM	10min	1	AQQHTS#IKDNR	1	[S(6) 99.1], [T(5) 0.9]	high	S(194)	n.q.	YMR037C	MSN2	3.65	2550	28.74	2	0	1	100100	rep1_SILAC_Msn2_0,2mM_H2O2_tio2_Reiter_20120508.raw
wild type	0,2mM	10min	1	AQQHTS#IKDNR	1	[T(5) 50.0], [S(6) 50.0]	low	S(194)	n.q.	YMR037C	MSN2	2.85	2551	28.74	2	0	1	100100	rep1_SILAC_Msn2_0,2mM_H2O2_tio2_Reiter_20120508.raw
wild type	0,4mM	10min	1	AQQHTS#IKDNR	1	[T(5) 50.0], [S(6) 50.0]	low	S(194)	n.q.	YMR037C	MSN2	3.18	2555	32.51	2	0	1	20360	rep1_SILAC_Msn2_0,4mM_H2O2_10min_tio2_Reiter_20120507.raw
wild type	0,4mM	10min	1	AQQHTS#IKDNR	1	[S(6) 82.3], [T(5) 17.7]	high	S(194)	n.q.	YMR037C	MSN2	2.41	2556	32.51	2	0.339751	1	20360	rep1_SILAC_Msn2_0,4mM_H2O2_10min_tio2_Reiter_20120507.raw
wild type	0,4mM	10min	1	AQQHTS#IKDNR	1	[S(6) 89.0], [T(5) 11.0]	high	S(194)	n.q.	YMR037C	MSN2	2.46	2559	32.53	2	0.235571	1	4778	rep1_SILAC_Msn2_0,4mM_H2O2_10min_tio2_Reiter_20120507.raw
wild type	0,4mM	10min	1	AQQHTS#IKDNR	1	[S(6) 92.2], [T(5) 7.8]	high	S(194)	0.183143	YMR037C	MSN2	3.78	2576	32.61	2	0	1	11610	rep1_SILAC_Msn2_0,4mM_H2O2_10min_tio2_Reiter_20120507.raw
wild type	0,4mM	10min	1	AQQHTS#IKDNR	1	[S(6) 80.9], [T(5) 19.1]	high	S(194)	n.q.	YMR037C	MSN2	2.22	2584	32.65	2	0.786627	1	3203	rep1_SILAC_Msn2_0,4mM_H2O2_10min_tio2_Reiter_20120507.raw
wild type	0,2mM	10min	1	AQQHTS#IKDNR	1	[T(5) 50.0], [S(6) 50.0]	low	S(194)	n.q.	YMR037C	MSN2	3.39	2587	28.92	2	0	1	69360	rep1_SILAC_Msn2_0,2mM_H2O2_tio2_Reiter_20120508.raw
wild type	0,2mM	10min	1	AQQHTS#IKDNR	1	[S(6) 85.8], [T(5) 14.2]	high	S(194)	n.q.	YMR037C	MSN2	2.81	2588	28.92	2	0	1	69360	rep1_SILAC_Msn2_0,2mM_H2O2_tio2_Reiter_20120508.raw
wild type	0,2mM	10min	1	AQQHTS#IKDNR	1	[T(5) 50.0], [S(6) 50.0]	low	S(194)	n.q.	YMR037C	MSN2	3.76	2606	29.01	2	0	1	34440	rep1_SILAC_Msn2_0,2mM_H2O2_tio2_Reiter_20120508.raw
wild type	0,2mM	10min	1	AQQHTS#IKDNR	1	[T(5) 50.0], [S(6) 50.0]	low	S(194)	n.q.	YMR037C	MSN2	2.24	2703	29.55	2	0.753498	1	5064	rep1_SILAC_Msn2_0,2mM_H2O2_tio2_Reiter_20120508.raw
wild type	0,2mM	10min	1	AQQHTS#IKDNR	1	[S(6) 87.1], [T(5) 12.9]	high	S(194)	n.q.	YMR037C	MSN2	2.59	2753	29.81	2	0	1	3245	rep1_SILAC_Msn2_0,2mM_H2O2_tio2_Reiter_20120508.raw
wild type	0,2mM	10min	1	AQQHTS#IKDNR	1	[T(5) 50.0], [S(6) 50.0]	low	S(194)	n.q.	YMR037C	MSN2	2.29	2770	29.93	2	0.753498	1	1871	rep1_SILAC_Msn2_0,2mM_H2O2_tio2_Reiter_20120508.raw
tsa1∆	0,4mM	15min	1	AQQHTS#IKDNRLS#LPNGANSNLFIDTNPNNLNEK	2	[S(13) 93.7], [S(6) 79.7], [T(5) 20.2], [S(20) 6.4], [T(26) 0.0]	high	S(194),S(201)	0.900976	YMR037C	MSN2	5.96	7062	46.96	4	0	2	65370	rep1_SILAC_Msn2_tsa1KO_04mM_15min_tio2_Reiter_20131206.raw
tsa1∆	0,4mM	15min	2	AQQHTS#IKDNRLS#LPNGANSNLFIDTNPNNLNEK	2	[S(13) 91.7], [T(5) 51.3], [S(6) 51.3], [S(20) 5.7], [T(26) 0.0]	low	S(194),S(201)	n.q.	YMR037C	MSN2	4.1	7419	47.11	4	0	2	5250	rep2_SILAC_Msn2_tsa1KO_04mM_15min_tio2_Reiter_20131206.raw
WT/tsa1∆	untreated		2	AQQHTS#IKDNRLS#LPNGANSNLFIDTNPNNLNEK	2	[S(13) 98.5], [S(6) 92.6], [T(5) 7.2], [S(20) 0.8], [T(26) 0.8]	high	S(194),S(201)	n.q.	YMR037C	MSN2	5.06	8419	45	3	0	2	33390	rep2_SILAC_Msn2_WTvsTsa1KO_untreated_tio2_Reiter_20140207.raw
tsa1∆	0,4mM	15min	2	AQQHTS#IKDNRLSLPNGANS#NLFIDTNPNNLNEK	2	[S(13) 84.5], [S(20) 51.2], [S(6) 48.8], [T(5) 15.5], [T(26) 0.0]	low	S(194),S(208)	0.262535	YMR037C	MSN2	4.28	7399	47	4	0	2	0	rep2_SILAC_Msn2_tsa1KO_04mM_15min_tio2_Reiter_20131206.raw
bcy1∆	0,4mM	15min	2	AQQHTSIKDNRLS#LPNGANSNLFIDTNPNNLNEK	1	[S(13) 98.5], [T(5) 0.7], [S(6) 0.7], [S(20) 0.1], [T(26) 0.0]	high	S(201)	0.272813	YMR037C	MSN2	5.52	5065	45.58	4	0	2	174900	rep2_SILAC_Msn2_bcy1KO_0,4mM_H2O2_15min_tio2_Reiter_20130528.raw
bcy1∆	0,4mM	15min	2	AQQHTSIKDNRLS#LPNGANSNLFIDTNPNNLNEK	1	[S(13) 99.3], [S(6) 0.5], [T(5) 0.1], [S(20) 0.0], [T(26) 0.0]	high	S(201)	0.281091	YMR037C	MSN2	7.67	5085	45.7	3	0	2	0	rep2_SILAC_Msn2_bcy1KO_0,4mM_H2O2_15min_tio2_Reiter_20130528.raw
bcy1∆	0,4mM	15min	2	AQQHTSIKDNRLS#LPNGANSNLFIDTNPNNLNEK	1	[S(13) 99.0], [T(26) 0.7], [S(20) 0.2], [S(6) 0.1], [T(5) 0.0]	high	S(201)	n.q.	YMR037C	MSN2	4.27	5112	45.84	3	0	2	11490	rep2_SILAC_Msn2_bcy1KO_0,4mM_H2O2_15min_tio2_Reiter_20130528.raw
tsa1∆	0,4mM	15min	1	AQQHTSIKDNRLS#LPNGANSNLFIDTNPNNLNEK	1	[S(13) 100.0], [T(5) 0.0], [S(6) 0.0], [S(20) 0.0], [T(26) 0.0]	high	S(201)	0.590159	YMR037C	MSN2	6.42	6484	43.71	3	0	2	5892	rep1_SILAC_Msn2_tsa1KO_04mM_15min_tio2_Reiter_20131206.raw
tsa1∆	0,4mM	15min	2	AQQHTSIKDNRLS#LPNGANSNLFIDTNPNNLNEK	1	[S(13) 100.0], [T(5) 0.0], [S(6) 0.0], [S(20) 0.0], [T(26) 0.0]	high	S(201)	0.31678	YMR037C	MSN2	8.09	6761	43.45	3	0	2	54840	rep2_SILAC_Msn2_tsa1KO_04mM_15min_tio2_Reiter_20131206.raw
tsa1∆	0,4mM	15min	2	AQQHTSIKDNRLS#LPNGANSNLFIDTNPNNLNEK	1	[S(13) 92.4], [T(5) 5.8], [S(6) 1.6], [S(20) 0.1], [T(26) 0.0]	high	S(201)	n.q.	YMR037C	MSN2	6.92	6805	43.69	3	0	2	14770	rep2_SILAC_Msn2_tsa1KO_04mM_15min_tio2_Reiter_20131206.raw
tsa1∆	0,4mM	10min	1	AQQHTSIKDNRLS#LPNGANSNLFIDTNPNNLNEK	1	[S(13) 69.0], [S(6) 22.3], [T(5) 7.6], [S(20) 1.0], [T(26) 0.0]	low	S(201)	n.q.	YMR037C	MSN2	4.55	7494	46.05	4	0	2	13520	rep1_SILAC_Msn2_tsa1KO_10min_tio2_Reiter_20150119.raw
WT/tsa1∆	untreated		1	AQQHTSIKDNRLS#LPNGANSNLFIDTNPNNLNEK	1	[S(13) 99.2], [S(6) 0.6], [T(5) 0.2], [S(20) 0.1], [T(26) 0.0]	high	S(201)	0.708738	YMR037C	MSN2	5.39	7550	41.11	3	0	2	1316000	rep1_SILAC_Msn2_WTvsTsa1KO_untreated_tio2_Reiter_20140207.raw
WT/tsa1∆	untreated		2	AQQHTSIKDNRLS#LPNGANSNLFIDTNPNNLNEK	1	[S(13) 92.0], [T(26) 5.9], [S(20) 1.6], [S(6) 0.5], [T(5) 0.0]	high	S(201)	0.750065	YMR037C	MSN2	4.97	7566	41.26	3	0	2	827600	rep2_SILAC_Msn2_WTvsTsa1KO_untreated_tio2_Reiter_20140207.raw
tsa1∆	0,4mM	10min	1	AQQHTSIKDNRLS#LPNGANSNLFIDTNPNNLNEK	1	[S(13) 99.4], [S(6) 0.4], [T(5) 0.1], [S(20) 0.0], [T(26) 0.0]	high	S(201)	n.q.	YMR037C	MSN2	4.67	7599	46.61	3	0	2	4225	rep1_SILAC_Msn2_tsa1KO_10min_tio2_Reiter_20150119.raw
WT/tsa1∆	untreated		1	AQQHTSIKDNRLS#LPNGANSNLFIDTNPNNLNEK	1	[S(13) 99.0], [S(6) 0.6], [T(5) 0.2], [S(20) 0.1], [T(26) 0.1]	high	S(201)	n.q.	YMR037C	MSN2	4.26	7657	41.57	3	0	2	42380	rep1_SILAC_Msn2_WTvsTsa1KO_untreated_tio2_Reiter_20140207.raw
WT/tsa1∆	untreated		1	AQQHTSIKDNRLS#LPNGANSNLFIDTNPNNLNEK	1	[S(13) 91.0], [S(20) 5.9], [T(5) 1.6], [S(6) 1.6], [T(26) 0.0]	high	S(201)	0.684585	YMR037C	MSN2	3.67	7821	41.63	4	0	2	25100	rep1_SILAC_Msn2_WTvsTsa1KO_untreated_try_5%_Reiter_20140207.raw
bcy1∆	0,4mM	10min	1	AQQHTSIKDNRLS#LPNGANSNLFIDTNPNNLNEK	1	[S(13) 99.5], [S(6) 0.2], [S(20) 0.2], [T(5) 0.0], [T(26) 0.0]	high	S(201)	0.341185	YMR037C	MSN2	5.13	7974	44.93	4	0	2	227500	rep1_SILAC_Msn2_bcy1KO_10min_tio2_Reiter_20150119.raw
bcy1∆	0,4mM	5min	1	AQQHTSIKDNRLS#LPNGANSNLFIDTNPNNLNEK	1	[S(6) 37.9], [S(13) 37.9], [S(20) 15.7], [T(5) 6.9], [T(26) 1.6]	low	S(201)	0.532898	YMR037C	MSN2	3.8	7983	44.88	3	0.49505	2	186300	rep1_SILAC_Msn2_bcy1KO_5min_tio2_Reiter_20150119.raw
bcy1∆	0,4mM	10min	1	AQQHTSIKDNRLS#LPNGANSNLFIDTNPNNLNEK	1	[S(13) 98.4], [S(6) 1.1], [T(5) 0.3], [S(20) 0.3], [T(26) 0.0]	high	S(201)	0.380139	YMR037C	MSN2	6.92	7983	44.96	3	0	2	130900	rep1_SILAC_Msn2_bcy1KO_10min_tio2_Reiter_20150119.raw
bcy1∆	0,4mM	10min	1	AQQHTSIKDNRLS#LPNGANSNLFIDTNPNNLNEK	1	[S(13) 80.7], [S(6) 11.6], [T(5) 4.7], [S(20) 2.0], [T(26) 0.9]	high	S(201)	n.q.	YMR037C	MSN2	3.55	8010	45.08	3	0.151745	2	145900	rep1_SILAC_Msn2_bcy1KO_10min_tio2_Reiter_20150119.raw
WT/tsa1∆	untreated		2	AQQHTSIKDNRLS#LPNGANSNLFIDTNPNNLNEK	1	[S(13) 99.4], [S(20) 0.4], [S(6) 0.1], [T(5) 0.0], [T(26) 0.0]	high	S(201)	0.706039	YMR037C	MSN2	5.94	8066	41.34	4	0	2	400400	rep2_SILAC_Msn2_WTvsTsa1KO_untreated_try_5%_Reiter_20140207.raw
WT/tsa1∆	untreated		2	AQQHTSIKDNRLS#LPNGANSNLFIDTNPNNLNEK	1	[S(13) 99.3], [S(20) 0.5], [S(6) 0.1], [T(5) 0.0], [T(26) 0.0]	high	S(201)	n.q.	YMR037C	MSN2	4.74	8120	41.57	4	0	2	15700	rep2_SILAC_Msn2_WTvsTsa1KO_untreated_try_5%_Reiter_20140207.raw
bcy1∆	0,4mM	10min	1	AQQHTSIKDNRLS#LPNGANSNLFIDTNPNNLNEK	1	[S(13) 73.8], [S(20) 22.2], [T(26) 2.3], [T(5) 0.8], [S(6) 0.8]	low	S(201)	n.q.	YMR037C	MSN2	4.18	8236	46.03	3	0	2	117000	rep1_SILAC_Msn2_bcy1KO_10min_tio2_Reiter_20150119.raw
wild type	0,4mM	5min	1	AQQHTSIKDNRLS#LPNGANSNLFIDTNPNNLNEK	1	[S(13) 99.6], [T(5) 0.1], [S(6) 0.1], [S(20) 0.1], [T(26) 0.0]	high	S(201)	n.q.	YMR037C	MSN2	4.66	8255	48.17	4	0	2	3880	rep1_SILAC_Msn2_0,4mM_H2O2_5min_try_1%_Reiter_20141126.raw
wild type	0,4mM	5min	1	AQQHTSIKDNRLS#LPNGANSNLFIDTNPNNLNEK	1	[S(13) 96.3], [T(5) 1.6], [S(6) 1.6], [S(20) 0.5], [T(26) 0.0]	high	S(201)	n.q.	YMR037C	MSN2	4.36	8286	48.34	4	0	2	3377	rep1_SILAC_Msn2_0,4mM_H2O2_5min_try_1%_Reiter_20141126.raw
wild type	0,4mM	5min	1	AQQHTSIKDNRLS#LPNGANSNLFIDTNPNNLNEK	1	[T(5) 29.7], [S(6) 29.7], [S(20) 29.7], [S(13) 10.9], [T(26) 0.2]	low	S(201)	n.q.	YMR037C	MSN2	4.1	9201	45.72	4	0	2	83580	rep1_SILAC_Msn2_0,4mM_H2O2_5min_tio2_Reiter_20141204.raw
wild type	0,4mM	5min	1	AQQHTSIKDNRLS#LPNGANSNLFIDTNPNNLNEK	1	[S(13) 100.0], [T(5) 0.0], [S(6) 0.0], [S(20) 0.0], [T(26) 0.0]	high	S(201)	0.227723	YMR037C	MSN2	5.71	9214	45.78	3	0	2	66010	rep1_SILAC_Msn2_0,4mM_H2O2_5min_tio2_Reiter_20141204.raw
wild type	0,4mM	5min	1	AQQHTSIKDNRLS#LPNGANSNLFIDTNPNNLNEK	1	[S(13) 96.8], [T(5) 1.6], [S(6) 1.6], [S(20) 0.0], [T(26) 0.0]	high	S(201)	0.230552	YMR037C	MSN2	5.04	9337	46.3	4	0	2	192800	rep1_SILAC_Msn2_0,4mM_H2O2_5min_tio2_Reiter_20141204.raw
wild type	0,4mM	10min	2	AQQHTSIKDNRLS#LPNGANSNLFIDTNPNNLNEK	1	[S(13) 99.8], [S(6) 0.1], [S(20) 0.1], [T(5) 0.0], [T(26) 0.0]	high	S(201)	0.12683	YMR037C	MSN2	7.7	9581	45.75	3	0	2	112900	rep3_SILAC_Msn2_0,4mM_H2O2_10min_tio2_Reiter_20141204.raw
wild type	0,4mM	10min	2	AQQHTSIKDNRLS#LPNGANSNLFIDTNPNNLNEK	1	[S(13) 96.5], [S(20) 2.0], [S(6) 0.6], [T(26) 0.6], [T(5) 0.2]	high	S(201)	n.q.	YMR037C	MSN2	4.25	9607	45.85	3	0	2	151000	rep3_SILAC_Msn2_0,4mM_H2O2_10min_tio2_Reiter_20141204.raw
wild type	0,4mM	10min	2	AQQHTSIKDNRLS#LPNGANSNLFIDTNPNNLNEK	1	[S(13) 100.0], [T(5) 0.0], [S(6) 0.0], [S(20) 0.0], [T(26) 0.0]	high	S(201)	0.125059	YMR037C	MSN2	5	9696	46.21	4	0	2	0	rep3_SILAC_Msn2_0,4mM_H2O2_10min_tio2_Reiter_20141204.raw
wild type	0,2mM	10min	1	AQQHTSIKDNRLS#LPNGANSNLFIDTNPNNLNEK	1	[S(13) 99.6], [T(5) 0.2], [S(6) 0.2], [S(20) 0.0], [T(26) 0.0]	high	S(201)	0.381508	YMR037C	MSN2	4.72	12396	75.65	3	0	2	17720	rep1_SILAC_Msn2_0,2mM_H2O2_tio2_Reiter_20120508.raw
bcy1∆	0,4mM	15min	2	DNRLS#LPNGANSNLFIDTNPNNLNEK	1	[S(5) 100.0], [S(12) 0.0], [T(18) 0.0]	high	S(201)	0.233577	YMR037C	MSN2	4.63	6744	55.77	3	0	1	11060	rep2_SILAC_Msn2_bcy1KO_0,4mM_H2O2_15min_tio2_Reiter_20130528.raw
bcy1∆	0,4mM	15min	1	DNRLS#LPNGANSNLFIDTNPNNLNEK	1	[S(5) 99.8], [S(12) 0.2], [T(18) 0.0]	high	S(201)	0.394196	YMR037C	MSN2	4.46	8639	56.68	3	0	1	39250	rep1_SILAC_Msn2_bcy1KO_0,4mM_H2O2_15min_tio2_Reiter_20130503.raw
bcy1∆	0,4mM	15min	1	DNRLS#LPNGANSNLFIDTNPNNLNEK	1	[S(5) 100.0], [S(12) 0.0], [T(18) 0.0]	high	S(201)	n.q.	YMR037C	MSN2	3.38	8642	56.69	3	0	1	0	rep1_SILAC_Msn2_bcy1KO_0,4mM_H2O2_15min_tio2_Reiter_20130503.raw
tsa1∆	0,4mM	15min	2	DNRLS#LPNGANSNLFIDTNPNNLNEK	1	[S(5) 98.2], [S(12) 1.8], [T(18) 0.0]	high	S(201)	0.306507	YMR037C	MSN2	7.81	8696	54.52	3	0	1	0	rep2_SILAC_Msn2_tsa1KO_04mM_15min_tio2_Reiter_20131206.raw
tsa1∆	0,4mM	15min	2	DNRLS#LPNGANSNLFIDTNPNNLNEK	1	[S(5) 100.0], [S(12) 0.0], [T(18) 0.0]	high	S(201)	n.q.	YMR037C	MSN2	5.96	8703	54.56	3	0	1	0	rep2_SILAC_Msn2_tsa1KO_04mM_15min_tio2_Reiter_20131206.raw
tsa1∆	0,4mM	15min	1	DNRLS#LPNGANSNLFIDTNPNNLNEK	1	[S(5) 99.9], [S(12) 0.1], [T(18) 0.0]	high	S(201)	0.741748	YMR037C	MSN2	5.12	8928	57.34	3	0	1	6451	rep1_SILAC_Msn2_tsa1KO_04mM_15min_try_5%_Reiter_20131206.raw
wild type	0,4mM	15min	1	DNRLS#LPNGANSNLFIDTNPNNLNEK	1	[S(5) 100.0], [S(12) 0.0], [T(18) 0.0]	high	S(201)	0.123839	YMR037C	MSN2	8.19	9160	44.54	3	0	1	89120	rep1_SILAC_Msn2_0,4mM_H2O2_15min_tio2_Reiter_20121108.raw
wild type	0,4mM	15min	1	DNRLS#LPNGANSNLFIDTNPNNLNEK	1	[S(5) 97.7], [S(12) 2.3], [T(18) 0.0]	high	S(201)	n.q.	YMR037C	MSN2	7.37	9208	44.74	3	0	1	359000	rep1_SILAC_Msn2_0,4mM_H2O2_15min_tio2_Reiter_20121108.raw
wild type	0,4mM	15min	1	DNRLS#LPNGANSNLFIDTNPNNLNEK	1	[S(5) 98.1], [S(12) 1.9], [T(18) 0.0]	high	S(201)	n.q.	YMR037C	MSN2	7.24	9220	44.78	3	0	1	0	rep1_SILAC_Msn2_0,4mM_H2O2_15min_tio2_Reiter_20121108.raw
tsa1∆	0,4mM	15min	2	DNRLS#LPNGANSNLFIDTNPNNLNEK	1	[S(5) 100.0], [S(12) 0.0], [T(18) 0.0]	high	S(201)	0.441544	YMR037C	MSN2	5.92	9549	61.83	3	0	1	20110	rep2_SILAC_Msn2_tsa1KO_04mM_15min_FT_20%_Reiter_20131206.raw
tsa1∆	0,4mM	10min	1	DNRLS#LPNGANSNLFIDTNPNNLNEK	1	[S(5) 99.4], [S(12) 0.6], [T(18) 0.0]	high	S(201)	n.q.	YMR037C	MSN2	6.21	9842	58.31	3	0	1	0	rep1_SILAC_Msn2_tsa1KO_10min_tio2_Reiter_20150119.raw
tsa1∆	0,4mM	10min	1	DNRLS#LPNGANSNLFIDTNPNNLNEK	1	[S(5) 99.1], [S(12) 0.9], [T(18) 0.0]	high	S(201)	n.q.	YMR037C	MSN2	4.86	9863	58.41	3	0	1	15790	rep1_SILAC_Msn2_tsa1KO_10min_tio2_Reiter_20150119.raw
tsa1∆	0,4mM	15min	1	DNRLS#LPNGANSNLFIDTNPNNLNEK	1	[S(5) 99.6], [S(12) 0.4], [T(18) 0.0]	high	S(201)	0.637483	YMR037C	MSN2	7.76	9888	59.61	3	0	1	112300	rep1_SILAC_Msn2_tsa1KO_04mM_15min_FT_20%_Reiter_20131206.raw
tsa1∆	0,4mM	15min	1	DNRLS#LPNGANSNLFIDTNPNNLNEK	1	[S(5) 100.0], [S(12) 0.0], [T(18) 0.0]	high	S(201)	n.q.	YMR037C	MSN2	7.01	9889	59.61	3	0	1	49370	rep1_SILAC_Msn2_tsa1KO_04mM_15min_FT_20%_Reiter_20131206.raw
WT/tsa1∆	untreated		2	DNRLS#LPNGANSNLFIDTNPNNLNEK	1	[S(5) 85.9], [S(12) 14.1], [T(18) 0.0]	high	S(201)	n.q.	YMR037C	MSN2	6.17	10183	53.05	3	0	1	121200	rep2_SILAC_Msn2_WTvsTsa1KO_untreated_tio2_Reiter_20140207.raw
WT/tsa1∆	untreated		2	DNRLS#LPNGANSNLFIDTNPNNLNEK	1	[S(5) 100.0], [S(12) 0.0], [T(18) 0.0]	high	S(201)	0.748336	YMR037C	MSN2	6.27	10189	53.09	3	0	1	54280	rep2_SILAC_Msn2_WTvsTsa1KO_untreated_tio2_Reiter_20140207.raw
WT/tsa1∆	untreated		1	DNRLS#LPNGANSNLFIDTNPNNLNEK	1	[S(5) 100.0], [S(12) 0.0], [T(18) 0.0]	high	S(201)	0.707957	YMR037C	MSN2	5.48	10202	53.01	3	0	1	292100	rep1_SILAC_Msn2_WTvsTsa1KO_untreated_tio2_Reiter_20140207.raw
WT/tsa1∆	untreated		1	DNRLS#LPNGANSNLFIDTNPNNLNEK	1	[S(5) 100.0], [S(12) 0.0], [T(18) 0.0]	high	S(201)	0.711877	YMR037C	MSN2	6.83	10203	53.33	3	0	1	38570	rep1_SILAC_Msn2_WTvsTsa1KO_untreated_try_5%_Reiter_20140207.raw
WT/tsa1∆	untreated		1	DNRLS#LPNGANSNLFIDTNPNNLNEK	1	[S(5) 100.0], [S(12) 0.0], [T(18) 0.0]	high	S(201)	0.641542	YMR037C	MSN2	4.28	10217	53.07	2	0	1	92530	rep1_SILAC_Msn2_WTvsTsa1KO_untreated_tio2_Reiter_20140207.raw
WT/tsa1∆	untreated		1	DNRLS#LPNGANSNLFIDTNPNNLNEK	1	[S(5) 86.7], [S(12) 13.3], [T(18) 0.0]	high	S(201)	n.q.	YMR037C	MSN2	5.45	10320	53.55	3	0	1	161000	rep1_SILAC_Msn2_WTvsTsa1KO_untreated_tio2_Reiter_20140207.raw
WT/tsa1∆	untreated		2	DNRLS#LPNGANSNLFIDTNPNNLNEK	1	[S(5) 100.0], [S(12) 0.0], [T(18) 0.0]	high	S(201)	n.q.	YMR037C	MSN2	4.65	10341	53.82	3	0	1	21750	rep2_SILAC_Msn2_WTvsTsa1KO_untreated_tio2_Reiter_20140207.raw
WT/tsa1∆	untreated		1	DNRLS#LPNGANSNLFIDTNPNNLNEK	1	[S(5) 96.2], [S(12) 3.8], [T(18) 0.0]	high	S(201)	n.q.	YMR037C	MSN2	4.2	10368	53.77	3	0	1	51160	rep1_SILAC_Msn2_WTvsTsa1KO_untreated_tio2_Reiter_20140207.raw
wild type	0,4mM	5min	1	DNRLS#LPNGANSNLFIDTNPNNLNEK	1	[S(5) 99.9], [S(12) 0.1], [T(18) 0.0]	high	S(201)	0.154532	YMR037C	MSN2	5.33	10546	60.86	3	0	1	11570	rep1_SILAC_Msn2_0,4mM_H2O2_5min_try_1%_Reiter_20141126.raw
WT/tsa1∆	untreated		2	DNRLS#LPNGANSNLFIDTNPNNLNEK	1	[S(5) 100.0], [S(12) 0.0], [T(18) 0.0]	high	S(201)	0.720928	YMR037C	MSN2	6.74	10652	53.16	3	0	1	137600	rep2_SILAC_Msn2_WTvsTsa1KO_untreated_try_5%_Reiter_20140207.raw
WT/tsa1∆	untreated		2	DNRLS#LPNGANSNLFIDTNPNNLNEK	1	[S(5) 97.5], [S(12) 2.5], [T(18) 0.0]	high	S(201)	n.q.	YMR037C	MSN2	6.64	10693	53.36	3	0	1	121300	rep2_SILAC_Msn2_WTvsTsa1KO_untreated_try_5%_Reiter_20140207.raw
bcy1∆	0,4mM	10min	1	DNRLS#LPNGANSNLFIDTNPNNLNEK	1	[S(5) 100.0], [S(12) 0.0], [T(18) 0.0]	high	S(201)	0.299463	YMR037C	MSN2	5.37	11065	58.24	3	0	1	63570	rep1_SILAC_Msn2_bcy1KO_10min_tio2_Reiter_20150119.raw
bcy1∆	0,4mM	5min	1	DNRLS#LPNGANSNLFIDTNPNNLNEK	1	[S(5) 100.0], [S(12) 0.0], [T(18) 0.0]	high	S(201)	0.373835	YMR037C	MSN2	5.49	11104	58.19	3	0	1	102500	rep1_SILAC_Msn2_bcy1KO_5min_tio2_Reiter_20150119.raw
wild type	0,4mM	10min	2	DNRLS#LPNGANSNLFIDTNPNNLNEK	1	[S(5) 97.2], [S(12) 2.8], [T(18) 0.0]	high	S(201)	n.q.	YMR037C	MSN2	6.16	11233	60.79	3	0	1	5910	rep3_SILAC_Msn2_0,4mM_H2O2_10min_try_1%_Reiter_20141126.raw
wild type	0,4mM	5min	1	DNRLS#LPNGANSNLFIDTNPNNLNEK	1	[S(5) 98.3], [S(12) 1.7], [T(18) 0.0]	high	S(201)	0.240317	YMR037C	MSN2	7.15	12206	59.46	3	0	1	490000	rep1_SILAC_Msn2_0,4mM_H2O2_5min_tio2_Reiter_20141204.raw
wild type	0,4mM	5min	1	DNRLS#LPNGANSNLFIDTNPNNLNEK	1	[S(5) 100.0], [S(12) 0.0], [T(18) 0.0]	high	S(201)	n.q.	YMR037C	MSN2	6.36	12209	59.47	3	0	1	158800	rep1_SILAC_Msn2_0,4mM_H2O2_5min_tio2_Reiter_20141204.raw
wild type	0,2mM	10min	2	DNRLS#LPNGANSNLFIDTNPNNLNEK	1	[S(5) 100.0], [S(12) 0.0], [T(18) 0.0]	high	S(201)	n.q.	YMR037C	MSN2	5.44	12245	62.78	3	0	1	4970	rep2_SILAC_Msn2_0,2mM_H2O2_10min_tio2_Reiter_20120504.raw
wild type	0,2mM	10min	2	DNRLS#LPNGANSNLFIDTNPNNLNEK	1	[S(5) 100.0], [S(12) 0.0], [T(18) 0.0]	high	S(201)	n.q.	YMR037C	MSN2	5.15	12262	62.85	3	0	1	36350	rep2_SILAC_Msn2_0,2mM_H2O2_10min_tio2_Reiter_20120504.raw
wild type	0,2mM	10min	2	DNRLS#LPNGANSNLFIDTNPNNLNEK	1	[S(5) 100.0], [S(12) 0.0], [T(18) 0.0]	high	S(201)	n.q.	YMR037C	MSN2	4.69	12264	62.86	3	0	1	36210	rep2_SILAC_Msn2_0,2mM_H2O2_10min_tio2_Reiter_20120504.raw
wild type	0,2mM	10min	2	DNRLS#LPNGANSNLFIDTNPNNLNEK	1	[S(5) 100.0], [S(12) 0.0], [T(18) 0.0]	high	S(201)	0.633854	YMR037C	MSN2	6.03	12282	62.94	3	0	1	98250	rep2_SILAC_Msn2_0,2mM_H2O2_10min_tio2_Reiter_20120504.raw
wild type	0,2mM	10min	2	DNRLS#LPNGANSNLFIDTNPNNLNEK	1	[S(5) 100.0], [S(12) 0.0], [T(18) 0.0]	high	S(201)	n.q.	YMR037C	MSN2	5.61	12302	63.04	3	0	1	95290	rep2_SILAC_Msn2_0,2mM_H2O2_10min_tio2_Reiter_20120504.raw
wild type	0,2mM	10min	2	DNRLS#LPNGANSNLFIDTNPNNLNEK	1	[S(5) 100.0], [S(12) 0.0], [T(18) 0.0]	high	S(201)	n.q.	YMR037C	MSN2	4.87	12323	63.13	3	0	1	28340	rep2_SILAC_Msn2_0,2mM_H2O2_10min_tio2_Reiter_20120504.raw
wild type	0,2mM	10min	2	DNRLS#LPNGANSNLFIDTNPNNLNEK	1	[S(5) 100.0], [S(12) 0.0], [T(18) 0.0]	high	S(201)	n.q.	YMR037C	MSN2	4.51	12324	63.14	3	0	1	34720	rep2_SILAC_Msn2_0,2mM_H2O2_10min_tio2_Reiter_20120504.raw
wild type	0,4mM	5min	1	DNRLS#LPNGANSNLFIDTNPNNLNEK	1	[S(5) 100.0], [S(12) 0.0], [T(18) 0.0]	high	S(201)	n.q.	YMR037C	MSN2	4.47	12331	60.04	3	0	1	13890	rep1_SILAC_Msn2_0,4mM_H2O2_5min_tio2_Reiter_20141204.raw
wild type	0,8mM	10min	2	DNRLS#LPNGANSNLFIDTNPNNLNEK	1	[S(5) 100.0], [S(12) 0.0], [T(18) 0.0]	high	S(201)	n.q.	YMR037C	MSN2	4.36	12334	62.5	3	0	1	8560	rep2_SILAC_Msn2_0,8mM_H2O2_10min_tio2_Reiter_20120508.raw
wild type	0,8mM	10min	2	DNRLS#LPNGANSNLFIDTNPNNLNEK	1	[S(5) 100.0], [S(12) 0.0], [T(18) 0.0]	high	S(201)	n.q.	YMR037C	MSN2	4.14	12348	62.57	3	0	1	54930	rep2_SILAC_Msn2_0,8mM_H2O2_10min_tio2_Reiter_20120508.raw
wild type	0,8mM	10min	2	DNRLS#LPNGANSNLFIDTNPNNLNEK	1	[S(5) 100.0], [S(12) 0.0], [T(18) 0.0]	high	S(201)	n.q.	YMR037C	MSN2	3.56	12363	62.64	3	0	1	7192	rep2_SILAC_Msn2_0,8mM_H2O2_10min_tio2_Reiter_20120508.raw
wild type	0,8mM	10min	2	DNRLS#LPNGANSNLFIDTNPNNLNEK	1	[S(5) 100.0], [S(12) 0.0], [T(18) 0.0]	high	S(201)	n.q.	YMR037C	MSN2	4.51	12394	62.78	3	0	1	34370	rep2_SILAC_Msn2_0,8mM_H2O2_10min_tio2_Reiter_20120508.raw
wild type	0,8mM	10min	2	DNRLS#LPNGANSNLFIDTNPNNLNEK	1	[S(5) 100.0], [S(12) 0.0], [T(18) 0.0]	high	S(201)	0.110797	YMR037C	MSN2	5.1	12416	62.87	3	0	1	19580	rep2_SILAC_Msn2_0,8mM_H2O2_10min_tio2_Reiter_20120508.raw
wild type	0,4mM	10min	2	DNRLS#LPNGANSNLFIDTNPNNLNEK	1	[S(5) 100.0], [S(12) 0.0], [T(18) 0.0]	high	S(201)	0.125607	YMR037C	MSN2	5.39	12859	59.53	3	0	1	225800	rep3_SILAC_Msn2_0,4mM_H2O2_10min_tio2_Reiter_20141204.raw
wild type	0,4mM	10min	2	DNRLS#LPNGANSNLFIDTNPNNLNEK	1	[S(5) 99.2], [S(12) 0.8], [T(18) 0.0]	high	S(201)	0.129699	YMR037C	MSN2	3.99	12884	59.65	2	0	1	112100	rep3_SILAC_Msn2_0,4mM_H2O2_10min_tio2_Reiter_20141204.raw
WT/tsa1∆	untreated		2	LS#LPNGANSNLFIDTNPNNLNEK	1	[S(2) 97.4], [S(9) 2.6], [T(15) 0.0]	high	S(201)	0.703744	YMR037C	MSN2	5.69	11444	59.19	3	0	0	48720	rep2_SILAC_Msn2_WTvsTsa1KO_untreated_tio2_Reiter_20140207.raw
WT/tsa1∆	untreated		2	LS#LPNGANSNLFIDTNPNNLNEK	1	[S(2) 81.9], [S(9) 18.1], [T(15) 0.0]	high	S(201)	n.q.	YMR037C	MSN2	3.7	11454	59.24	3	0.46729	0	126500	rep2_SILAC_Msn2_WTvsTsa1KO_untreated_tio2_Reiter_20140207.raw
WT/tsa1∆	untreated		1	LS#LPNGANSNLFIDTNPNNLNEK	1	[S(2) 100.0], [S(9) 0.0], [T(15) 0.0]	high	S(201)	0.628988	YMR037C	MSN2	5.6	11511	59.31	3	0	0	35050	rep1_SILAC_Msn2_WTvsTsa1KO_untreated_tio2_Reiter_20140207.raw
wild type	0,4mM	5min	1	LS#LPNGANSNLFIDTNPNNLNEK	1	[S(2) 87.8], [S(9) 12.2], [T(15) 0.0]	high	S(201)	0.992174	YMR037C	MSN2	5.35	13062	63.53	3	0	0	87050	rep1_SILAC_Msn2_0,4mM_H2O2_5min_tio2_Reiter_20141204.raw
wild type	0,4mM	5min	1	LS#LPNGANSNLFIDTNPNNLNEK	1	[S(2) 100.0], [S(9) 0.0], [T(15) 0.0]	high	S(201)	n.q.	YMR037C	MSN2	4.97	13354	65.09	2	0	0	53760	rep1_SILAC_Msn2_0,4mM_H2O2_5min_tio2_Reiter_20141204.raw
wild type	0,4mM	10min	2	LS#LPNGANSNLFIDTNPNNLNEK	1	[S(2) 100.0], [S(9) 0.0], [T(15) 0.0]	high	S(201)	0.218872	YMR037C	MSN2	6.08	14072	65.07	3	0	0	138000	rep3_SILAC_Msn2_0,4mM_H2O2_10min_tio2_Reiter_20141204.raw
tsa1∆	0,4mM	15min	1	AQQHTSIKDNRLS#LPNGANS#NLFIDTNPNNLNEK	2	[S(13) 95.2], [S(20) 95.2], [S(6) 7.6], [T(5) 2.0], [T(26) 0.0]	high	S(201),S(208)	n.q.	YMR037C	MSN2	4.88	7142	47.39	4	0	2	11190	rep1_SILAC_Msn2_tsa1KO_04mM_15min_tio2_Reiter_20131206.raw
tsa1∆	0,4mM	15min	1	DNRLS#LPNGANS#NLFIDTNPNNLNEK	2	[S(5) 100.0], [S(12) 100.0], [T(18) 0.0]	high	S(201),S(208)	n.q.	YMR037C	MSN2	5.45	9314	60.41	3	0	1	9923	rep1_SILAC_Msn2_tsa1KO_04mM_15min_tio2_Reiter_20131206.raw
bcy1∆	0,4mM	15min	2	AQQHTSIKDNRLSLPNGANS#NLFIDTNPNNLNEK	1	[S(13) 46.6], [T(26) 46.6], [S(20) 6.2], [S(6) 0.5], [T(5) 0.2]	low	S(208)	n.q.	YMR037C	MSN2	4.49	5113	45.85	3	0	2	11490	rep2_SILAC_Msn2_bcy1KO_0,4mM_H2O2_15min_tio2_Reiter_20130528.raw
wild type	0,4mM	15min	1	DNRLSLPNGANS#NLFIDTNPNNLNEK	1	[S(12) 87.2], [S(5) 12.8], [T(18) 0.0]	high	S(208)	n.q.	YMR037C	MSN2	6.06	9232	44.82	3	0	1	0	rep1_SILAC_Msn2_0,4mM_H2O2_15min_tio2_Reiter_20121108.raw
WT/tsa1∆	untreated		1	DNRLSLPNGANS#NLFIDTNPNNLNEK	1	[S(12) 83.3], [S(5) 16.7], [T(18) 0.0]	high	S(208)	0.813703	YMR037C	MSN2	4.78	10229	53.13	4	0	1	69210	rep1_SILAC_Msn2_WTvsTsa1KO_untreated_tio2_Reiter_20140207.raw
wild type	0,8mM	10min	2	DNRLSLPNGANS#NLFIDTNPNNLNEK	1	[S(12) 91.8], [S(5) 8.1], [T(18) 0.1]	high	S(208)	n.q.	YMR037C	MSN2	3.46	12388	62.75	2	0	1	2012	rep2_SILAC_Msn2_0,8mM_H2O2_10min_tio2_Reiter_20120508.raw
wild type	0,4mM	10min	2	DNRLSLPNGANS#NLFIDTNPNNLNEK	1	[S(12) 83.6], [S(5) 16.4], [T(18) 0.0]	high	S(208)	n.q.	YMR037C	MSN2	4.77	13156	60.84	3	0	1	20350	rep3_SILAC_Msn2_0,4mM_H2O2_10min_tio2_Reiter_20141204.raw
tsa1∆	0,4mM	15min	1	LSLPNGANS#NLFIDTNPNNLNEK	1	[S(9) 99.9], [S(2) 0.1], [T(15) 0.0]	high	S(208)	2.3221	YMR037C	MSN2	5.73	9071	58.95	2	0	0	3702	rep1_SILAC_Msn2_tsa1KO_04mM_15min_tio2_Reiter_20131206.raw
WT/tsa1∆	untreated		2	LSLPNGANS#NLFIDTNPNNLNEK	1	[S(9) 88.1], [S(2) 11.9], [T(15) 0.0]	high	S(208)	1.11992	YMR037C	MSN2	4.52	11076	57.4	3	0	0	113900	rep2_SILAC_Msn2_WTvsTsa1KO_untreated_tio2_Reiter_20140207.raw
WT/tsa1∆	untreated		1	LSLPNGANS#NLFIDTNPNNLNEK	1	[S(9) 99.9], [S(2) 0.1], [T(15) 0.0]	high	S(208)	1.13173	YMR037C	MSN2	4.82	11114	57.33	3	0	0	88520	rep1_SILAC_Msn2_WTvsTsa1KO_untreated_tio2_Reiter_20140207.raw
wild type	0,4mM	5min	1	LSLPNGANS#NLFIDTNPNNLNEK	1	[S(9) 98.5], [S(2) 1.5], [T(15) 0.0]	high	S(208)	n.q.	YMR037C	MSN2	5.03	13081	63.63	3	0	0	33950	rep1_SILAC_Msn2_0,4mM_H2O2_5min_tio2_Reiter_20141204.raw
wild type	0,4mM	10min	2	LSLPNGANS#NLFIDTNPNNLNEK	1	[S(9) 87.7], [S(2) 12.3], [T(15) 0.0]	high	S(208)	0.718743	YMR037C	MSN2	5.07	13756	63.56	3	0	0	65230	rep3_SILAC_Msn2_0,4mM_H2O2_10min_tio2_Reiter_20141204.raw
tsa1∆	0,4mM	15min	1	FS#DVITNQFPSM*TNSR	1	[S(2) 100.0], [T(6) 0.0], [S(11) 0.0], [T(13) 0.0], [S(15) 0.0]	high	S(288)	0.868304	YMR037C	MSN2	5.67	7495	49.44	2	0	0	31260	rep1_SILAC_Msn2_tsa1KO_04mM_15min_tio2_Reiter_20131206.raw
tsa1∆	0,4mM	15min	2	FS#DVITNQFPSM*TNSR	1	[S(2) 100.0], [T(6) 0.0], [S(11) 0.0], [T(13) 0.0], [S(15) 0.0]	high	S(288)	0.96821	YMR037C	MSN2	4.83	7868	49.62	2	0	0	35190	rep2_SILAC_Msn2_tsa1KO_04mM_15min_tio2_Reiter_20131206.raw
WT/tsa1∆	untreated		2	FS#DVITNQFPSM*TNSR	1	[S(2) 100.0], [T(6) 0.0], [S(11) 0.0], [T(13) 0.0], [S(15) 0.0]	high	S(288)	n.q.	YMR037C	MSN2	3.65	9036	47.81	2	0	0	134600	rep2_SILAC_Msn2_WTvsTsa1KO_untreated_tio2_Reiter_20140207.raw
WT/tsa1∆	untreated		2	FS#DVITNQFPSM*TNSR	1	[S(2) 100.0], [T(6) 0.0], [S(11) 0.0], [T(13) 0.0], [S(15) 0.0]	high	S(288)	0.817852	YMR037C	MSN2	4.56	9039	47.82	2	0	0	142400	rep2_SILAC_Msn2_WTvsTsa1KO_untreated_tio2_Reiter_20140207.raw
WT/tsa1∆	untreated		1	FS#DVITNQFPSM*TNSR	1	[S(2) 100.0], [T(6) 0.0], [S(11) 0.0], [T(13) 0.0], [S(15) 0.0]	high	S(288)	0.815752	YMR037C	MSN2	4.77	9059	47.72	2	0	0	157600	rep1_SILAC_Msn2_WTvsTsa1KO_untreated_tio2_Reiter_20140207.raw
WT/tsa1∆	untreated		1	FS#DVITNQFPSM*TNSR	1	[S(2) 100.0], [T(6) 0.0], [S(11) 0.0], [T(13) 0.0], [S(15) 0.0]	high	S(288)	n.q.	YMR037C	MSN2	4.4	9060	47.73	2	0	0	175500	rep1_SILAC_Msn2_WTvsTsa1KO_untreated_tio2_Reiter_20140207.raw
wild type	0,4mM	5min	1	FS#DVITNQFPSM*TNSR	1	[S(2) 100.0], [T(6) 0.0], [S(11) 0.0], [T(13) 0.0], [S(15) 0.0]	high	S(288)	n.q.	YMR037C	MSN2	3.99	11121	54.18	2	0	0	114900	rep1_SILAC_Msn2_0,4mM_H2O2_5min_tio2_Reiter_20141204.raw
wild type	0,4mM	5min	1	FS#DVITNQFPSM*TNSR	1	[S(2) 100.0], [T(6) 0.0], [S(11) 0.0], [T(13) 0.0], [S(15) 0.0]	high	S(288)	0.502242	YMR037C	MSN2	4.67	11122	54.19	2	0	0	48980	rep1_SILAC_Msn2_0,4mM_H2O2_5min_tio2_Reiter_20141204.raw
bcy1∆	0,4mM	15min	2	FS#DVITNQFPSMTNSR	1	[S(2) 100.0], [T(6) 0.0], [S(11) 0.0], [T(13) 0.0], [S(15) 0.0]	high	S(288)	0.780916	YMR037C	MSN2	4.5	6946	57	2	0	0	27960	rep2_SILAC_Msn2_bcy1KO_0,4mM_H2O2_15min_tio2_Reiter_20130528.raw
bcy1∆	0,4mM	15min	2	FS#DVITNQFPSMTNSR	1	[S(2) 100.0], [T(6) 0.0], [S(11) 0.0], [T(13) 0.0], [S(15) 0.0]	high	S(288)	n.q.	YMR037C	MSN2	3.95	6947	57.01	2	0	0	27960	rep2_SILAC_Msn2_bcy1KO_0,4mM_H2O2_15min_tio2_Reiter_20130528.raw
wild type	0,4mM	5min	1	FS#DVITNQFPSMTNSR	1	[S(2) 100.0], [T(6) 0.0], [S(11) 0.0], [T(13) 0.0], [S(15) 0.0]	high	S(288)	n.q.	YMR037C	MSN2	4.63	12678	61.67	2	0	0	77430	rep1_SILAC_Msn2_0,4mM_H2O2_5min_tio2_Reiter_20141204.raw
wild type	0,4mM	5min	1	FS#DVITNQFPSMTNSR	1	[S(2) 100.0], [T(6) 0.0], [S(11) 0.0], [T(13) 0.0], [S(15) 0.0]	high	S(288)	0.366629	YMR037C	MSN2	4.65	12695	61.75	2	0	0	36630	rep1_SILAC_Msn2_0,4mM_H2O2_5min_tio2_Reiter_20141204.raw
bcy1∆	0,4mM	15min	2	RFS#DVITNQFPSM*TNSR	1	[S(3) 100.0], [T(7) 0.0], [S(12) 0.0], [T(14) 0.0], [S(16) 0.0]	high	S(288)	0.648046	YMR037C	MSN2	3.54	5178	46.22	3	0.458716	1	212000	rep2_SILAC_Msn2_bcy1KO_0,4mM_H2O2_15min_tio2_Reiter_20130528.raw
bcy1∆	0,4mM	15min	2	RFS#DVITNQFPSM*TNSR	1	[S(3) 100.0], [T(7) 0.0], [S(12) 0.0], [T(14) 0.0], [S(16) 0.0]	high	S(288)	n.q.	YMR037C	MSN2	3.43	5179	46.23	2	0	1	257600	rep2_SILAC_Msn2_bcy1KO_0,4mM_H2O2_15min_tio2_Reiter_20130528.raw
bcy1∆	0,4mM	15min	2	RFS#DVITNQFPSM*TNSR	1	[S(3) 100.0], [T(7) 0.0], [S(12) 0.0], [T(14) 0.0], [S(16) 0.0]	high	S(288)	n.q.	YMR037C	MSN2	3.72	5182	46.24	2	0	1	147300	rep2_SILAC_Msn2_bcy1KO_0,4mM_H2O2_15min_tio2_Reiter_20130528.raw
bcy1∆	0,4mM	15min	2	RFS#DVITNQFPSM*TNSR	1	[S(3) 99.9], [T(7) 0.1], [S(12) 0.0], [T(14) 0.0], [S(16) 0.0]	high	S(288)	n.q.	YMR037C	MSN2	3.44	5236	46.51	3	0.458716	1	776200	rep2_SILAC_Msn2_bcy1KO_0,4mM_H2O2_15min_tio2_Reiter_20130528.raw
bcy1∆	0,4mM	15min	2	RFS#DVITNQFPSM*TNSR	1	[S(3) 100.0], [T(7) 0.0], [S(12) 0.0], [T(14) 0.0], [S(16) 0.0]	high	S(288)	n.q.	YMR037C	MSN2	3.42	5237	46.52	2	0	1	501000	rep2_SILAC_Msn2_bcy1KO_0,4mM_H2O2_15min_tio2_Reiter_20130528.raw
bcy1∆	0,4mM	15min	2	RFS#DVITNQFPSM*TNSR	1	[S(3) 100.0], [T(7) 0.0], [S(12) 0.0], [T(14) 0.0], [S(16) 0.0]	high	S(288)	0.681238	YMR037C	MSN2	3.82	5261	46.65	3	0	1	607600	rep2_SILAC_Msn2_bcy1KO_0,4mM_H2O2_15min_tio2_Reiter_20130528.raw
bcy1∆	0,4mM	15min	2	RFS#DVITNQFPSM*TNSR	1	[S(3) 100.0], [T(7) 0.0], [S(12) 0.0], [T(14) 0.0], [S(16) 0.0]	high	S(288)	n.q.	YMR037C	MSN2	2.98	5262	46.65	2	0	1	276000	rep2_SILAC_Msn2_bcy1KO_0,4mM_H2O2_15min_tio2_Reiter_20130528.raw
bcy1∆	0,4mM	15min	2	RFS#DVITNQFPSM*TNSR	1	[S(3) 100.0], [T(7) 0.0], [S(12) 0.0], [T(14) 0.0], [S(16) 0.0]	high	S(288)	0.741525	YMR037C	MSN2	3.63	5294	46.83	2	0	1	189600	rep2_SILAC_Msn2_bcy1KO_0,4mM_H2O2_15min_tio2_Reiter_20130528.raw
bcy1∆	0,4mM	15min	2	RFS#DVITNQFPSM*TNSR	1	[S(3) 100.0], [T(7) 0.0], [S(12) 0.0], [T(14) 0.0], [S(16) 0.0]	high	S(288)	n.q.	YMR037C	MSN2	3.16	5333	47.04	2	0	1	51290	rep2_SILAC_Msn2_bcy1KO_0,4mM_H2O2_15min_tio2_Reiter_20130528.raw
bcy1∆	0,4mM	15min	2	RFS#DVITNQFPSM*TNSR	1	[S(3) 100.0], [T(7) 0.0], [S(12) 0.0], [T(14) 0.0], [S(16) 0.0]	high	S(288)	0.766627	YMR037C	MSN2	3.54	5413	47.47	2	0	1	53750	rep2_SILAC_Msn2_bcy1KO_0,4mM_H2O2_15min_tio2_Reiter_20130528.raw
bcy1∆	0,4mM	15min	2	RFS#DVITNQFPSM*TNSR	1	[S(3) 100.0], [T(7) 0.0], [S(12) 0.0], [T(14) 0.0], [S(16) 0.0]	high	S(288)	n.q.	YMR037C	MSN2	4.01	6137	51.94	2	0	1	29430	rep2_SILAC_Msn2_bcy1KO_0,4mM_H2O2_15min_tio2_Reiter_20130528.raw
bcy1∆	0,4mM	15min	1	RFS#DVITNQFPSM*TNSR	1	[S(3) 100.0], [T(7) 0.0], [S(12) 0.0], [T(14) 0.0], [S(16) 0.0]	high	S(288)	0.618811	YMR037C	MSN2	3.3	6300	45.01	2	0	1	2419	rep1_SILAC_Msn2_bcy1KO_0,4mM_H2O2_15min_try_10%_Reiter_20130419.raw
bcy1∆	0,4mM	15min	1	RFS#DVITNQFPSM*TNSR	1	[S(3) 100.0], [T(7) 0.0], [S(12) 0.0], [T(14) 0.0], [S(16) 0.0]	high	S(288)	n.q.	YMR037C	MSN2	3.3	6312	45.09	2	0	1	5278	rep1_SILAC_Msn2_bcy1KO_0,4mM_H2O2_15min_try_10%_Reiter_20130419.raw
tsa1∆	0,4mM	10min	1	RFS#DVITNQFPSM*TNSR	1	[S(3) 100.0], [T(7) 0.0], [S(12) 0.0], [T(14) 0.0], [S(16) 0.0]	high	S(288)	n.q.	YMR037C	MSN2	3.12	6569	47.33	2	0	1	4220	rep1_SILAC_Msn2_tsa1KO_10min_try_10%_Reiter_20150119.raw
tsa1∆	0,4mM	10min	1	RFS#DVITNQFPSM*TNSR	1	[S(3) 100.0], [T(7) 0.0], [S(12) 0.0], [T(14) 0.0], [S(16) 0.0]	high	S(288)	1.03651	YMR037C	MSN2	3.84	6570	47.34	2	0	1	3708	rep1_SILAC_Msn2_tsa1KO_10min_try_10%_Reiter_20150119.raw
tsa1∆	0,4mM	15min	1	RFS#DVITNQFPSM*TNSR	1	[S(3) 100.0], [T(7) 0.0], [S(12) 0.0], [T(14) 0.0], [S(16) 0.0]	high	S(288)	0.925911	YMR037C	MSN2	4.16	6760	45.25	2	0	1	385500	rep1_SILAC_Msn2_tsa1KO_04mM_15min_tio2_Reiter_20131206.raw
bcy1∆	0,4mM	15min	2	RFS#DVITNQFPSM*TNSR	1	[S(3) 100.0], [T(7) 0.0], [S(12) 0.0], [T(14) 0.0], [S(16) 0.0]	high	S(288)	n.q.	YMR037C	MSN2	3.2	6783	47.38	3	0.884956	1	43030	rep2_SILAC_Msn2_bcy1KO_0,4mM_H2O2_15min_try_5%_Reiter_20130527.raw
bcy1∆	0,4mM	15min	2	RFS#DVITNQFPSM*TNSR	1	[S(3) 99.9], [T(7) 0.1], [S(12) 0.0], [T(14) 0.0], [S(16) 0.0]	high	S(288)	0.702956	YMR037C	MSN2	3.56	6785	47.39	3	0	1	26230	rep2_SILAC_Msn2_bcy1KO_0,4mM_H2O2_15min_try_5%_Reiter_20130527.raw
bcy1∆	0,4mM	15min	2	RFS#DVITNQFPSM*TNSR	1	[S(3) 100.0], [T(7) 0.0], [S(12) 0.0], [T(14) 0.0], [S(16) 0.0]	high	S(288)	0.794994	YMR037C	MSN2	4.52	6788	47.41	2	0	1	14300	rep2_SILAC_Msn2_bcy1KO_0,4mM_H2O2_15min_try_5%_Reiter_20130527.raw
bcy1∆	0,4mM	15min	2	RFS#DVITNQFPSM*TNSR	1	[S(3) 100.0], [T(7) 0.0], [S(12) 0.0], [T(14) 0.0], [S(16) 0.0]	high	S(288)	n.q.	YMR037C	MSN2	4.13	6800	47.48	2	0	1	13020	rep2_SILAC_Msn2_bcy1KO_0,4mM_H2O2_15min_try_5%_Reiter_20130527.raw
bcy1∆	0,4mM	15min	1	RFS#DVITNQFPSM*TNSR	1	[S(3) 98.7], [T(7) 1.3], [S(12) 0.0], [T(14) 0.0], [S(16) 0.0]	high	S(288)	0.621019	YMR037C	MSN2	3.01	6825	47.43	3	0.534759	1	11070	rep1_SILAC_Msn2_bcy1KO_0,4mM_H2O2_15min_tio2_Reiter_20130503.raw
bcy1∆	0,4mM	15min	1	RFS#DVITNQFPSM*TNSR	1	[S(3) 100.0], [T(7) 0.0], [S(12) 0.0], [T(14) 0.0], [S(16) 0.0]	high	S(288)	n.q.	YMR037C	MSN2	2.95	6829	47.45	2	0.446429	1	36670	rep1_SILAC_Msn2_bcy1KO_0,4mM_H2O2_15min_tio2_Reiter_20130503.raw
bcy1∆	0,4mM	15min	1	RFS#DVITNQFPSM*TNSR	1	[S(3) 100.0], [T(7) 0.0], [S(12) 0.0], [T(14) 0.0], [S(16) 0.0]	high	S(288)	n.q.	YMR037C	MSN2	2.44	6831	47.46	2	0.6	1	25240	rep1_SILAC_Msn2_bcy1KO_0,4mM_H2O2_15min_tio2_Reiter_20130503.raw
bcy1∆	0,4mM	15min	1	RFS#DVITNQFPSM*TNSR	1	[S(3) 100.0], [T(7) 0.0], [S(12) 0.0], [T(14) 0.0], [S(16) 0.0]	high	S(288)	0.590469	YMR037C	MSN2	3.62	6903	47.86	2	0	1	44610	rep1_SILAC_Msn2_bcy1KO_0,4mM_H2O2_15min_tio2_Reiter_20130503.raw
bcy1∆	0,4mM	15min	1	RFS#DVITNQFPSM*TNSR	1	[S(3) 100.0], [T(7) 0.0], [S(12) 0.0], [T(14) 0.0], [S(16) 0.0]	high	S(288)	n.q.	YMR037C	MSN2	2.82	6909	47.89	2	0.446429	1	29380	rep1_SILAC_Msn2_bcy1KO_0,4mM_H2O2_15min_tio2_Reiter_20130503.raw
wild type	0,4mM	15min	1	RFS#DVITNQFPSM*TNSR	1	[S(3) 100.0], [T(7) 0.0], [S(12) 0.0], [T(14) 0.0], [S(16) 0.0]	high	S(288)	n.q.	YMR037C	MSN2	3.86	6933	35.37	2	0	1	159300	rep1_SILAC_Msn2_0,4mM_H2O2_15min_tio2_Reiter_20121108.raw
wild type	0,4mM	15min	1	RFS#DVITNQFPSM*TNSR	1	[S(3) 100.0], [T(7) 0.0], [S(12) 0.0], [T(14) 0.0], [S(16) 0.0]	high	S(288)	n.q.	YMR037C	MSN2	2.98	6939	35.4	2	0	1	40770	rep1_SILAC_Msn2_0,4mM_H2O2_15min_tio2_Reiter_20121108.raw
tsa1∆	0,4mM	15min	1	RFS#DVITNQFPSM*TNSR	1	[S(3) 100.0], [T(7) 0.0], [S(12) 0.0], [T(14) 0.0], [S(16) 0.0]	high	S(288)	n.q.	YMR037C	MSN2	3.82	6950	46.31	2	0	1	0	rep1_SILAC_Msn2_tsa1KO_04mM_15min_tio2_Reiter_20131206.raw
wild type	0,4mM	15min	1	RFS#DVITNQFPSM*TNSR	1	[S(3) 100.0], [T(7) 0.0], [S(12) 0.0], [T(14) 0.0], [S(16) 0.0]	high	S(288)	n.q.	YMR037C	MSN2	3.84	6956	35.47	2	0	1	446100	rep1_SILAC_Msn2_0,4mM_H2O2_15min_tio2_Reiter_20121108.raw
tsa1∆	0,4mM	15min	1	RFS#DVITNQFPSM*TNSR	1	[S(3) 100.0], [T(7) 0.0], [S(12) 0.0], [T(14) 0.0], [S(16) 0.0]	high	S(288)	n.q.	YMR037C	MSN2	4.42	6978	46.48	2	0	1	13660	rep1_SILAC_Msn2_tsa1KO_04mM_15min_tio2_Reiter_20131206.raw
tsa1∆	0,4mM	15min	2	RFS#DVITNQFPSM*TNSR	1	[S(3) 100.0], [T(7) 0.0], [S(12) 0.0], [T(14) 0.0], [S(16) 0.0]	high	S(288)	n.q.	YMR037C	MSN2	3.64	6979	44.65	2	0	1	189200	rep2_SILAC_Msn2_tsa1KO_04mM_15min_tio2_Reiter_20131206.raw
wild type	0,4mM	15min	1	RFS#DVITNQFPSM*TNSR	1	[S(3) 100.0], [T(7) 0.0], [S(12) 0.0], [T(14) 0.0], [S(16) 0.0]	high	S(288)	n.q.	YMR037C	MSN2	3.88	6982	35.56	2	0	1	614300	rep1_SILAC_Msn2_0,4mM_H2O2_15min_tio2_Reiter_20121108.raw
wild type	0,4mM	15min	1	RFS#DVITNQFPSM*TNSR	1	[S(3) 100.0], [T(7) 0.0], [S(12) 0.0], [T(14) 0.0], [S(16) 0.0]	high	S(288)	n.q.	YMR037C	MSN2	3.93	6995	35.61	2	0	1	451000	rep1_SILAC_Msn2_0,4mM_H2O2_15min_tio2_Reiter_20121108.raw
wild type	0,4mM	15min	1	RFS#DVITNQFPSM*TNSR	1	[S(3) 100.0], [T(7) 0.0], [S(12) 0.0], [T(14) 0.0], [S(16) 0.0]	high	S(288)	n.q.	YMR037C	MSN2	3.85	7036	35.77	2	0	1	403000	rep1_SILAC_Msn2_0,4mM_H2O2_15min_tio2_Reiter_20121108.raw
wild type	0,4mM	15min	1	RFS#DVITNQFPSM*TNSR	1	[S(3) 100.0], [T(7) 0.0], [S(12) 0.0], [T(14) 0.0], [S(16) 0.0]	high	S(288)	n.q.	YMR037C	MSN2	2.59	7040	35.79	2	0.395257	1	101800	rep1_SILAC_Msn2_0,4mM_H2O2_15min_tio2_Reiter_20121108.raw
tsa1∆	0,4mM	15min	2	RFS#DVITNQFPSM*TNSR	1	[S(3) 100.0], [T(7) 0.0], [S(12) 0.0], [T(14) 0.0], [S(16) 0.0]	high	S(288)	0.971596	YMR037C	MSN2	4.06	7085	45.22	2	0	1	117200	rep2_SILAC_Msn2_tsa1KO_04mM_15min_tio2_Reiter_20131206.raw
wild type	0,4mM	15min	1	RFS#DVITNQFPSM*TNSR	1	[S(3) 100.0], [T(7) 0.0], [S(12) 0.0], [T(14) 0.0], [S(16) 0.0]	high	S(288)	n.q.	YMR037C	MSN2	3.18	7103	36.06	2	0	1	21690	rep1_SILAC_Msn2_0,4mM_H2O2_15min_tio2_Reiter_20121108.raw
wild type	0,4mM	15min	1	RFS#DVITNQFPSM*TNSR	1	[S(3) 100.0], [T(7) 0.0], [S(12) 0.0], [T(14) 0.0], [S(16) 0.0]	high	S(288)	0.213954	YMR037C	MSN2	3.94	7124	36.16	2	0	1	39630	rep1_SILAC_Msn2_0,4mM_H2O2_15min_tio2_Reiter_20121108.raw
tsa1∆	0,4mM	15min	2	RFS#DVITNQFPSM*TNSR	1	[S(3) 50.0], [T(7) 50.0], [S(12) 0.0], [T(14) 0.0], [S(16) 0.0]	low	S(288)	0.84205	YMR037C	MSN2	3.14	7133	47.16	3	0	1	14360	rep2_SILAC_Msn2_tsa1KO_04mM_15min_try_5%_Reiter_20131206.raw
tsa1∆	0,4mM	15min	2	RFS#DVITNQFPSM*TNSR	1	[S(3) 98.4], [T(7) 1.6], [S(12) 0.0], [T(14) 0.0], [S(16) 0.0]	high	S(288)	n.q.	YMR037C	MSN2	3.61	7152	47.28	2	0	1	4809	rep2_SILAC_Msn2_tsa1KO_04mM_15min_try_5%_Reiter_20131206.raw
wild type	0,4mM	15min	1	RFS#DVITNQFPSM*TNSR	1	[S(3) 100.0], [T(7) 0.0], [S(12) 0.0], [T(14) 0.0], [S(16) 0.0]	high	S(288)	n.q.	YMR037C	MSN2	3.23	7159	36.3	2	0	1	11140	rep1_SILAC_Msn2_0,4mM_H2O2_15min_tio2_Reiter_20121108.raw
tsa1∆	0,4mM	15min	2	RFS#DVITNQFPSM*TNSR	1	[S(3) 100.0], [T(7) 0.0], [S(12) 0.0], [T(14) 0.0], [S(16) 0.0]	high	S(288)	n.q.	YMR037C	MSN2	4.44	7162	47.34	2	0	1	9457	rep2_SILAC_Msn2_tsa1KO_04mM_15min_try_5%_Reiter_20131206.raw
tsa1∆	0,4mM	15min	2	RFS#DVITNQFPSM*TNSR	1	[S(3) 100.0], [T(7) 0.0], [S(12) 0.0], [T(14) 0.0], [S(16) 0.0]	high	S(288)	n.q.	YMR037C	MSN2	3.45	7273	46.27	2	0	1	0	rep2_SILAC_Msn2_tsa1KO_04mM_15min_tio2_Reiter_20131206.raw
tsa1∆	0,4mM	15min	1	RFS#DVITNQFPSM*TNSR	1	[S(3) 99.9], [T(7) 0.1], [S(12) 0.0], [T(14) 0.0], [S(16) 0.0]	high	S(288)	n.q.	YMR037C	MSN2	3.5	7681	48.88	3	0	1	21110	rep1_SILAC_Msn2_tsa1KO_04mM_15min_try_5%_Reiter_20131206.raw
tsa1∆	0,4mM	15min	1	RFS#DVITNQFPSM*TNSR	1	[S(3) 96.9], [T(7) 3.1], [S(12) 0.0], [T(14) 0.0], [S(16) 0.0]	high	S(288)	0.852867	YMR037C	MSN2	3.89	7682	48.88	3	0	1	14110	rep1_SILAC_Msn2_tsa1KO_04mM_15min_try_5%_Reiter_20131206.raw
tsa1∆	0,4mM	10min	1	RFS#DVITNQFPSM*TNSR	1	[S(3) 100.0], [T(7) 0.0], [S(12) 0.0], [T(14) 0.0], [S(16) 0.0]	high	S(288)	n.q.	YMR037C	MSN2	3.95	7703	47.14	2	0	1	53940	rep1_SILAC_Msn2_tsa1KO_10min_tio2_Reiter_20150119.raw
tsa1∆	0,4mM	10min	1	RFS#DVITNQFPSM*TNSR	1	[S(3) 100.0], [T(7) 0.0], [S(12) 0.0], [T(14) 0.0], [S(16) 0.0]	high	S(288)	0.879178	YMR037C	MSN2	4.68	7705	47.15	2	0	1	32430	rep1_SILAC_Msn2_tsa1KO_10min_tio2_Reiter_20150119.raw
tsa1∆	0,4mM	10min	1	RFS#DVITNQFPSM*TNSR	1	[S(3) 100.0], [T(7) 0.0], [S(12) 0.0], [T(14) 0.0], [S(16) 0.0]	high	S(288)	n.q.	YMR037C	MSN2	3.39	7809	47.69	2	0	1	22560	rep1_SILAC_Msn2_tsa1KO_10min_tio2_Reiter_20150119.raw
tsa1∆	0,4mM	10min	1	RFS#DVITNQFPSM*TNSR	1	[S(3) 100.0], [T(7) 0.0], [S(12) 0.0], [T(14) 0.0], [S(16) 0.0]	high	S(288)	n.q.	YMR037C	MSN2	3.44	7810	47.69	2	0	1	12940	rep1_SILAC_Msn2_tsa1KO_10min_tio2_Reiter_20150119.raw
WT/tsa1∆	untreated		2	RFS#DVITNQFPSM*TNSR	1	[S(3) 100.0], [T(7) 0.0], [S(12) 0.0], [T(14) 0.0], [S(16) 0.0]	high	S(288)	0.897295	YMR037C	MSN2	3.57	7828	42.4	3	0.856531	1	431000	rep2_SILAC_Msn2_WTvsTsa1KO_untreated_tio2_Reiter_20140207.raw
WT/tsa1∆	untreated		2	RFS#DVITNQFPSM*TNSR	1	[S(3) 100.0], [T(7) 0.0], [S(12) 0.0], [T(14) 0.0], [S(16) 0.0]	high	S(288)	0.914376	YMR037C	MSN2	4.05	7830	42.41	2	0	1	414400	rep2_SILAC_Msn2_WTvsTsa1KO_untreated_tio2_Reiter_20140207.raw
WT/tsa1∆	untreated		2	RFS#DVITNQFPSM*TNSR	1	[S(3) 100.0], [T(7) 0.0], [S(12) 0.0], [T(14) 0.0], [S(16) 0.0]	high	S(288)	n.q.	YMR037C	MSN2	3.53	7831	42.41	2	0	1	316200	rep2_SILAC_Msn2_WTvsTsa1KO_untreated_tio2_Reiter_20140207.raw
WT/tsa1∆	untreated		1	RFS#DVITNQFPSM*TNSR	1	[S(3) 100.0], [T(7) 0.0], [S(12) 0.0], [T(14) 0.0], [S(16) 0.0]	high	S(288)	n.q.	YMR037C	MSN2	3.55	7839	42.36	2	0	1	1382000	rep1_SILAC_Msn2_WTvsTsa1KO_untreated_tio2_Reiter_20140207.raw
WT/tsa1∆	untreated		1	RFS#DVITNQFPSM*TNSR	1	[S(3) 100.0], [T(7) 0.0], [S(12) 0.0], [T(14) 0.0], [S(16) 0.0]	high	S(288)	0.907769	YMR037C	MSN2	3.74	7966	42.92	2	0	1	567600	rep1_SILAC_Msn2_WTvsTsa1KO_untreated_tio2_Reiter_20140207.raw
WT/tsa1∆	untreated		2	RFS#DVITNQFPSM*TNSR	1	[S(3) 100.0], [T(7) 0.0], [S(12) 0.0], [T(14) 0.0], [S(16) 0.0]	high	S(288)	n.q.	YMR037C	MSN2	3.55	8065	43.44	2	0	1	137000	rep2_SILAC_Msn2_WTvsTsa1KO_untreated_tio2_Reiter_20140207.raw
WT/tsa1∆	untreated		1	RFS#DVITNQFPSM*TNSR	1	[S(3) 99.7], [T(7) 0.3], [S(12) 0.0], [T(14) 0.0], [S(16) 0.0]	high	S(288)	0.703566	YMR037C	MSN2	3.46	8072	42.77	3	0	1	105300	rep1_SILAC_Msn2_WTvsTsa1KO_untreated_try_5%_Reiter_20140207.raw
WT/tsa1∆	untreated		1	RFS#DVITNQFPSM*TNSR	1	[S(3) 100.0], [T(7) 0.0], [S(12) 0.0], [T(14) 0.0], [S(16) 0.0]	high	S(288)	0.928962	YMR037C	MSN2	3.8	8074	42.78	2	0	1	103100	rep1_SILAC_Msn2_WTvsTsa1KO_untreated_try_5%_Reiter_20140207.raw
WT/tsa1∆	untreated		1	RFS#DVITNQFPSM*TNSR	1	[S(3) 100.0], [T(7) 0.0], [S(12) 0.0], [T(14) 0.0], [S(16) 0.0]	high	S(288)	n.q.	YMR037C	MSN2	3.48	8078	43.39	2	0	1	124700	rep1_SILAC_Msn2_WTvsTsa1KO_untreated_tio2_Reiter_20140207.raw
WT/tsa1∆	untreated		2	RFS#DVITNQFPSM*TNSR	1	[S(3) 100.0], [T(7) 0.0], [S(12) 0.0], [T(14) 0.0], [S(16) 0.0]	high	S(288)	n.q.	YMR037C	MSN2	4.16	8081	43.51	2	0	1	112100	rep2_SILAC_Msn2_WTvsTsa1KO_untreated_tio2_Reiter_20140207.raw
WT/tsa1∆	untreated		2	RFS#DVITNQFPSM*TNSR	1	[S(3) 100.0], [T(7) 0.0], [S(12) 0.0], [T(14) 0.0], [S(16) 0.0]	high	S(288)	n.q.	YMR037C	MSN2	3.93	8358	42.6	2	0	1	157800	rep2_SILAC_Msn2_WTvsTsa1KO_untreated_try_5%_Reiter_20140207.raw
WT/tsa1∆	untreated		2	RFS#DVITNQFPSM*TNSR	1	[S(3) 100.0], [T(7) 0.0], [S(12) 0.0], [T(14) 0.0], [S(16) 0.0]	high	S(288)	0.768973	YMR037C	MSN2	4.04	8362	42.62	2	0	1	120400	rep2_SILAC_Msn2_WTvsTsa1KO_untreated_try_5%_Reiter_20140207.raw
bcy1∆	0,4mM	10min	1	RFS#DVITNQFPSM*TNSR	1	[S(3) 100.0], [T(7) 0.0], [S(12) 0.0], [T(14) 0.0], [S(16) 0.0]	high	S(288)	0.834247	YMR037C	MSN2	4.25	8460	46.96	2	0	1	744800	rep1_SILAC_Msn2_bcy1KO_10min_tio2_Reiter_20150119.raw
bcy1∆	0,4mM	10min	1	RFS#DVITNQFPSM*TNSR	1	[S(3) 100.0], [T(7) 0.0], [S(12) 0.0], [T(14) 0.0], [S(16) 0.0]	high	S(288)	n.q.	YMR037C	MSN2	4.06	8470	47	2	0	1	1599000	rep1_SILAC_Msn2_bcy1KO_10min_tio2_Reiter_20150119.raw
bcy1∆	0,4mM	5min	1	RFS#DVITNQFPSM*TNSR	1	[S(3) 100.0], [T(7) 0.0], [S(12) 0.0], [T(14) 0.0], [S(16) 0.0]	high	S(288)	1.00044	YMR037C	MSN2	3.96	8473	46.94	2	0	1	359900	rep1_SILAC_Msn2_bcy1KO_5min_tio2_Reiter_20150119.raw
bcy1∆	0,4mM	5min	1	RFS#DVITNQFPSM*TNSR	1	[S(3) 100.0], [T(7) 0.0], [S(12) 0.0], [T(14) 0.0], [S(16) 0.0]	high	S(288)	n.q.	YMR037C	MSN2	3.87	8483	46.98	2	0	1	1387000	rep1_SILAC_Msn2_bcy1KO_5min_tio2_Reiter_20150119.raw
bcy1∆	0,4mM	10min	1	RFS#DVITNQFPSM*TNSR	1	[S(3) 100.0], [T(7) 0.0], [S(12) 0.0], [T(14) 0.0], [S(16) 0.0]	high	S(288)	n.q.	YMR037C	MSN2	3.42	8569	47.41	2	0	1	98180	rep1_SILAC_Msn2_bcy1KO_10min_tio2_Reiter_20150119.raw
wild type	0,4mM	5min	1	RFS#DVITNQFPSM*TNSR	1	[S(3) 100.0], [T(7) 0.0], [S(12) 0.0], [T(14) 0.0], [S(16) 0.0]	high	S(288)	n.q.	YMR037C	MSN2	3.85	9697	47.83	2	0	1	708900	rep1_SILAC_Msn2_0,4mM_H2O2_5min_tio2_Reiter_20141204.raw
wild type	0,4mM	5min	1	RFS#DVITNQFPSM*TNSR	1	[S(3) 100.0], [T(7) 0.0], [S(12) 0.0], [T(14) 0.0], [S(16) 0.0]	high	S(288)	n.q.	YMR037C	MSN2	3.8	9698	47.84	2	0	1	308900	rep1_SILAC_Msn2_0,4mM_H2O2_5min_tio2_Reiter_20141204.raw
wild type	0,4mM	5min	1	RFS#DVITNQFPSM*TNSR	1	[S(3) 100.0], [T(7) 0.0], [S(12) 0.0], [T(14) 0.0], [S(16) 0.0]	high	S(288)	n.q.	YMR037C	MSN2	4.11	9815	48.34	2	0	1	306700	rep1_SILAC_Msn2_0,4mM_H2O2_5min_tio2_Reiter_20141204.raw
wild type	0,4mM	5min	1	RFS#DVITNQFPSM*TNSR	1	[S(3) 100.0], [T(7) 0.0], [S(12) 0.0], [T(14) 0.0], [S(16) 0.0]	high	S(288)	0.600896	YMR037C	MSN2	4.43	9817	48.35	2	0	1	210400	rep1_SILAC_Msn2_0,4mM_H2O2_5min_tio2_Reiter_20141204.raw
wild type	0,4mM	5min	1	RFS#DVITNQFPSM*TNSR	1	[S(3) 99.6], [T(7) 0.2], [S(12) 0.1], [T(14) 0.0], [S(16) 0.0]	high	S(288)	n.q.	YMR037C	MSN2	2.98	10032	49.31	2	0	1	28100	rep1_SILAC_Msn2_0,4mM_H2O2_5min_tio2_Reiter_20141204.raw
wild type	0,4mM	10min	2	RFS#DVITNQFPSM*TNSR	1	[S(3) 100.0], [T(7) 0.0], [S(12) 0.0], [T(14) 0.0], [S(16) 0.0]	high	S(288)	0.362128	YMR037C	MSN2	4.23	10108	47.88	2	0	1	2325000	rep3_SILAC_Msn2_0,4mM_H2O2_10min_tio2_Reiter_20141204.raw
wild type	0,4mM	10min	2	RFS#DVITNQFPSM*TNSR	1	[S(3) 100.0], [T(7) 0.0], [S(12) 0.0], [T(14) 0.0], [S(16) 0.0]	high	S(288)	n.q.	YMR037C	MSN2	3.64	10112	47.9	2	0	1	805200	rep3_SILAC_Msn2_0,4mM_H2O2_10min_tio2_Reiter_20141204.raw
wild type	0,8mM	10min	2	RFS#DVITNQFPSM*TNSR	1	[S(3) 100.0], [T(7) 0.0], [S(12) 0.0], [T(14) 0.0], [S(16) 0.0]	high	S(288)	n.q.	YMR037C	MSN2	3.7	10357	53.38	2	0	1	28590	rep2_SILAC_Msn2_0,8mM_H2O2_10min_tio2_Reiter_20120508.raw
wild type	0,8mM	10min	2	RFS#DVITNQFPSM*TNSR	1	[S(3) 100.0], [T(7) 0.0], [S(12) 0.0], [T(14) 0.0], [S(16) 0.0]	high	S(288)	n.q.	YMR037C	MSN2	3.75	10394	53.55	2	0	1	1239000	rep2_SILAC_Msn2_0,8mM_H2O2_10min_tio2_Reiter_20120508.raw
wild type	0,8mM	10min	2	RFS#DVITNQFPSM*TNSR	1	[S(3) 100.0], [T(7) 0.0], [S(12) 0.0], [T(14) 0.0], [S(16) 0.0]	high	S(288)	0.202732	YMR037C	MSN2	4.25	10448	53.8	2	0	1	45260	rep2_SILAC_Msn2_0,8mM_H2O2_10min_tio2_Reiter_20120508.raw
wild type	0,4mM	10min	1	RFS#DVITNQFPSM*TNSR	1	[S(3) 98.5], [T(7) 1.5], [S(12) 0.0], [T(14) 0.0], [S(16) 0.0]	high	S(288)	0.335732	YMR037C	MSN2	3.2	11677	77.61	3	0.977995	1	9489	rep1_SILAC_Msn2_0,4mM_H2O2_10min_tio2_Reiter_20120507.raw
wild type	0,4mM	10min	1	RFS#DVITNQFPSM*TNSR	1	[S(3) 100.0], [T(7) 0.0], [S(12) 0.0], [T(14) 0.0], [S(16) 0.0]	high	S(288)	0.333557	YMR037C	MSN2	3.02	11682	77.64	2	0	1	30880	rep1_SILAC_Msn2_0,4mM_H2O2_10min_tio2_Reiter_20120507.raw
wild type	0,4mM	10min	1	RFS#DVITNQFPSM*TNSR	1	[S(3) 99.9], [T(7) 0.1], [S(12) 0.0], [T(14) 0.0], [S(16) 0.0]	high	S(288)	n.q.	YMR037C	MSN2	2.78	11774	78.08	2	0	1	14600	rep1_SILAC_Msn2_0,4mM_H2O2_10min_tio2_Reiter_20120507.raw
wild type	0,2mM	10min	1	RFS#DVITNQFPSM*TNSR	1	[S(3) 100.0], [T(7) 0.0], [S(12) 0.0], [T(14) 0.0], [S(16) 0.0]	high	S(288)	n.q.	YMR037C	MSN2	3.83	12575	76.49	2	0	1	177500	rep1_SILAC_Msn2_0,2mM_H2O2_tio2_Reiter_20120508.raw
wild type	0,2mM	10min	1	RFS#DVITNQFPSM*TNSR	1	[S(3) 100.0], [T(7) 0.0], [S(12) 0.0], [T(14) 0.0], [S(16) 0.0]	high	S(288)	n.q.	YMR037C	MSN2	4.08	12577	76.5	2	0	1	139000	rep1_SILAC_Msn2_0,2mM_H2O2_tio2_Reiter_20120508.raw
wild type	0,2mM	10min	1	RFS#DVITNQFPSM*TNSR	1	[S(16) 55.3], [S(3) 14.8], [S(12) 14.8], [T(14) 14.8], [T(7) 0.2]	low	S(288)	n.q.	YMR037C	MSN2	2.35	12578	76.5	2	0.345224	1	139000	rep1_SILAC_Msn2_0,2mM_H2O2_tio2_Reiter_20120508.raw
wild type	0,2mM	10min	1	RFS#DVITNQFPSM*TNSR	1	[S(3) 100.0], [T(7) 0.0], [S(12) 0.0], [T(14) 0.0], [S(16) 0.0]	high	S(288)	n.q.	YMR037C	MSN2	3.46	12662	76.9	2	0	1	63220	rep1_SILAC_Msn2_0,2mM_H2O2_tio2_Reiter_20120508.raw
wild type	0,2mM	10min	1	RFS#DVITNQFPSM*TNSR	1	[S(3) 100.0], [T(7) 0.0], [S(12) 0.0], [T(14) 0.0], [S(16) 0.0]	high	S(288)	n.q.	YMR037C	MSN2	2.78	12665	76.92	2	0	1	57710	rep1_SILAC_Msn2_0,2mM_H2O2_tio2_Reiter_20120508.raw
wild type	0,2mM	10min	1	RFS#DVITNQFPSM*TNSR	1	[S(3) 100.0], [T(7) 0.0], [S(12) 0.0], [T(14) 0.0], [S(16) 0.0]	high	S(288)	0.825256	YMR037C	MSN2	5.05	12697	77.07	2	0	1	40680	rep1_SILAC_Msn2_0,2mM_H2O2_tio2_Reiter_20120508.raw
wild type	0,2mM	10min	1	RFS#DVITNQFPSM*TNSR	1	[S(3) 100.0], [T(7) 0.0], [S(12) 0.0], [T(14) 0.0], [S(16) 0.0]	high	S(288)	n.q.	YMR037C	MSN2	2.81	12702	77.09	2	0	1	23410	rep1_SILAC_Msn2_0,2mM_H2O2_tio2_Reiter_20120508.raw
bcy1∆	0,4mM	15min	2	RFS#DVITNQFPSMTNSR	1	[S(3) 100.0], [T(7) 0.0], [S(12) 0.0], [T(14) 0.0], [S(16) 0.0]	high	S(288)	0.743499	YMR037C	MSN2	3.78	6110	51.78	2	0	1	30690	rep2_SILAC_Msn2_bcy1KO_0,4mM_H2O2_15min_tio2_Reiter_20130528.raw
bcy1∆	0,4mM	15min	2	RFS#DVITNQFPSMTNSR	1	[S(3) 99.4], [T(7) 0.1], [S(12) 0.1], [T(14) 0.1], [S(16) 0.1]	high	S(288)	n.q.	YMR037C	MSN2	3.5	6111	51.79	2	0	1	30690	rep2_SILAC_Msn2_bcy1KO_0,4mM_H2O2_15min_tio2_Reiter_20130528.raw
bcy1∆	0,4mM	15min	2	RFS#DVITNQFPSMTNSR	1	[S(3) 100.0], [T(7) 0.0], [S(12) 0.0], [T(14) 0.0], [S(16) 0.0]	high	S(288)	n.q.	YMR037C	MSN2	3.73	6184	52.2	2	0	1	693400	rep2_SILAC_Msn2_bcy1KO_0,4mM_H2O2_15min_tio2_Reiter_20130528.raw
bcy1∆	0,4mM	15min	2	RFS#DVITNQFPSMTNSR	1	[S(3) 100.0], [T(7) 0.0], [S(12) 0.0], [T(14) 0.0], [S(16) 0.0]	high	S(288)	n.q.	YMR037C	MSN2	3.73	6185	52.2	2	0	1	693400	rep2_SILAC_Msn2_bcy1KO_0,4mM_H2O2_15min_tio2_Reiter_20130528.raw
bcy1∆	0,4mM	15min	2	RFS#DVITNQFPSMTNSR	1	[S(3) 100.0], [T(7) 0.0], [S(12) 0.0], [T(14) 0.0], [S(16) 0.0]	high	S(288)	n.q.	YMR037C	MSN2	2.76	6273	52.78	2	0.787402	1	72910	rep2_SILAC_Msn2_bcy1KO_0,4mM_H2O2_15min_tio2_Reiter_20130528.raw
bcy1∆	0,4mM	15min	2	RFS#DVITNQFPSMTNSR	1	[S(3) 99.3], [T(7) 0.7], [S(12) 0.0], [T(14) 0.0], [S(16) 0.0]	high	S(288)	n.q.	YMR037C	MSN2	3.14	6274	52.79	2	0	1	72910	rep2_SILAC_Msn2_bcy1KO_0,4mM_H2O2_15min_tio2_Reiter_20130528.raw
bcy1∆	0,4mM	15min	2	RFS#DVITNQFPSMTNSR	1	[S(3) 100.0], [T(7) 0.0], [S(12) 0.0], [T(14) 0.0], [S(16) 0.0]	high	S(288)	n.q.	YMR037C	MSN2	3.91	6305	52.98	2	0	1	71420	rep2_SILAC_Msn2_bcy1KO_0,4mM_H2O2_15min_tio2_Reiter_20130528.raw
bcy1∆	0,4mM	15min	2	RFS#DVITNQFPSMTNSR	1	[S(3) 100.0], [T(7) 0.0], [S(12) 0.0], [T(14) 0.0], [S(16) 0.0]	high	S(288)	n.q.	YMR037C	MSN2	3.72	6306	52.99	2	0	1	71420	rep2_SILAC_Msn2_bcy1KO_0,4mM_H2O2_15min_tio2_Reiter_20130528.raw
bcy1∆	0,4mM	15min	1	RFS#DVITNQFPSMTNSR	1	[S(3) 100.0], [T(7) 0.0], [S(12) 0.0], [T(14) 0.0], [S(16) 0.0]	high	S(288)	n.q.	YMR037C	MSN2	3.65	7170	50.56	2	0	1	3515	rep1_SILAC_Msn2_bcy1KO_0,4mM_H2O2_15min_try_10%_Reiter_20130419.raw
bcy1∆	0,4mM	15min	1	RFS#DVITNQFPSMTNSR	1	[S(3) 99.9], [T(7) 0.1], [S(12) 0.0], [T(14) 0.0], [S(16) 0.0]	high	S(288)	0.573918	YMR037C	MSN2	3.71	7172	50.57	2	0	1	2454	rep1_SILAC_Msn2_bcy1KO_0,4mM_H2O2_15min_try_10%_Reiter_20130419.raw
bcy1∆	0,4mM	15min	1	RFS#DVITNQFPSMTNSR	1	[S(3) 99.9], [T(7) 0.1], [S(12) 0.0], [T(14) 0.0], [S(16) 0.0]	high	S(288)	n.q.	YMR037C	MSN2	2.49	7198	50.74	2	0	1	1417	rep1_SILAC_Msn2_bcy1KO_0,4mM_H2O2_15min_try_10%_Reiter_20130419.raw
bcy1∆	0,4mM	15min	2	RFS#DVITNQFPSMTNSR	1	[S(3) 100.0], [T(7) 0.0], [S(12) 0.0], [T(14) 0.0], [S(16) 0.0]	high	S(288)	0.727364	YMR037C	MSN2	3.37	7592	52.58	3	0	1	4044	rep2_SILAC_Msn2_bcy1KO_0,4mM_H2O2_15min_try_5%_Reiter_20130527.raw
bcy1∆	0,4mM	15min	2	RFS#DVITNQFPSMTNSR	1	[S(3) 100.0], [T(7) 0.0], [S(12) 0.0], [T(14) 0.0], [S(16) 0.0]	high	S(288)	0.731811	YMR037C	MSN2	4.78	7597	52.62	2	0	1	2846	rep2_SILAC_Msn2_bcy1KO_0,4mM_H2O2_15min_try_5%_Reiter_20130527.raw
bcy1∆	0,4mM	15min	2	RFS#DVITNQFPSMTNSR	1	[S(3) 100.0], [T(7) 0.0], [S(12) 0.0], [T(14) 0.0], [S(16) 0.0]	high	S(288)	n.q.	YMR037C	MSN2	4.37	7603	52.66	2	0	1	4899	rep2_SILAC_Msn2_bcy1KO_0,4mM_H2O2_15min_try_5%_Reiter_20130527.raw
bcy1∆	0,4mM	10min	1	RFS#DVITNQFPSMTNSR	1	[S(3) 100.0], [T(7) 0.0], [S(12) 0.0], [T(14) 0.0], [S(16) 0.0]	high	S(288)	0.92226	YMR037C	MSN2	5.06	8793	55.3	2	0	1	13370	rep1_SILAC_Msn2_bcy1KO_10min_try_1%_Reiter_20141212.raw
bcy1∆	0,4mM	10min	1	RFS#DVITNQFPSMTNSR	1	[S(3) 100.0], [T(7) 0.0], [S(12) 0.0], [T(14) 0.0], [S(16) 0.0]	high	S(288)	n.q.	YMR037C	MSN2	5.01	8796	55.33	2	0	1	13420	rep1_SILAC_Msn2_bcy1KO_10min_try_1%_Reiter_20141212.raw
bcy1∆	0,4mM	5min	1	RFS#DVITNQFPSMTNSR	1	[S(3) 100.0], [T(7) 0.0], [S(12) 0.0], [T(14) 0.0], [S(16) 0.0]	high	S(288)	1.05637	YMR037C	MSN2	5.23	8992	55.27	2	0	1	11230	rep1_SILAC_Msn2_bcy1KO_5min_try_1%_Reiter_20141212.raw
bcy1∆	0,4mM	5min	1	RFS#DVITNQFPSMTNSR	1	[S(3) 100.0], [T(7) 0.0], [S(12) 0.0], [T(14) 0.0], [S(16) 0.0]	high	S(288)	n.q.	YMR037C	MSN2	4.67	8994	55.29	2	0	1	8270	rep1_SILAC_Msn2_bcy1KO_5min_try_1%_Reiter_20141212.raw
bcy1∆	0,4mM	5min	1	RFS#DVITNQFPSMTNSR	1	[S(3) 100.0], [T(7) 0.0], [S(12) 0.0], [T(14) 0.0], [S(16) 0.0]	high	S(288)	1.09023	YMR037C	MSN2	2.85	9006	55.36	3	0.165837	1	11560	rep1_SILAC_Msn2_bcy1KO_5min_try_1%_Reiter_20141212.raw
WT/tsa1∆	untreated		1	RFS#DVITNQFPSMTNSR	1	[S(3) 100.0], [T(7) 0.0], [S(12) 0.0], [T(14) 0.0], [S(16) 0.0]	high	S(288)	0.917068	YMR037C	MSN2	5.17	9364	48.83	2	0	1	44630	rep1_SILAC_Msn2_WTvsTsa1KO_untreated_try_5%_Reiter_20140207.raw
WT/tsa1∆	untreated		1	RFS#DVITNQFPSMTNSR	1	[S(3) 100.0], [T(7) 0.0], [S(12) 0.0], [T(14) 0.0], [S(16) 0.0]	high	S(288)	n.q.	YMR037C	MSN2	4.33	9366	48.84	2	0	1	25270	rep1_SILAC_Msn2_WTvsTsa1KO_untreated_try_5%_Reiter_20140207.raw
WT/tsa1∆	untreated		1	RFS#DVITNQFPSMTNSR	1	[S(3) 100.0], [T(7) 0.0], [S(12) 0.0], [T(14) 0.0], [S(16) 0.0]	high	S(288)	0.924168	YMR037C	MSN2	3.29	9373	48.87	3	0.622407	1	97810	rep1_SILAC_Msn2_WTvsTsa1KO_untreated_try_5%_Reiter_20140207.raw
wild type	0,4mM	5min	1	RFS#DVITNQFPSMTNSR	1	[S(3) 100.0], [T(7) 0.0], [S(12) 0.0], [T(14) 0.0], [S(16) 0.0]	high	S(288)	n.q.	YMR037C	MSN2	4.87	9666	55.73	2	0	1	9157	rep1_SILAC_Msn2_0,4mM_H2O2_5min_try_1%_Reiter_20141126.raw
wild type	0,4mM	5min	1	RFS#DVITNQFPSMTNSR	1	[S(3) 100.0], [T(7) 0.0], [S(12) 0.0], [T(14) 0.0], [S(16) 0.0]	high	S(288)	0.562876	YMR037C	MSN2	4.96	9678	55.8	2	0	1	13000	rep1_SILAC_Msn2_0,4mM_H2O2_5min_try_1%_Reiter_20141126.raw
WT/tsa1∆	untreated		2	RFS#DVITNQFPSMTNSR	1	[S(3) 100.0], [T(7) 0.0], [S(12) 0.0], [T(14) 0.0], [S(16) 0.0]	high	S(288)	0.895066	YMR037C	MSN2	5.33	9713	48.63	2	0	1	74280	rep2_SILAC_Msn2_WTvsTsa1KO_untreated_try_5%_Reiter_20140207.raw
WT/tsa1∆	untreated		2	RFS#DVITNQFPSMTNSR	1	[S(3) 100.0], [T(7) 0.0], [S(12) 0.0], [T(14) 0.0], [S(16) 0.0]	high	S(288)	n.q.	YMR037C	MSN2	5.33	9719	48.66	2	0	1	288200	rep2_SILAC_Msn2_WTvsTsa1KO_untreated_try_5%_Reiter_20140207.raw
tsa1∆	0,4mM	15min	1	RFS#DVITNQFPSMTNSR	1	[S(3) 86.9], [T(7) 13.1], [S(12) 0.0], [T(14) 0.0], [S(16) 0.0]	high	S(288)	0.939511	YMR037C	MSN2	3.22	9809	59.23	3	0	1	320500	rep1_SILAC_Msn2_tsa1KO_04mM_15min_FT_20%_Reiter_20131206.raw
wild type	0,4mM	10min	2	RFS#DVITNQFPSMTNSR	1	[S(3) 100.0], [T(7) 0.0], [S(12) 0.0], [T(14) 0.0], [S(16) 0.0]	high	S(288)	0.38627	YMR037C	MSN2	5.88	10310	55.71	2	0	1	24940	rep3_SILAC_Msn2_0,4mM_H2O2_10min_try_1%_Reiter_20141126.raw
wild type	0,4mM	5min	1	RFS#DVITNQFPSMTNSR	1	[S(3) 100.0], [T(7) 0.0], [S(12) 0.0], [T(14) 0.0], [S(16) 0.0]	high	S(288)	0.613276	YMR037C	MSN2	5.22	11132	54.23	2	0	1	318500	rep1_SILAC_Msn2_0,4mM_H2O2_5min_tio2_Reiter_20141204.raw
wild type	0,4mM	5min	1	RFS#DVITNQFPSMTNSR	1	[S(3) 100.0], [T(7) 0.0], [S(12) 0.0], [T(14) 0.0], [S(16) 0.0]	high	S(288)	n.q.	YMR037C	MSN2	4.13	11134	54.24	2	0	1	170200	rep1_SILAC_Msn2_0,4mM_H2O2_5min_tio2_Reiter_20141204.raw
wild type	0,4mM	5min	1	RFS#DVITNQFPSMTNSR	1	[S(3) 100.0], [T(7) 0.0], [S(12) 0.0], [T(14) 0.0], [S(16) 0.0]	high	S(288)	n.q.	YMR037C	MSN2	5.1	11247	54.77	2	0	1	198600	rep1_SILAC_Msn2_0,4mM_H2O2_5min_tio2_Reiter_20141204.raw
wild type	0,4mM	5min	1	RFS#DVITNQFPSMTNSR	1	[S(3) 100.0], [T(7) 0.0], [S(12) 0.0], [T(14) 0.0], [S(16) 0.0]	high	S(288)	n.q.	YMR037C	MSN2	4.4	11261	54.83	2	0	1	112100	rep1_SILAC_Msn2_0,4mM_H2O2_5min_tio2_Reiter_20141204.raw
wild type	0,2mM	10min	2	RFS#DVITNQFPSMTNSR	1	[S(3) 100.0], [T(7) 0.0], [S(12) 0.0], [T(14) 0.0], [S(16) 0.0]	high	S(288)	0.877361	YMR037C	MSN2	3.82	11628	59.92	2	0	1	8908	rep2_SILAC_Msn2_0,2mM_H2O2_10min_tio2_Reiter_20120504.raw
wild type	0,2mM	10min	2	RFS#DVITNQFPSMTNSR	1	[S(3) 98.8], [T(7) 1.0], [S(12) 0.2], [T(14) 0.0], [S(16) 0.0]	high	S(288)	n.q.	YMR037C	MSN2	2.8	11629	59.92	2	0.291121	1	8908	rep2_SILAC_Msn2_0,2mM_H2O2_10min_tio2_Reiter_20120504.raw
wild type	0,2mM	10min	2	RFS#DVITNQFPSMTNSR	1	[S(3) 100.0], [T(7) 0.0], [S(12) 0.0], [T(14) 0.0], [S(16) 0.0]	high	S(288)	n.q.	YMR037C	MSN2	3.8	11640	59.97	2	0	1	20880	rep2_SILAC_Msn2_0,2mM_H2O2_10min_tio2_Reiter_20120504.raw
wild type	0,4mM	10min	2	RFS#DVITNQFPSMTNSR	1	[S(3) 100.0], [T(7) 0.0], [S(12) 0.0], [T(14) 0.0], [S(16) 0.0]	high	S(288)	n.q.	YMR037C	MSN2	4.41	11660	54.32	2	0	1	545400	rep3_SILAC_Msn2_0,4mM_H2O2_10min_tio2_Reiter_20141204.raw
wild type	0,4mM	10min	2	RFS#DVITNQFPSMTNSR	1	[S(3) 100.0], [T(7) 0.0], [S(12) 0.0], [T(14) 0.0], [S(16) 0.0]	high	S(288)	n.q.	YMR037C	MSN2	4.15	11670	54.36	2	0	1	526700	rep3_SILAC_Msn2_0,4mM_H2O2_10min_tio2_Reiter_20141204.raw
wild type	0,4mM	10min	2	RFS#DVITNQFPSMTNSR	1	[S(3) 100.0], [T(7) 0.0], [S(12) 0.0], [T(14) 0.0], [S(16) 0.0]	high	S(288)	n.q.	YMR037C	MSN2	4.14	11693	54.45	2	0	1	1193000	rep3_SILAC_Msn2_0,4mM_H2O2_10min_tio2_Reiter_20141204.raw
wild type	0,4mM	10min	2	RFS#DVITNQFPSMTNSR	1	[S(3) 100.0], [T(7) 0.0], [S(12) 0.0], [T(14) 0.0], [S(16) 0.0]	high	S(288)	0.369612	YMR037C	MSN2	4.95	11790	54.86	2	0	1	317500	rep3_SILAC_Msn2_0,4mM_H2O2_10min_tio2_Reiter_20141204.raw
wild type	0,4mM	10min	2	RFS#DVITNQFPSMTNSR	1	[S(3) 100.0], [T(7) 0.0], [S(12) 0.0], [T(14) 0.0], [S(16) 0.0]	high	S(288)	n.q.	YMR037C	MSN2	3.85	11806	54.93	2	0	1	67180	rep3_SILAC_Msn2_0,4mM_H2O2_10min_tio2_Reiter_20141204.raw
wild type	0,8mM	10min	1	RFS#DVITNQFPSMTNSR	1	[S(3) 100.0], [T(7) 0.0], [S(12) 0.0], [T(14) 0.0], [S(16) 0.0]	high	S(288)	0.160023	YMR037C	MSN2	3.9	11904	60.51	2	0	1	50070	rep1_SILAC_Msn2_0,8mM_H2O2_10min_tio2_Reiter_20120508.raw
wild type	0,8mM	10min	1	RFS#DVITNQFPSMTNSR	1	[S(3) 96.7], [T(7) 1.8], [S(12) 0.6], [T(14) 0.6], [S(16) 0.2]	high	S(288)	n.q.	YMR037C	MSN2	3.12	11905	60.52	2	0	1	50070	rep1_SILAC_Msn2_0,8mM_H2O2_10min_tio2_Reiter_20120508.raw
wild type	0,4mM	10min	1	RFS#DVITNQFPSMTNSR	1	[S(3) 100.0], [T(7) 0.0], [S(12) 0.0], [T(14) 0.0], [S(16) 0.0]	high	S(288)	0.32035	YMR037C	MSN2	2.4	12811	83.07	2	0.339751	1	7087	rep1_SILAC_Msn2_0,4mM_H2O2_10min_tio2_Reiter_20120507.raw
wild type	0,2mM	10min	1	RFS#DVITNQFPSMTNSR	1	[S(3) 100.0], [T(7) 0.0], [S(12) 0.0], [T(14) 0.0], [S(16) 0.0]	high	S(288)	n.q.	YMR037C	MSN2	2.57	13563	81.1	2	0	1	23880	rep1_SILAC_Msn2_0,2mM_H2O2_tio2_Reiter_20120508.raw
wild type	0,2mM	10min	1	RFS#DVITNQFPSMTNSR	1	[S(3) 100.0], [T(7) 0.0], [S(12) 0.0], [T(14) 0.0], [S(16) 0.0]	high	S(288)	n.q.	YMR037C	MSN2	3.59	13568	81.13	2	0	1	17700	rep1_SILAC_Msn2_0,2mM_H2O2_tio2_Reiter_20120508.raw
wild type	0,2mM	10min	1	RFS#DVITNQFPSMTNSR	1	[S(3) 99.4], [T(7) 0.4], [S(12) 0.1], [T(14) 0.0], [S(16) 0.0]	high	S(288)	n.q.	YMR037C	MSN2	2.79	13569	81.13	2	0	1	17700	rep1_SILAC_Msn2_0,2mM_H2O2_tio2_Reiter_20120508.raw
wild type	0,2mM	10min	1	RFS#DVITNQFPSMTNSR	1	[S(3) 100.0], [T(7) 0.0], [S(12) 0.0], [T(14) 0.0], [S(16) 0.0]	high	S(288)	n.q.	YMR037C	MSN2	3.82	13578	81.18	2	0	1	63220	rep1_SILAC_Msn2_0,2mM_H2O2_tio2_Reiter_20120508.raw
wild type	0,2mM	10min	1	RFS#DVITNQFPSMTNSR	1	[S(3) 99.8], [T(7) 0.2], [S(12) 0.0], [T(14) 0.0], [S(16) 0.0]	high	S(288)	n.q.	YMR037C	MSN2	2.72	13579	81.18	2	0	1	63220	rep1_SILAC_Msn2_0,2mM_H2O2_tio2_Reiter_20120508.raw
wild type	0,2mM	10min	1	RFS#DVITNQFPSMTNSR	1	[S(3) 100.0], [T(7) 0.0], [S(12) 0.0], [T(14) 0.0], [S(16) 0.0]	high	S(288)	0.868076	YMR037C	MSN2	4.3	13583	81.2	2	0	1	48100	rep1_SILAC_Msn2_0,2mM_H2O2_tio2_Reiter_20120508.raw
bcy1∆	0,4mM	15min	2	RRFS#DVITNQFPSM*TNSR	1	[S(4) 100.0], [T(8) 0.0], [S(13) 0.0], [T(15) 0.0], [S(17) 0.0]	high	S(288)	n.q.	YMR037C	MSN2	4.27	4187	40.25	3	0	2	91820	rep2_SILAC_Msn2_bcy1KO_0,4mM_H2O2_15min_tio2_Reiter_20130528.raw
bcy1∆	0,4mM	15min	2	RRFS#DVITNQFPSM*TNSR	1	[S(4) 99.8], [T(8) 0.1], [S(13) 0.0], [T(15) 0.0], [S(17) 0.0]	high	S(288)	0.748146	YMR037C	MSN2	2.91	4199	40.32	2	0.228833	2	113000	rep2_SILAC_Msn2_bcy1KO_0,4mM_H2O2_15min_tio2_Reiter_20130528.raw
bcy1∆	0,4mM	15min	2	RRFS#DVITNQFPSM*TNSR	1	[S(4) 100.0], [T(8) 0.0], [S(13) 0.0], [T(15) 0.0], [S(17) 0.0]	high	S(288)	0.783838	YMR037C	MSN2	5	4261	40.7	3	0	2	255100	rep2_SILAC_Msn2_bcy1KO_0,4mM_H2O2_15min_tio2_Reiter_20130528.raw
bcy1∆	0,4mM	15min	2	RRFS#DVITNQFPSM*TNSR	1	[S(4) 99.1], [T(8) 0.9], [S(13) 0.0], [T(15) 0.0], [S(17) 0.0]	high	S(288)	n.q.	YMR037C	MSN2	3.37	4262	40.71	3	0.458716	2	255100	rep2_SILAC_Msn2_bcy1KO_0,4mM_H2O2_15min_tio2_Reiter_20130528.raw
bcy1∆	0,4mM	15min	2	RRFS#DVITNQFPSM*TNSR	1	[S(4) 100.0], [T(8) 0.0], [S(13) 0.0], [T(15) 0.0], [S(17) 0.0]	high	S(288)	n.q.	YMR037C	MSN2	3.82	4329	41.14	3	0	2	89560	rep2_SILAC_Msn2_bcy1KO_0,4mM_H2O2_15min_tio2_Reiter_20130528.raw
bcy1∆	0,4mM	15min	2	RRFS#DVITNQFPSM*TNSR	1	[S(4) 100.0], [T(8) 0.0], [S(13) 0.0], [T(15) 0.0], [S(17) 0.0]	high	S(288)	n.q.	YMR037C	MSN2	4.11	4401	41.6	3	0	2	26920	rep2_SILAC_Msn2_bcy1KO_0,4mM_H2O2_15min_tio2_Reiter_20130528.raw
bcy1∆	0,4mM	15min	2	RRFS#DVITNQFPSM*TNSR	1	[S(4) 100.0], [T(8) 0.0], [S(13) 0.0], [T(15) 0.0], [S(17) 0.0]	high	S(288)	n.q.	YMR037C	MSN2	4.1	4428	41.78	3	0	2	26080	rep2_SILAC_Msn2_bcy1KO_0,4mM_H2O2_15min_tio2_Reiter_20130528.raw
bcy1∆	0,4mM	15min	2	RRFS#DVITNQFPSM*TNSR	1	[S(4) 100.0], [T(8) 0.0], [S(13) 0.0], [T(15) 0.0], [S(17) 0.0]	high	S(288)	0.789005	YMR037C	MSN2	4.79	4709	43.38	3	0	2	13530	rep2_SILAC_Msn2_bcy1KO_0,4mM_H2O2_15min_tio2_Reiter_20130528.raw
tsa1∆	0,4mM	15min	1	RRFS#DVITNQFPSM*TNSR	1	[S(4) 100.0], [T(8) 0.0], [S(13) 0.0], [T(15) 0.0], [S(17) 0.0]	high	S(288)	n.q.	YMR037C	MSN2	4.91	4879	34.57	3	0	2	13230	rep1_SILAC_Msn2_tsa1KO_04mM_15min_tio2_Reiter_20131206.raw
tsa1∆	0,4mM	15min	2	RRFS#DVITNQFPSM*TNSR	1	[S(4) 100.0], [T(8) 0.0], [S(13) 0.0], [T(15) 0.0], [S(17) 0.0]	high	S(288)	1.10708	YMR037C	MSN2	4.04	5048	34.14	3	0.854701	2	0	rep2_SILAC_Msn2_tsa1KO_04mM_15min_tio2_Reiter_20131206.raw
bcy1∆	0,4mM	15min	1	RRFS#DVITNQFPSM*TNSR	1	[S(4) 100.0], [T(8) 0.0], [S(13) 0.0], [T(15) 0.0], [S(17) 0.0]	high	S(288)	0.641034	YMR037C	MSN2	3.54	5376	39.23	3	0	2	5177	rep1_SILAC_Msn2_bcy1KO_0,4mM_H2O2_15min_try_10%_Reiter_20130419.raw
tsa1∆	0,4mM	10min	1	RRFS#DVITNQFPSM*TNSR	1	[S(4) 100.0], [T(8) 0.0], [S(13) 0.0], [T(15) 0.0], [S(17) 0.0]	high	S(288)	1.0058	YMR037C	MSN2	5.89	5456	39.93	3	0	2	6850	rep1_SILAC_Msn2_tsa1KO_10min_try_10%_Reiter_20150119.raw
bcy1∆	0,4mM	15min	1	RRFS#DVITNQFPSM*TNSR	1	[S(4) 100.0], [T(8) 0.0], [S(13) 0.0], [T(15) 0.0], [S(17) 0.0]	high	S(288)	0.613359	YMR037C	MSN2	4.35	5755	41.44	3	0	2	59150	rep1_SILAC_Msn2_bcy1KO_0,4mM_H2O2_15min_tio2_Reiter_20130503.raw
tsa1∆	0,4mM	15min	2	RRFS#DVITNQFPSM*TNSR	1	[S(4) 99.9], [T(8) 0.1], [S(13) 0.0], [T(15) 0.0], [S(17) 0.0]	high	S(288)	1.04465	YMR037C	MSN2	3.12	5815	38.25	2	0	2	36090	rep2_SILAC_Msn2_tsa1KO_04mM_15min_tio2_Reiter_20131206.raw
bcy1∆	0,4mM	15min	1	RRFS#DVITNQFPSM*TNSR	1	[S(4) 100.0], [T(8) 0.0], [S(13) 0.0], [T(15) 0.0], [S(17) 0.0]	high	S(288)	n.q.	YMR037C	MSN2	3.83	5830	41.87	3	0	2	28360	rep1_SILAC_Msn2_bcy1KO_0,4mM_H2O2_15min_tio2_Reiter_20130503.raw
bcy1∆	0,4mM	15min	2	RRFS#DVITNQFPSM*TNSR	1	[S(4) 100.0], [T(8) 0.0], [S(13) 0.0], [T(15) 0.0], [S(17) 0.0]	high	S(288)	0.744821	YMR037C	MSN2	5.24	5835	41.55	3	0	2	39160	rep2_SILAC_Msn2_bcy1KO_0,4mM_H2O2_15min_try_5%_Reiter_20130527.raw
tsa1∆	0,4mM	15min	2	RRFS#DVITNQFPSM*TNSR	1	[S(4) 100.0], [T(8) 0.0], [S(13) 0.0], [T(15) 0.0], [S(17) 0.0]	high	S(288)	n.q.	YMR037C	MSN2	5.72	5992	39.23	3	0	2	89220	rep2_SILAC_Msn2_tsa1KO_04mM_15min_tio2_Reiter_20131206.raw
tsa1∆	0,4mM	15min	2	RRFS#DVITNQFPSM*TNSR	1	[S(4) 100.0], [T(8) 0.0], [S(13) 0.0], [T(15) 0.0], [S(17) 0.0]	high	S(288)	n.q.	YMR037C	MSN2	4.69	6043	39.53	3	0	2	64690	rep2_SILAC_Msn2_tsa1KO_04mM_15min_tio2_Reiter_20131206.raw
WT/tsa1∆	untreated		1	RRFS#DVITNQFPSM*TNSR	1	[S(4) 100.0], [T(8) 0.0], [S(13) 0.0], [T(15) 0.0], [S(17) 0.0]	high	S(288)	n.q.	YMR037C	MSN2	4.63	6251	35.35	3	0	2	108800	rep1_SILAC_Msn2_WTvsTsa1KO_untreated_tio2_Reiter_20140207.raw
tsa1∆	0,4mM	15min	2	RRFS#DVITNQFPSM*TNSR	1	[S(4) 100.0], [T(8) 0.0], [S(13) 0.0], [T(15) 0.0], [S(17) 0.0]	high	S(288)	1.11597	YMR037C	MSN2	5.95	6281	41.83	3	0	2	18680	rep2_SILAC_Msn2_tsa1KO_04mM_15min_try_5%_Reiter_20131206.raw
WT/tsa1∆	untreated		2	RRFS#DVITNQFPSM*TNSR	1	[S(4) 100.0], [T(8) 0.0], [S(13) 0.0], [T(15) 0.0], [S(17) 0.0]	high	S(288)	0.916702	YMR037C	MSN2	5	6293	35.53	3	0	2	320000	rep2_SILAC_Msn2_WTvsTsa1KO_untreated_tio2_Reiter_20140207.raw
tsa1∆	0,4mM	10min	1	RRFS#DVITNQFPSM*TNSR	1	[S(4) 100.0], [T(8) 0.0], [S(13) 0.0], [T(15) 0.0], [S(17) 0.0]	high	S(288)	0.93958	YMR037C	MSN2	5.04	6361	40.23	3	0	2	89850	rep1_SILAC_Msn2_tsa1KO_10min_tio2_Reiter_20150119.raw
tsa1∆	0,4mM	10min	1	RRFS#DVITNQFPSM*TNSR	1	[S(4) 99.6], [T(8) 0.3], [S(13) 0.0], [T(15) 0.0], [S(17) 0.0]	high	S(288)	0.819201	YMR037C	MSN2	2.81	6375	40.3	2	0.401606	2	35930	rep1_SILAC_Msn2_tsa1KO_10min_tio2_Reiter_20150119.raw
WT/tsa1∆	untreated		2	RRFS#DVITNQFPSM*TNSR	1	[S(4) 99.3], [T(8) 0.5], [S(13) 0.1], [T(15) 0.0], [S(17) 0.0]	high	S(288)	0.909758	YMR037C	MSN2	2.79	6456	36.29	2	0.928074	2	34670	rep2_SILAC_Msn2_WTvsTsa1KO_untreated_tio2_Reiter_20140207.raw
tsa1∆	0,4mM	10min	1	RRFS#DVITNQFPSM*TNSR	1	[S(4) 100.0], [T(8) 0.0], [S(13) 0.0], [T(15) 0.0], [S(17) 0.0]	high	S(288)	n.q.	YMR037C	MSN2	4.82	6466	40.76	3	0	2	72090	rep1_SILAC_Msn2_tsa1KO_10min_tio2_Reiter_20150119.raw
WT/tsa1∆	untreated		1	RRFS#DVITNQFPSM*TNSR	1	[S(4) 100.0], [T(8) 0.0], [S(13) 0.0], [T(15) 0.0], [S(17) 0.0]	high	S(288)	0.928962	YMR037C	MSN2	4.83	6472	36.38	3	0	2	246700	rep1_SILAC_Msn2_WTvsTsa1KO_untreated_tio2_Reiter_20140207.raw
WT/tsa1∆	untreated		1	RRFS#DVITNQFPSM*TNSR	1	[S(4) 100.0], [T(8) 0.0], [S(13) 0.0], [T(15) 0.0], [S(17) 0.0]	high	S(288)	0.858789	YMR037C	MSN2	4.97	6537	35.91	3	0	2	318100	rep1_SILAC_Msn2_WTvsTsa1KO_untreated_try_5%_Reiter_20140207.raw
tsa1∆	0,4mM	10min	1	RRFS#DVITNQFPSM*TNSR	1	[S(4) 100.0], [T(8) 0.0], [S(13) 0.0], [T(15) 0.0], [S(17) 0.0]	high	S(288)	n.q.	YMR037C	MSN2	4.67	6576	41.3	3	0	2	48910	rep1_SILAC_Msn2_tsa1KO_10min_tio2_Reiter_20150119.raw
tsa1∆	0,4mM	10min	1	RRFS#DVITNQFPSM*TNSR	1	[S(4) 100.0], [T(8) 0.0], [S(13) 0.0], [T(15) 0.0], [S(17) 0.0]	high	S(288)	n.q.	YMR037C	MSN2	4.16	6667	41.78	3	0.3663	2	12010	rep1_SILAC_Msn2_tsa1KO_10min_tio2_Reiter_20150119.raw
bcy1∆	0,4mM	5min	1	RRFS#DVITNQFPSM*TNSR	1	[S(4) 100.0], [T(8) 0.0], [S(13) 0.0], [T(15) 0.0], [S(17) 0.0]	high	S(288)	n.q.	YMR037C	MSN2	5.25	6766	39.64	3	0	2	305300	rep1_SILAC_Msn2_bcy1KO_5min_tio2_Reiter_20150119.raw
WT/tsa1∆	untreated		2	RRFS#DVITNQFPSM*TNSR	1	[S(4) 100.0], [T(8) 0.0], [S(13) 0.0], [T(15) 0.0], [S(17) 0.0]	high	S(288)	0.896179	YMR037C	MSN2	5.01	6768	35.72	3	0	2	166300	rep2_SILAC_Msn2_WTvsTsa1KO_untreated_try_5%_Reiter_20140207.raw
bcy1∆	0,4mM	5min	1	RRFS#DVITNQFPSM*TNSR	1	[S(4) 99.0], [T(8) 0.9], [S(13) 0.0], [T(15) 0.0], [S(17) 0.0]	high	S(288)	n.q.	YMR037C	MSN2	2.79	6772	39.66	2	0	2	66830	rep1_SILAC_Msn2_bcy1KO_5min_tio2_Reiter_20150119.raw
bcy1∆	0,4mM	10min	1	RRFS#DVITNQFPSM*TNSR	1	[S(4) 100.0], [T(8) 0.0], [S(13) 0.0], [T(15) 0.0], [S(17) 0.0]	high	S(288)	n.q.	YMR037C	MSN2	4.93	6772	39.73	3	0	2	325000	rep1_SILAC_Msn2_bcy1KO_10min_tio2_Reiter_20150119.raw
bcy1∆	0,4mM	10min	1	RRFS#DVITNQFPSM*TNSR	1	[S(4) 99.9], [T(8) 0.1], [S(13) 0.0], [T(15) 0.0], [S(17) 0.0]	high	S(288)	0.822556	YMR037C	MSN2	3	6781	39.77	2	0	2	399500	rep1_SILAC_Msn2_bcy1KO_10min_tio2_Reiter_20150119.raw
WT/tsa1∆	untreated		2	RRFS#DVITNQFPSM*TNSR	1	[S(4) 100.0], [T(8) 0.0], [S(13) 0.0], [T(15) 0.0], [S(17) 0.0]	high	S(288)	0.975004	YMR037C	MSN2	3.08	6787	35.79	2	0	2	48390	rep2_SILAC_Msn2_WTvsTsa1KO_untreated_try_5%_Reiter_20140207.raw
WT/tsa1∆	untreated		2	RRFS#DVITNQFPSM*TNSR	1	[S(4) 100.0], [T(8) 0.0], [S(13) 0.0], [T(15) 0.0], [S(17) 0.0]	high	S(288)	n.q.	YMR037C	MSN2	4.08	6863	36.12	3	0	2	40300	rep2_SILAC_Msn2_WTvsTsa1KO_untreated_try_5%_Reiter_20140207.raw
bcy1∆	0,4mM	5min	1	RRFS#DVITNQFPSM*TNSR	1	[S(4) 100.0], [T(8) 0.0], [S(13) 0.0], [T(15) 0.0], [S(17) 0.0]	high	S(288)	0.976043	YMR037C	MSN2	5.52	6882	40.14	3	0	2	601000	rep1_SILAC_Msn2_bcy1KO_5min_tio2_Reiter_20150119.raw
bcy1∆	0,4mM	5min	1	RRFS#DVITNQFPSM*TNSR	1	[S(4) 99.1], [T(8) 0.6], [S(13) 0.1], [S(17) 0.1], [T(15) 0.0]	high	S(288)	0.987376	YMR037C	MSN2	2.98	6886	40.15	2	0	2	142300	rep1_SILAC_Msn2_bcy1KO_5min_tio2_Reiter_20150119.raw
bcy1∆	0,4mM	10min	1	RRFS#DVITNQFPSM*TNSR	1	[S(4) 100.0], [T(8) 0.0], [S(13) 0.0], [T(15) 0.0], [S(17) 0.0]	high	S(288)	0.855082	YMR037C	MSN2	5.07	6899	40.28	3	0	2	154100	rep1_SILAC_Msn2_bcy1KO_10min_tio2_Reiter_20150119.raw
WT/tsa1∆	untreated		2	RRFS#DVITNQFPSM*TNSR	1	[S(4) 100.0], [T(8) 0.0], [S(13) 0.0], [T(15) 0.0], [S(17) 0.0]	high	S(288)	n.q.	YMR037C	MSN2	3.9	7041	36.89	3	0	2	58170	rep2_SILAC_Msn2_WTvsTsa1KO_untreated_try_5%_Reiter_20140207.raw
wild type	0,4mM	5min	1	RRFS#DVITNQFPSM*TNSR	1	[S(4) 92.0], [T(8) 6.9], [S(13) 0.7], [T(15) 0.3], [S(17) 0.1]	high	S(288)	0.571184	YMR037C	MSN2	2.47	7956	40.42	2	0.487126	2	450100	rep1_SILAC_Msn2_0,4mM_H2O2_5min_tio2_Reiter_20141204.raw
wild type	0,4mM	5min	1	RRFS#DVITNQFPSM*TNSR	1	[S(4) 100.0], [T(8) 0.0], [S(13) 0.0], [T(15) 0.0], [S(17) 0.0]	high	S(288)	n.q.	YMR037C	MSN2	4.27	7968	40.47	3	0	2	3135000	rep1_SILAC_Msn2_0,4mM_H2O2_5min_tio2_Reiter_20141204.raw
wild type	0,4mM	5min	1	RRFS#DVITNQFPSM*TNSR	1	[S(4) 100.0], [T(8) 0.0], [S(13) 0.0], [T(15) 0.0], [S(17) 0.0]	high	S(288)	0.615716	YMR037C	MSN2	4.4	8103	41.05	3	0	2	77210	rep1_SILAC_Msn2_0,4mM_H2O2_5min_tio2_Reiter_20141204.raw
wild type	0,4mM	10min	2	RRFS#DVITNQFPSM*TNSR	1	[S(4) 100.0], [T(8) 0.0], [S(13) 0.0], [T(15) 0.0], [S(17) 0.0]	high	S(288)	0.383748	YMR037C	MSN2	4.91	8277	40.4	3	0	2	2634000	rep3_SILAC_Msn2_0,4mM_H2O2_10min_tio2_Reiter_20141204.raw
wild type	0,2mM	10min	2	RRFS#DVITNQFPSM*TNSR	1	[S(4) 100.0], [T(8) 0.0], [S(13) 0.0], [T(15) 0.0], [S(17) 0.0]	high	S(288)	n.q.	YMR037C	MSN2	5.22	9169	48.74	3	0	2	86670	rep2_SILAC_Msn2_0,2mM_H2O2_10min_tio2_Reiter_20120504.raw
wild type	0,2mM	10min	2	RRFS#DVITNQFPSM*TNSR	1	[S(4) 100.0], [T(8) 0.0], [S(13) 0.0], [T(15) 0.0], [S(17) 0.0]	high	S(288)	n.q.	YMR037C	MSN2	4.98	9182	48.8	3	0	2	867400	rep2_SILAC_Msn2_0,2mM_H2O2_10min_tio2_Reiter_20120504.raw
wild type	0,8mM	10min	2	RRFS#DVITNQFPSM*TNSR	1	[S(4) 100.0], [T(8) 0.0], [S(13) 0.0], [T(15) 0.0], [S(17) 0.0]	high	S(288)	0.180973	YMR037C	MSN2	4.84	9196	48.28	3	0	2	94360	rep2_SILAC_Msn2_0,8mM_H2O2_10min_tio2_Reiter_20120508.raw
wild type	0,2mM	10min	2	RRFS#DVITNQFPSM*TNSR	1	[S(4) 100.0], [T(8) 0.0], [S(13) 0.0], [T(15) 0.0], [S(17) 0.0]	high	S(288)	n.q.	YMR037C	MSN2	4.91	9207	48.91	3	0	2	1948000	rep2_SILAC_Msn2_0,2mM_H2O2_10min_tio2_Reiter_20120504.raw
wild type	0,8mM	10min	2	RRFS#DVITNQFPSM*TNSR	1	[S(4) 100.0], [T(8) 0.0], [S(13) 0.0], [T(15) 0.0], [S(17) 0.0]	high	S(288)	n.q.	YMR037C	MSN2	4.69	9217	48.38	3	0	2	384000	rep2_SILAC_Msn2_0,8mM_H2O2_10min_tio2_Reiter_20120508.raw
wild type	0,8mM	10min	2	RRFS#DVITNQFPSM*TNSR	1	[T(8) 73.2], [S(4) 22.2], [S(13) 2.8], [T(15) 1.2], [S(17) 0.6]	low	S(288)	n.q.	YMR037C	MSN2	3.61	9218	48.38	3	0	2	384000	rep2_SILAC_Msn2_0,8mM_H2O2_10min_tio2_Reiter_20120508.raw
wild type	0,2mM	10min	2	RRFS#DVITNQFPSM*TNSR	1	[S(4) 100.0], [T(8) 0.0], [S(13) 0.0], [T(15) 0.0], [S(17) 0.0]	high	S(288)	0.925276	YMR037C	MSN2	5.23	9231	49.01	3	0	2	1365000	rep2_SILAC_Msn2_0,2mM_H2O2_10min_tio2_Reiter_20120504.raw
wild type	0,8mM	10min	2	RRFS#DVITNQFPSM*TNSR	1	[S(4) 100.0], [T(8) 0.0], [S(13) 0.0], [T(15) 0.0], [S(17) 0.0]	high	S(288)	n.q.	YMR037C	MSN2	4.6	9237	48.47	3	0	2	438100	rep2_SILAC_Msn2_0,8mM_H2O2_10min_tio2_Reiter_20120508.raw
wild type	0,2mM	10min	2	RRFS#DVITNQFPSM*TNSR	1	[S(4) 100.0], [T(8) 0.0], [S(13) 0.0], [T(15) 0.0], [S(17) 0.0]	high	S(288)	n.q.	YMR037C	MSN2	4.04	9258	49.13	3	0	2	635700	rep2_SILAC_Msn2_0,2mM_H2O2_10min_tio2_Reiter_20120504.raw
wild type	0,8mM	10min	2	RRFS#DVITNQFPSM*TNSR	1	[S(4) 100.0], [T(8) 0.0], [S(13) 0.0], [T(15) 0.0], [S(17) 0.0]	high	S(288)	n.q.	YMR037C	MSN2	4.81	9260	48.57	3	0	2	309800	rep2_SILAC_Msn2_0,8mM_H2O2_10min_tio2_Reiter_20120508.raw
wild type	0,2mM	10min	2	RRFS#DVITNQFPSM*TNSR	1	[S(4) 100.0], [T(8) 0.0], [S(13) 0.0], [T(15) 0.0], [S(17) 0.0]	high	S(288)	n.q.	YMR037C	MSN2	4.78	9280	49.23	3	0	2	266200	rep2_SILAC_Msn2_0,2mM_H2O2_10min_tio2_Reiter_20120504.raw
wild type	0,8mM	10min	2	RRFS#DVITNQFPSM*TNSR	1	[S(4) 100.0], [T(8) 0.0], [S(13) 0.0], [T(15) 0.0], [S(17) 0.0]	high	S(288)	n.q.	YMR037C	MSN2	4.71	9281	48.66	3	0	2	112700	rep2_SILAC_Msn2_0,8mM_H2O2_10min_tio2_Reiter_20120508.raw
wild type	0,2mM	10min	2	RRFS#DVITNQFPSM*TNSR	1	[S(4) 100.0], [T(8) 0.0], [S(13) 0.0], [T(15) 0.0], [S(17) 0.0]	high	S(288)	n.q.	YMR037C	MSN2	3.64	9302	49.33	3	0	2	128700	rep2_SILAC_Msn2_0,2mM_H2O2_10min_tio2_Reiter_20120504.raw
bcy1∆	0,4mM	15min	2	RRFS#DVITNQFPSM*TNSR	1	[S(4) 100.0], [T(8) 0.0], [S(13) 0.0], [T(15) 0.0], [S(17) 0.0]	high	S(288)	0.531677	YMR037C	MSN2	3.41	9399	76.38	3	0.458716	2	6190	rep2_SILAC_Msn2_bcy1KO_0,4mM_H2O2_15min_tio2_Reiter_20130528.raw
wild type	0,8mM	10min	1	RRFS#DVITNQFPSM*TNSR	1	[S(4) 100.0], [T(8) 0.0], [S(13) 0.0], [T(15) 0.0], [S(17) 0.0]	high	S(288)	n.q.	YMR037C	MSN2	4.75	9452	49.7	3	0	2	205300	rep1_SILAC_Msn2_0,8mM_H2O2_10min_tio2_Reiter_20120508.raw
wild type	0,8mM	10min	1	RRFS#DVITNQFPSM*TNSR	1	[S(4) 100.0], [T(8) 0.0], [S(13) 0.0], [T(15) 0.0], [S(17) 0.0]	high	S(288)	0.167705	YMR037C	MSN2	5	9468	49.77	3	0	2	433200	rep1_SILAC_Msn2_0,8mM_H2O2_10min_tio2_Reiter_20120508.raw
wild type	0,8mM	10min	1	RRFS#DVITNQFPSM*TNSR	1	[S(4) 97.4], [T(8) 2.6], [S(13) 0.0], [T(15) 0.0], [S(17) 0.0]	high	S(288)	n.q.	YMR037C	MSN2	3.85	9469	49.78	3	0	2	433200	rep1_SILAC_Msn2_0,8mM_H2O2_10min_tio2_Reiter_20120508.raw
wild type	0,8mM	10min	1	RRFS#DVITNQFPSM*TNSR	1	[S(4) 100.0], [T(8) 0.0], [S(13) 0.0], [T(15) 0.0], [S(17) 0.0]	high	S(288)	n.q.	YMR037C	MSN2	4.47	9493	49.88	3	0	2	341500	rep1_SILAC_Msn2_0,8mM_H2O2_10min_tio2_Reiter_20120508.raw
wild type	0,8mM	10min	1	RRFS#DVITNQFPSM*TNSR	1	[S(4) 100.0], [T(8) 0.0], [S(13) 0.0], [T(15) 0.0], [S(17) 0.0]	high	S(288)	n.q.	YMR037C	MSN2	4.64	9522	50	3	0	2	160800	rep1_SILAC_Msn2_0,8mM_H2O2_10min_tio2_Reiter_20120508.raw
wild type	0,8mM	10min	1	RRFS#DVITNQFPSM*TNSR	1	[S(4) 100.0], [T(8) 0.0], [S(13) 0.0], [T(15) 0.0], [S(17) 0.0]	high	S(288)	n.q.	YMR037C	MSN2	4.37	9548	50.11	3	0	2	74060	rep1_SILAC_Msn2_0,8mM_H2O2_10min_tio2_Reiter_20120508.raw
wild type	0,2mM	10min	2	RRFS#DVITNQFPSM*TNSR	1	[S(4) 100.0], [T(8) 0.0], [S(13) 0.0], [T(15) 0.0], [S(17) 0.0]	high	S(288)	n.q.	YMR037C	MSN2	3.59	9573	50.53	3	0.806452	2	11350	rep2_SILAC_Msn2_0,2mM_H2O2_10min_tio2_Reiter_20120504.raw
wild type	0,4mM	10min	1	RRFS#DVITNQFPSM*TNSR	1	[S(4) 100.0], [T(8) 0.0], [S(13) 0.0], [T(15) 0.0], [S(17) 0.0]	high	S(288)	n.q.	YMR037C	MSN2	3.87	10375	71.44	3	0	2	21170	rep1_SILAC_Msn2_0,4mM_H2O2_10min_tio2_Reiter_20120507.raw
wild type	0,4mM	10min	1	RRFS#DVITNQFPSM*TNSR	1	[S(4) 100.0], [T(8) 0.0], [S(13) 0.0], [T(15) 0.0], [S(17) 0.0]	high	S(288)	0.381144	YMR037C	MSN2	5.17	10390	71.5	3	0	2	79490	rep1_SILAC_Msn2_0,4mM_H2O2_10min_tio2_Reiter_20120507.raw
wild type	0,4mM	10min	1	RRFS#DVITNQFPSM*TNSR	1	[S(4) 100.0], [T(8) 0.0], [S(13) 0.0], [T(15) 0.0], [S(17) 0.0]	high	S(288)	n.q.	YMR037C	MSN2	5.11	10411	71.6	3	0	2	113000	rep1_SILAC_Msn2_0,4mM_H2O2_10min_tio2_Reiter_20120507.raw
wild type	0,4mM	10min	1	RRFS#DVITNQFPSM*TNSR	1	[S(4) 100.0], [T(8) 0.0], [S(13) 0.0], [T(15) 0.0], [S(17) 0.0]	high	S(288)	n.q.	YMR037C	MSN2	4.7	10433	71.71	3	0	2	83550	rep1_SILAC_Msn2_0,4mM_H2O2_10min_tio2_Reiter_20120507.raw
wild type	0,4mM	10min	1	RRFS#DVITNQFPSM*TNSR	1	[S(4) 79.4], [T(8) 20.6], [S(13) 0.0], [T(15) 0.0], [S(17) 0.0]	high	S(288)	n.q.	YMR037C	MSN2	3.12	10434	71.71	3	0.977995	2	83550	rep1_SILAC_Msn2_0,4mM_H2O2_10min_tio2_Reiter_20120507.raw
wild type	0,4mM	10min	1	RRFS#DVITNQFPSM*TNSR	1	[S(4) 100.0], [T(8) 0.0], [S(13) 0.0], [T(15) 0.0], [S(17) 0.0]	high	S(288)	n.q.	YMR037C	MSN2	4.01	10457	71.82	3	0	2	49010	rep1_SILAC_Msn2_0,4mM_H2O2_10min_tio2_Reiter_20120507.raw
wild type	0,4mM	10min	1	RRFS#DVITNQFPSM*TNSR	1	[S(4) 100.0], [T(8) 0.0], [S(13) 0.0], [T(15) 0.0], [S(17) 0.0]	high	S(288)	n.q.	YMR037C	MSN2	3.23	10482	71.94	3	0.977995	2	22600	rep1_SILAC_Msn2_0,4mM_H2O2_10min_tio2_Reiter_20120507.raw
wild type	0,4mM	10min	1	RRFS#DVITNQFPSM*TNSR	1	[S(4) 100.0], [T(8) 0.0], [S(13) 0.0], [T(15) 0.0], [S(17) 0.0]	high	S(288)	n.q.	YMR037C	MSN2	3.33	10575	72.37	3	0.9375	2	6542	rep1_SILAC_Msn2_0,4mM_H2O2_10min_tio2_Reiter_20120507.raw
wild type	0,4mM	10min	1	RRFS#DVITNQFPSM*TNSR	1	[S(4) 100.0], [T(8) 0.0], [S(13) 0.0], [T(15) 0.0], [S(17) 0.0]	high	S(288)	n.q.	YMR037C	MSN2	3.61	10597	72.48	3	0	2	6544	rep1_SILAC_Msn2_0,4mM_H2O2_10min_tio2_Reiter_20120507.raw
wild type	0,2mM	10min	1	RRFS#DVITNQFPSM*TNSR	1	[S(4) 100.0], [T(8) 0.0], [S(13) 0.0], [T(15) 0.0], [S(17) 0.0]	high	S(288)	n.q.	YMR037C	MSN2	4.33	11351	70.92	3	0	2	58020	rep1_SILAC_Msn2_0,2mM_H2O2_tio2_Reiter_20120508.raw
wild type	0,2mM	10min	1	RRFS#DVITNQFPSM*TNSR	1	[S(4) 100.0], [T(8) 0.0], [S(13) 0.0], [T(15) 0.0], [S(17) 0.0]	high	S(288)	n.q.	YMR037C	MSN2	4	11366	70.99	3	0	2	376100	rep1_SILAC_Msn2_0,2mM_H2O2_tio2_Reiter_20120508.raw
wild type	0,2mM	10min	1	RRFS#DVITNQFPSM*TNSR	1	[S(4) 100.0], [T(8) 0.0], [S(13) 0.0], [T(15) 0.0], [S(17) 0.0]	high	S(288)	n.q.	YMR037C	MSN2	4.93	11385	71.08	3	0	2	964800	rep1_SILAC_Msn2_0,2mM_H2O2_tio2_Reiter_20120508.raw
wild type	0,2mM	10min	1	RRFS#DVITNQFPSM*TNSR	1	[S(4) 99.8], [T(8) 0.1], [S(13) 0.0], [T(15) 0.0], [S(17) 0.0]	high	S(288)	n.q.	YMR037C	MSN2	3.52	11386	71.08	3	0	2	964800	rep1_SILAC_Msn2_0,2mM_H2O2_tio2_Reiter_20120508.raw
wild type	0,2mM	10min	1	RRFS#DVITNQFPSM*TNSR	1	[S(4) 100.0], [T(8) 0.0], [S(13) 0.0], [T(15) 0.0], [S(17) 0.0]	high	S(288)	n.q.	YMR037C	MSN2	4.73	11408	71.18	3	0	2	1034000	rep1_SILAC_Msn2_0,2mM_H2O2_tio2_Reiter_20120508.raw
wild type	0,2mM	10min	1	RRFS#DVITNQFPSM*TNSR	1	[S(4) 100.0], [T(8) 0.0], [S(13) 0.0], [T(15) 0.0], [S(17) 0.0]	high	S(288)	n.q.	YMR037C	MSN2	4.79	11429	71.27	3	0	2	775400	rep1_SILAC_Msn2_0,2mM_H2O2_tio2_Reiter_20120508.raw
wild type	0,2mM	10min	1	RRFS#DVITNQFPSM*TNSR	1	[S(4) 96.7], [T(8) 3.3], [S(13) 0.0], [T(15) 0.0], [S(17) 0.0]	high	S(288)	n.q.	YMR037C	MSN2	3.63	11430	71.27	3	0	2	775400	rep1_SILAC_Msn2_0,2mM_H2O2_tio2_Reiter_20120508.raw
wild type	0,2mM	10min	1	RRFS#DVITNQFPSM*TNSR	1	[S(4) 100.0], [T(8) 0.0], [S(13) 0.0], [T(15) 0.0], [S(17) 0.0]	high	S(288)	n.q.	YMR037C	MSN2	5.24	11453	71.38	3	0	2	373300	rep1_SILAC_Msn2_0,2mM_H2O2_tio2_Reiter_20120508.raw
wild type	0,2mM	10min	1	RRFS#DVITNQFPSM*TNSR	1	[S(4) 99.1], [T(8) 0.9], [S(13) 0.0], [T(15) 0.0], [S(17) 0.0]	high	S(288)	n.q.	YMR037C	MSN2	3.65	11454	71.38	3	0	2	373300	rep1_SILAC_Msn2_0,2mM_H2O2_tio2_Reiter_20120508.raw
wild type	0,2mM	10min	1	RRFS#DVITNQFPSM*TNSR	1	[S(4) 100.0], [T(8) 0.0], [S(13) 0.0], [T(15) 0.0], [S(17) 0.0]	high	S(288)	n.q.	YMR037C	MSN2	4.8	11479	71.49	3	0	2	206800	rep1_SILAC_Msn2_0,2mM_H2O2_tio2_Reiter_20120508.raw
wild type	0,2mM	10min	1	RRFS#DVITNQFPSM*TNSR	1	[S(4) 100.0], [T(8) 0.0], [S(13) 0.0], [T(15) 0.0], [S(17) 0.0]	high	S(288)	n.q.	YMR037C	MSN2	5.18	11548	71.8	3	0	2	77120	rep1_SILAC_Msn2_0,2mM_H2O2_tio2_Reiter_20120508.raw
wild type	0,2mM	10min	1	RRFS#DVITNQFPSM*TNSR	1	[S(4) 100.0], [T(8) 0.0], [S(13) 0.0], [T(15) 0.0], [S(17) 0.0]	high	S(288)	n.q.	YMR037C	MSN2	4.49	11571	71.9	3	0	2	54550	rep1_SILAC_Msn2_0,2mM_H2O2_tio2_Reiter_20120508.raw
wild type	0,2mM	10min	1	RRFS#DVITNQFPSM*TNSR	1	[S(4) 100.0], [T(8) 0.0], [S(13) 0.0], [T(15) 0.0], [S(17) 0.0]	high	S(288)	1.01863	YMR037C	MSN2	3.47	11658	72.29	3	0	2	29110	rep1_SILAC_Msn2_0,2mM_H2O2_tio2_Reiter_20120508.raw
bcy1∆	0,4mM	15min	2	RRFS#DVITNQFPSMTNSR	1	[S(4) 100.0], [T(8) 0.0], [S(13) 0.0], [T(15) 0.0], [S(17) 0.0]	high	S(288)	n.q.	YMR037C	MSN2	4.28	5070	45.61	3	0	2	48970	rep2_SILAC_Msn2_bcy1KO_0,4mM_H2O2_15min_tio2_Reiter_20130528.raw
bcy1∆	0,4mM	15min	2	RRFS#DVITNQFPSMTNSR	1	[S(4) 100.0], [T(8) 0.0], [S(13) 0.0], [T(15) 0.0], [S(17) 0.0]	high	S(288)	n.q.	YMR037C	MSN2	4.51	5151	46.07	3	0	2	897100	rep2_SILAC_Msn2_bcy1KO_0,4mM_H2O2_15min_tio2_Reiter_20130528.raw
bcy1∆	0,4mM	15min	2	RRFS#DVITNQFPSMTNSR	1	[S(4) 100.0], [T(8) 0.0], [S(13) 0.0], [T(15) 0.0], [S(17) 0.0]	high	S(288)	n.q.	YMR037C	MSN2	3.59	5152	46.07	3	0.458716	2	897100	rep2_SILAC_Msn2_bcy1KO_0,4mM_H2O2_15min_tio2_Reiter_20130528.raw
bcy1∆	0,4mM	15min	2	RRFS#DVITNQFPSMTNSR	1	[S(4) 100.0], [T(8) 0.0], [S(13) 0.0], [T(15) 0.0], [S(17) 0.0]	high	S(288)	n.q.	YMR037C	MSN2	5.07	5187	46.27	3	0	2	441400	rep2_SILAC_Msn2_bcy1KO_0,4mM_H2O2_15min_tio2_Reiter_20130528.raw
bcy1∆	0,4mM	15min	2	RRFS#DVITNQFPSMTNSR	1	[S(4) 100.0], [T(8) 0.0], [S(13) 0.0], [T(15) 0.0], [S(17) 0.0]	high	S(288)	0.67848	YMR037C	MSN2	4.71	5242	46.54	3	0	2	87850	rep2_SILAC_Msn2_bcy1KO_0,4mM_H2O2_15min_tio2_Reiter_20130528.raw
bcy1∆	0,4mM	15min	2	RRFS#DVITNQFPSMTNSR	1	[S(4) 100.0], [T(8) 0.0], [S(13) 0.0], [T(15) 0.0], [S(17) 0.0]	high	S(288)	n.q.	YMR037C	MSN2	5.38	5246	46.56	3	0	2	106900	rep2_SILAC_Msn2_bcy1KO_0,4mM_H2O2_15min_tio2_Reiter_20130528.raw
bcy1∆	0,4mM	15min	2	RRFS#DVITNQFPSMTNSR	1	[S(4) 100.0], [T(8) 0.0], [S(13) 0.0], [T(15) 0.0], [S(17) 0.0]	high	S(288)	n.q.	YMR037C	MSN2	4.37	5576	48.41	3	0	2	4980	rep2_SILAC_Msn2_bcy1KO_0,4mM_H2O2_15min_tio2_Reiter_20130528.raw
bcy1∆	0,4mM	15min	1	RRFS#DVITNQFPSMTNSR	1	[S(4) 100.0], [T(8) 0.0], [S(13) 0.0], [T(15) 0.0], [S(17) 0.0]	high	S(288)	0.59097	YMR037C	MSN2	3.37	6211	44.45	3	0	2	4089	rep1_SILAC_Msn2_bcy1KO_0,4mM_H2O2_15min_try_10%_Reiter_20130419.raw
bcy1∆	0,4mM	15min	2	RRFS#DVITNQFPSMTNSR	1	[S(4) 100.0], [T(8) 0.0], [S(13) 0.0], [T(15) 0.0], [S(17) 0.0]	high	S(288)	n.q.	YMR037C	MSN2	4.18	6645	46.51	3	0	2	16090	rep2_SILAC_Msn2_bcy1KO_0,4mM_H2O2_15min_try_5%_Reiter_20130527.raw
bcy1∆	0,4mM	15min	2	RRFS#DVITNQFPSMTNSR	1	[S(4) 100.0], [T(8) 0.0], [S(13) 0.0], [T(15) 0.0], [S(17) 0.0]	high	S(288)	0.729898	YMR037C	MSN2	4.87	6648	46.53	3	0	2	11470	rep2_SILAC_Msn2_bcy1KO_0,4mM_H2O2_15min_try_5%_Reiter_20130527.raw
tsa1∆	0,4mM	15min	2	RRFS#DVITNQFPSMTNSR	1	[S(4) 100.0], [T(8) 0.0], [S(13) 0.0], [T(15) 0.0], [S(17) 0.0]	high	S(288)	0.723636	YMR037C	MSN2	4.52	7176	47.43	3	0	2	7536	rep2_SILAC_Msn2_tsa1KO_04mM_15min_try_5%_Reiter_20131206.raw
tsa1∆	0,4mM	15min	2	RRFS#DVITNQFPSMTNSR	1	[S(4) 100.0], [T(8) 0.0], [S(13) 0.0], [T(15) 0.0], [S(17) 0.0]	high	S(288)	n.q.	YMR037C	MSN2	3.85	7250	47.88	3	0	2	5702	rep2_SILAC_Msn2_tsa1KO_04mM_15min_try_5%_Reiter_20131206.raw
bcy1∆	0,4mM	10min	1	RRFS#DVITNQFPSMTNSR	1	[S(4) 100.0], [T(8) 0.0], [S(13) 0.0], [T(15) 0.0], [S(17) 0.0]	high	S(288)	0.813598	YMR037C	MSN2	5.74	7388	47.19	3	0	2	60990	rep1_SILAC_Msn2_bcy1KO_10min_try_1%_Reiter_20141212.raw
bcy1∆	0,4mM	10min	1	RRFS#DVITNQFPSMTNSR	1	[S(4) 100.0], [T(8) 0.0], [S(13) 0.0], [T(15) 0.0], [S(17) 0.0]	high	S(288)	n.q.	YMR037C	MSN2	4.86	7389	47.19	3	0	2	40930	rep1_SILAC_Msn2_bcy1KO_10min_try_1%_Reiter_20141212.raw
bcy1∆	0,4mM	5min	1	RRFS#DVITNQFPSMTNSR	1	[S(4) 100.0], [T(8) 0.0], [S(13) 0.0], [T(15) 0.0], [S(17) 0.0]	high	S(288)	0.861142	YMR037C	MSN2	4.92	7575	47.27	3	0	2	25590	rep1_SILAC_Msn2_bcy1KO_5min_try_1%_Reiter_20141212.raw
WT/tsa1∆	untreated		1	RRFS#DVITNQFPSMTNSR	1	[S(4) 100.0], [T(8) 0.0], [S(13) 0.0], [T(15) 0.0], [S(17) 0.0]	high	S(288)	0.932591	YMR037C	MSN2	4.06	7788	41.5	3	0	2	127300	rep1_SILAC_Msn2_WTvsTsa1KO_untreated_try_5%_Reiter_20140207.raw
WT/tsa1∆	untreated		1	RRFS#DVITNQFPSMTNSR	1	[S(4) 89.1], [T(15) 4.3], [S(17) 4.3], [T(8) 1.1], [S(13) 1.1]	high	S(288)	0.900918	YMR037C	MSN2	3.65	7814	41.61	2	0	2	152600	rep1_SILAC_Msn2_WTvsTsa1KO_untreated_try_5%_Reiter_20140207.raw
tsa1∆	0,4mM	15min	1	RRFS#DVITNQFPSMTNSR	1	[S(4) 100.0], [T(8) 0.0], [S(13) 0.0], [T(15) 0.0], [S(17) 0.0]	high	S(288)	1.20122	YMR037C	MSN2	4.19	7836	49.83	3	0	2	2562	rep1_SILAC_Msn2_tsa1KO_04mM_15min_try_5%_Reiter_20131206.raw
WT/tsa1∆	untreated		1	RRFS#DVITNQFPSMTNSR	1	[S(4) 100.0], [T(8) 0.0], [S(13) 0.0], [T(15) 0.0], [S(17) 0.0]	high	S(288)	n.q.	YMR037C	MSN2	3.64	8041	42.63	3	0	2	28770	rep1_SILAC_Msn2_WTvsTsa1KO_untreated_try_5%_Reiter_20140207.raw
WT/tsa1∆	untreated		1	RRFS#DVITNQFPSMTNSR	1	[S(4) 100.0], [T(8) 0.0], [S(13) 0.0], [T(15) 0.0], [S(17) 0.0]	high	S(288)	n.q.	YMR037C	MSN2	4.44	8042	42.64	3	0	2	64490	rep1_SILAC_Msn2_WTvsTsa1KO_untreated_try_5%_Reiter_20140207.raw
WT/tsa1∆	untreated		2	RRFS#DVITNQFPSMTNSR	1	[S(4) 100.0], [T(8) 0.0], [S(13) 0.0], [T(15) 0.0], [S(17) 0.0]	high	S(288)	0.907466	YMR037C	MSN2	4.1	8045	41.25	3	0	2	88230	rep2_SILAC_Msn2_WTvsTsa1KO_untreated_try_5%_Reiter_20140207.raw
WT/tsa1∆	untreated		2	RRFS#DVITNQFPSMTNSR	1	[S(4) 99.9], [T(8) 0.1], [S(13) 0.0], [T(15) 0.0], [S(17) 0.0]	high	S(288)	0.920214	YMR037C	MSN2	4.44	8073	41.37	2	0	2	248000	rep2_SILAC_Msn2_WTvsTsa1KO_untreated_try_5%_Reiter_20140207.raw
wild type	0,4mM	5min	1	RRFS#DVITNQFPSMTNSR	1	[S(4) 100.0], [T(8) 0.0], [S(13) 0.0], [T(15) 0.0], [S(17) 0.0]	high	S(288)	n.q.	YMR037C	MSN2	4.66	8120	47.54	3	0	2	27130	rep1_SILAC_Msn2_0,4mM_H2O2_5min_try_1%_Reiter_20141126.raw
wild type	0,4mM	5min	1	RRFS#DVITNQFPSMTNSR	1	[S(4) 100.0], [T(8) 0.0], [S(13) 0.0], [T(15) 0.0], [S(17) 0.0]	high	S(288)	0.554806	YMR037C	MSN2	5.49	8147	47.66	3	0	2	27540	rep1_SILAC_Msn2_0,4mM_H2O2_5min_try_1%_Reiter_20141126.raw
WT/tsa1∆	untreated		2	RRFS#DVITNQFPSMTNSR	1	[S(4) 100.0], [T(8) 0.0], [S(13) 0.0], [T(15) 0.0], [S(17) 0.0]	high	S(288)	0.69482	YMR037C	MSN2	3.7	8335	42.5	3	0	2	67130	rep2_SILAC_Msn2_WTvsTsa1KO_untreated_try_5%_Reiter_20140207.raw
tsa1∆	0,4mM	15min	2	RRFS#DVITNQFPSMTNSR	1	[S(4) 100.0], [T(8) 0.0], [S(13) 0.0], [T(15) 0.0], [S(17) 0.0]	high	S(288)	0.964849	YMR037C	MSN2	4.16	9090	59.26	3	0	2	13930	rep2_SILAC_Msn2_tsa1KO_04mM_15min_FT_20%_Reiter_20131206.raw
tsa1∆	0,4mM	15min	1	RRFS#DVITNQFPSMTNSR	1	[S(4) 100.0], [T(8) 0.0], [S(13) 0.0], [T(15) 0.0], [S(17) 0.0]	high	S(288)	n.q.	YMR037C	MSN2	4.46	9197	56.38	3	0	2	105200	rep1_SILAC_Msn2_tsa1KO_04mM_15min_FT_20%_Reiter_20131206.raw
tsa1∆	0,4mM	15min	1	RRFS#DVITNQFPSMTNSR	1	[S(4) 100.0], [T(8) 0.0], [S(13) 0.0], [T(15) 0.0], [S(17) 0.0]	high	S(288)	0.934934	YMR037C	MSN2	5.35	9198	56.38	3	0	2	97480	rep1_SILAC_Msn2_tsa1KO_04mM_15min_FT_20%_Reiter_20131206.raw
wild type	0,4mM	5min	1	RRFS#DVITNQFPSMTNSR	1	[S(4) 100.0], [T(8) 0.0], [S(13) 0.0], [T(15) 0.0], [S(17) 0.0]	high	S(288)	n.q.	YMR037C	MSN2	4.71	9296	46.12	3	0	2	281900	rep1_SILAC_Msn2_0,4mM_H2O2_5min_tio2_Reiter_20141204.raw
wild type	0,4mM	5min	1	RRFS#DVITNQFPSMTNSR	1	[S(4) 100.0], [T(8) 0.0], [S(13) 0.0], [T(15) 0.0], [S(17) 0.0]	high	S(288)	0.611822	YMR037C	MSN2	4.9	9305	46.16	3	0	2	103000	rep1_SILAC_Msn2_0,4mM_H2O2_5min_tio2_Reiter_20141204.raw
wild type	0,4mM	5min	1	RRFS#DVITNQFPSMTNSR	1	[S(4) 100.0], [T(8) 0.0], [S(13) 0.0], [T(15) 0.0], [S(17) 0.0]	high	S(288)	n.q.	YMR037C	MSN2	4.63	9308	46.17	3	0	2	314800	rep1_SILAC_Msn2_0,4mM_H2O2_5min_tio2_Reiter_20141204.raw
wild type	0,4mM	5min	1	RRFS#DVITNQFPSMTNSR	1	[S(4) 98.2], [T(8) 0.9], [S(17) 0.9], [T(15) 0.1], [S(13) 0.0]	high	S(288)	0.63805	YMR037C	MSN2	3.54	9312	46.19	2	0	2	157200	rep1_SILAC_Msn2_0,4mM_H2O2_5min_tio2_Reiter_20141204.raw
tsa1∆	0,4mM	15min	1	RRFS#DVITNQFPSMTNSR	1	[S(4) 100.0], [T(8) 0.0], [S(13) 0.0], [T(15) 0.0], [S(17) 0.0]	high	S(288)	n.q.	YMR037C	MSN2	4.57	9413	57.39	3	0	2	51550	rep1_SILAC_Msn2_tsa1KO_04mM_15min_FT_20%_Reiter_20131206.raw
wild type	0,4mM	5min	1	RRFS#DVITNQFPSMTNSR	1	[S(4) 100.0], [T(8) 0.0], [S(13) 0.0], [T(15) 0.0], [S(17) 0.0]	high	S(288)	n.q.	YMR037C	MSN2	4.82	9427	46.68	3	0	2	198500	rep1_SILAC_Msn2_0,4mM_H2O2_5min_tio2_Reiter_20141204.raw
wild type	0,4mM	5min	1	RRFS#DVITNQFPSMTNSR	1	[S(4) 100.0], [T(8) 0.0], [S(13) 0.0], [T(15) 0.0], [S(17) 0.0]	high	S(288)	n.q.	YMR037C	MSN2	4.33	9440	46.73	3	0	2	109800	rep1_SILAC_Msn2_0,4mM_H2O2_5min_tio2_Reiter_20141204.raw
wild type	0,4mM	10min	2	RRFS#DVITNQFPSMTNSR	1	[S(4) 100.0], [T(8) 0.0], [S(13) 0.0], [T(15) 0.0], [S(17) 0.0]	high	S(288)	n.q.	YMR037C	MSN2	4.72	9694	46.2	3	0	2	434700	rep3_SILAC_Msn2_0,4mM_H2O2_10min_tio2_Reiter_20141204.raw
wild type	0,4mM	10min	2	RRFS#DVITNQFPSMTNSR	1	[S(4) 99.7], [S(17) 0.2], [T(8) 0.1], [T(15) 0.1], [S(13) 0.0]	high	S(288)	n.q.	YMR037C	MSN2	3.49	9710	46.27	2	0	2	488200	rep3_SILAC_Msn2_0,4mM_H2O2_10min_tio2_Reiter_20141204.raw
wild type	0,4mM	10min	2	RRFS#DVITNQFPSMTNSR	1	[S(4) 100.0], [T(8) 0.0], [S(13) 0.0], [T(15) 0.0], [S(17) 0.0]	high	S(288)	0.394229	YMR037C	MSN2	5.08	9711	46.27	3	0	2	284800	rep3_SILAC_Msn2_0,4mM_H2O2_10min_tio2_Reiter_20141204.raw
wild type	0,2mM	10min	2	RRFS#DVITNQFPSMTNSR	1	[S(4) 100.0], [T(8) 0.0], [S(13) 0.0], [T(15) 0.0], [S(17) 0.0]	high	S(288)	n.q.	YMR037C	MSN2	4.37	10539	54.88	3	0	2	23580	rep2_SILAC_Msn2_0,2mM_H2O2_10min_tio2_Reiter_20120504.raw
wild type	0,2mM	10min	2	RRFS#DVITNQFPSMTNSR	1	[S(4) 100.0], [T(8) 0.0], [S(13) 0.0], [T(15) 0.0], [S(17) 0.0]	high	S(288)	n.q.	YMR037C	MSN2	4.45	10542	54.89	3	0	2	17790	rep2_SILAC_Msn2_0,2mM_H2O2_10min_tio2_Reiter_20120504.raw
wild type	0,2mM	10min	2	RRFS#DVITNQFPSMTNSR	1	[S(4) 100.0], [T(8) 0.0], [S(13) 0.0], [T(15) 0.0], [S(17) 0.0]	high	S(288)	n.q.	YMR037C	MSN2	3.54	10560	54.97	3	0.806452	2	26640	rep2_SILAC_Msn2_0,2mM_H2O2_10min_tio2_Reiter_20120504.raw
wild type	0,2mM	10min	2	RRFS#DVITNQFPSMTNSR	1	[S(4) 100.0], [T(8) 0.0], [S(13) 0.0], [T(15) 0.0], [S(17) 0.0]	high	S(288)	0.930924	YMR037C	MSN2	5.15	10561	54.97	3	0	2	19140	rep2_SILAC_Msn2_0,2mM_H2O2_10min_tio2_Reiter_20120504.raw
wild type	0,2mM	10min	2	RRFS#DVITNQFPSMTNSR	1	[S(4) 100.0], [T(8) 0.0], [S(13) 0.0], [T(15) 0.0], [S(17) 0.0]	high	S(288)	n.q.	YMR037C	MSN2	3.91	10584	55.08	3	0	2	16390	rep2_SILAC_Msn2_0,2mM_H2O2_10min_tio2_Reiter_20120504.raw
wild type	0,2mM	10min	2	RRFS#DVITNQFPSMTNSR	1	[S(4) 100.0], [T(8) 0.0], [S(13) 0.0], [T(15) 0.0], [S(17) 0.0]	high	S(288)	n.q.	YMR037C	MSN2	4.01	10585	55.08	3	0	2	15520	rep2_SILAC_Msn2_0,2mM_H2O2_10min_tio2_Reiter_20120504.raw
wild type	0,8mM	10min	1	RRFS#DVITNQFPSMTNSR	1	[S(4) 100.0], [T(8) 0.0], [S(13) 0.0], [T(15) 0.0], [S(17) 0.0]	high	S(288)	0.17129	YMR037C	MSN2	4.63	10779	55.52	3	0	2	110800	rep1_SILAC_Msn2_0,8mM_H2O2_10min_tio2_Reiter_20120508.raw
wild type	0,8mM	10min	1	RRFS#DVITNQFPSMTNSR	1	[S(4) 100.0], [T(8) 0.0], [S(13) 0.0], [T(15) 0.0], [S(17) 0.0]	high	S(288)	n.q.	YMR037C	MSN2	4.01	10796	55.59	3	0	2	109900	rep1_SILAC_Msn2_0,8mM_H2O2_10min_tio2_Reiter_20120508.raw
wild type	0,8mM	10min	1	RRFS#DVITNQFPSMTNSR	1	[S(4) 100.0], [T(8) 0.0], [S(13) 0.0], [T(15) 0.0], [S(17) 0.0]	high	S(288)	n.q.	YMR037C	MSN2	3.89	10807	55.63	3	0	2	25320	rep1_SILAC_Msn2_0,8mM_H2O2_10min_tio2_Reiter_20120508.raw
wild type	0,8mM	10min	1	RRFS#DVITNQFPSMTNSR	1	[S(4) 100.0], [T(8) 0.0], [S(13) 0.0], [T(15) 0.0], [S(17) 0.0]	high	S(288)	n.q.	YMR037C	MSN2	3.86	10819	55.69	3	0	2	81100	rep1_SILAC_Msn2_0,8mM_H2O2_10min_tio2_Reiter_20120508.raw
wild type	0,4mM	10min	1	RRFS#DVITNQFPSMTNSR	1	[S(4) 100.0], [T(8) 0.0], [S(13) 0.0], [T(15) 0.0], [S(17) 0.0]	high	S(288)	n.q.	YMR037C	MSN2	4.42	11536	76.95	3	0	2	13980	rep1_SILAC_Msn2_0,4mM_H2O2_10min_tio2_Reiter_20120507.raw
wild type	0,4mM	10min	1	RRFS#DVITNQFPSMTNSR	1	[S(4) 100.0], [T(8) 0.0], [S(13) 0.0], [T(15) 0.0], [S(17) 0.0]	high	S(288)	n.q.	YMR037C	MSN2	4.58	11562	77.07	3	0	2	29800	rep1_SILAC_Msn2_0,4mM_H2O2_10min_tio2_Reiter_20120507.raw
wild type	0,4mM	10min	1	RRFS#DVITNQFPSMTNSR	1	[S(4) 100.0], [T(8) 0.0], [S(13) 0.0], [T(15) 0.0], [S(17) 0.0]	high	S(288)	0.357337	YMR037C	MSN2	5.16	11579	77.15	3	0	2	38290	rep1_SILAC_Msn2_0,4mM_H2O2_10min_tio2_Reiter_20120507.raw
wild type	0,4mM	10min	1	RRFS#DVITNQFPSMTNSR	1	[S(4) 100.0], [T(8) 0.0], [S(13) 0.0], [T(15) 0.0], [S(17) 0.0]	high	S(288)	n.q.	YMR037C	MSN2	4.56	11588	77.19	3	0	2	24610	rep1_SILAC_Msn2_0,4mM_H2O2_10min_tio2_Reiter_20120507.raw
wild type	0,4mM	10min	1	RRFS#DVITNQFPSMTNSR	1	[S(4) 100.0], [T(8) 0.0], [S(13) 0.0], [T(15) 0.0], [S(17) 0.0]	high	S(288)	n.q.	YMR037C	MSN2	4.58	11603	77.26	3	0	2	35020	rep1_SILAC_Msn2_0,4mM_H2O2_10min_tio2_Reiter_20120507.raw
wild type	0,4mM	10min	1	RRFS#DVITNQFPSMTNSR	1	[S(4) 100.0], [T(8) 0.0], [S(13) 0.0], [T(15) 0.0], [S(17) 0.0]	high	S(288)	n.q.	YMR037C	MSN2	3.74	11614	77.31	3	0	2	17250	rep1_SILAC_Msn2_0,4mM_H2O2_10min_tio2_Reiter_20120507.raw
wild type	0,2mM	10min	1	RRFS#DVITNQFPSMTNSR	1	[S(4) 100.0], [T(8) 0.0], [S(13) 0.0], [T(15) 0.0], [S(17) 0.0]	high	S(288)	n.q.	YMR037C	MSN2	4.85	12461	75.96	3	0	2	15680	rep1_SILAC_Msn2_0,2mM_H2O2_tio2_Reiter_20120508.raw
wild type	0,2mM	10min	1	RRFS#DVITNQFPSMTNSR	1	[S(4) 99.9], [T(8) 0.0], [S(13) 0.0], [T(15) 0.0], [S(17) 0.0]	high	S(288)	n.q.	YMR037C	MSN2	3.77	12462	75.97	3	0	2	15680	rep1_SILAC_Msn2_0,2mM_H2O2_tio2_Reiter_20120508.raw
wild type	0,2mM	10min	1	RRFS#DVITNQFPSMTNSR	1	[S(4) 100.0], [T(8) 0.0], [S(13) 0.0], [T(15) 0.0], [S(17) 0.0]	high	S(288)	n.q.	YMR037C	MSN2	4.1	12477	76.04	3	0	2	82280	rep1_SILAC_Msn2_0,2mM_H2O2_tio2_Reiter_20120508.raw
wild type	0,2mM	10min	1	RRFS#DVITNQFPSMTNSR	1	[S(4) 100.0], [T(8) 0.0], [S(13) 0.0], [T(15) 0.0], [S(17) 0.0]	high	S(288)	n.q.	YMR037C	MSN2	3.81	12479	76.05	3	0	2	59900	rep1_SILAC_Msn2_0,2mM_H2O2_tio2_Reiter_20120508.raw
wild type	0,2mM	10min	1	RRFS#DVITNQFPSMTNSR	1	[S(4) 100.0], [T(8) 0.0], [S(13) 0.0], [T(15) 0.0], [S(17) 0.0]	high	S(288)	0.890478	YMR037C	MSN2	4.93	12494	76.12	3	0	2	101600	rep1_SILAC_Msn2_0,2mM_H2O2_tio2_Reiter_20120508.raw
WT/tsa1∆	untreated		1	RRFS#DVITNQFPS#M*TNSR	2	[S(4) 100.0], [S(13) 99.9], [T(15) 0.1], [T(8) 0.0], [S(17) 0.0]	high	S(288),S(297)	0.872387	YMR037C	MSN2	4.73	7105	39.17	3	0	2	73790	rep1_SILAC_Msn2_WTvsTsa1KO_untreated_tio2_Reiter_20140207.raw
WT/tsa1∆	untreated		2	RRFS#DVITNQFPS#M*TNSR	2	[S(4) 100.0], [S(13) 89.6], [T(15) 9.3], [S(17) 1.0], [T(8) 0.0]	high	S(288),S(297)	0.995204	YMR037C	MSN2	5.18	7118	39.28	3	0	2	70550	rep2_SILAC_Msn2_WTvsTsa1KO_untreated_tio2_Reiter_20140207.raw
tsa1∆	0,4mM	10min	1	RFS#DVITNQFPSM*TNSRNS#ISHSLDLWNHPK	2	[S(3) 97.4], [S(19) 70.1], [S(23) 19.2], [S(21) 5.6], [T(7) 2.6], [S(12) 1.7], [T(14) 1.7], [S(16) 1.7]	low	S(288),S(304)	0.897063	YMR037C	MSN2	3.97	7232	51.8	4	0	2	851.7	rep1_SILAC_Msn2_tsa1KO_10min_try_10%_Reiter_20150119.raw
WT/tsa1∆	untreated		2	RFS#DVITNQFPSM*TNSRNS#ISHSLDLWNHPK	2	[S(3) 88.1], [S(12) 39.3], [T(14) 39.3], [S(16) 13.9], [T(7) 12.4], [S(19) 5.3], [S(21) 0.9], [S(23) 0.9]	low	S(288),S(304)	0.76689	YMR037C	MSN2	5.41	8992	47.61	4	0	2	0	rep2_SILAC_Msn2_WTvsTsa1KO_untreated_tio2_Reiter_20140207.raw
bcy1∆	0,4mM	5min	1	RFS#DVITNQFPSM*TNSRNS#ISHSLDLWNHPK	2	[S(3) 99.4], [S(16) 45.8], [S(19) 45.8], [S(12) 3.3], [T(14) 3.3], [S(21) 0.9], [S(23) 0.9], [T(7) 0.6]	low	S(288),S(304)	0.846134	YMR037C	MSN2	5.67	9547	51.49	4	0	2	667500	rep1_SILAC_Msn2_bcy1KO_5min_tio2_Reiter_20150119.raw
bcy1∆	0,4mM	5min	1	RFS#DVITNQFPSM*TNSRNS#ISHSLDLWNHPK	2	[S(3) 58.2], [S(19) 34.1], [T(7) 26.4], [S(21) 24.7], [S(23) 24.7], [S(12) 13.3], [S(16) 11.2], [T(14) 7.5]	low	S(288),S(304)	0.838647	YMR037C	MSN2	3.77	9548	51.49	3	0.49505	2	184800	rep1_SILAC_Msn2_bcy1KO_5min_tio2_Reiter_20150119.raw
bcy1∆	0,4mM	5min	1	FSDVITNQFPS#MTNSRNSISHSLDLWNHPK	1	[S(11) 82.2], [S(18) 7.6], [T(13) 2.5], [S(15) 2.5], [S(20) 2.5], [S(22) 2.5], [S(2) 0.0], [T(6) 0.0]	high	S(297)	n.q.	YMR037C	MSN2	4.04	9120	56.1	4	0	1	5334	rep1_SILAC_Msn2_bcy1KO_5min_try_1%_Reiter_20141212.raw
bcy1∆	0,4mM	15min	2	RRFSDVITNQFPS#MTNSR	1	[S(17) 59.2], [S(4) 20.9], [S(13) 8.2], [T(15) 8.2], [T(8) 3.6]	low	S(297)	n.q.	YMR037C	MSN2	3.16	5093	45.74	2	0	2	118900	rep2_SILAC_Msn2_bcy1KO_0,4mM_H2O2_15min_tio2_Reiter_20130528.raw
bcy1∆	0,4mM	15min	2	RRFSDVITNQFPSMTNS#R	1	[S(17) 77.4], [S(4) 8.7], [T(15) 8.7], [S(13) 3.5], [T(8) 1.6]	high	S(301)	n.q.	YMR037C	MSN2	2.67	5089	45.72	2	0.787402	2	74540	rep2_SILAC_Msn2_bcy1KO_0,4mM_H2O2_15min_tio2_Reiter_20130528.raw
bcy1∆	0,4mM	15min	2	RRFSDVITNQFPSMTNS#R	1	[S(17) 75.8], [S(4) 18.7], [T(15) 5.0], [S(13) 0.5], [T(8) 0.1]	high	S(301)	n.q.	YMR037C	MSN2	3.14	5144	46.02	2	0	2	103200	rep2_SILAC_Msn2_bcy1KO_0,4mM_H2O2_15min_tio2_Reiter_20130528.raw
wild type	0,4mM	5min	1	RRFSDVITNQFPSMTNS#R	1	[S(4) 66.2], [S(17) 20.9], [T(8) 7.3], [S(13) 2.8], [T(15) 2.8]	low	S(301)	n.q.	YMR037C	MSN2	3.48	9303	46.15	2	0	2	206400	rep1_SILAC_Msn2_0,4mM_H2O2_5min_tio2_Reiter_20141204.raw
bcy1∆	0,4mM	5min	1	FSDVITNQFPSM*TNSRNS#ISHSLDLWNHPK	1	[S(18) 99.0], [S(11) 0.6], [T(13) 0.1], [S(15) 0.1], [S(2) 0.0], [T(6) 0.0], [S(20) 0.0], [S(22) 0.0]	high	S(304)	2.70763	YMR037C	MSN2	4.69	9171	49.89	3	0	1	0	rep1_SILAC_Msn2_bcy1KO_5min_tio2_Reiter_20150119.raw
bcy1∆	0,4mM	10min	1	FSDVITNQFPSM*TNSRNS#ISHSLDLWNHPK	1	[S(18) 89.5], [S(11) 3.3], [T(13) 3.3], [S(15) 3.3], [S(20) 0.7], [S(2) 0.0], [T(6) 0.0], [S(22) 0.0]	high	S(304)	4.07161	YMR037C	MSN2	4.28	9214	50.12	3	0	1	299900	rep1_SILAC_Msn2_bcy1KO_10min_tio2_Reiter_20150119.raw
wild type	0,4mM	15min	1	NS#ISHSLDLWNHPK	1	[S(2) 100.0], [S(4) 0.0], [S(6) 0.0]	high	S(304)	0.125981	YMR037C	MSN2	3.87	3543	20.43	2	0	0	38270	rep1_SILAC_Msn2_0,4mM_H2O2_15min_try_10%_Reiter_20121018.raw
wild type	0,4mM	15min	1	NS#ISHSLDLWNHPK	1	[S(2) 99.8], [S(4) 0.2], [S(6) 0.0]	high	S(304)	n.q.	YMR037C	MSN2	3.24	3562	20.51	2	0	0	18590	rep1_SILAC_Msn2_0,4mM_H2O2_15min_try_10%_Reiter_20121018.raw
bcy1∆	0,4mM	15min	2	NS#ISHSLDLWNHPK	1	[S(2) 98.8], [S(4) 1.2], [S(6) 0.0]	high	S(304)	n.q.	YMR037C	MSN2	3.18	4418	41.72	2	0	0	4791	rep2_SILAC_Msn2_bcy1KO_0,4mM_H2O2_15min_tio2_Reiter_20130528.raw
bcy1∆	0,4mM	15min	2	NS#ISHSLDLWNHPK	1	[S(2) 89.3], [S(4) 10.5], [S(6) 0.2]	high	S(304)	n.q.	YMR037C	MSN2	3.24	4419	41.72	2	0	0	4791	rep2_SILAC_Msn2_bcy1KO_0,4mM_H2O2_15min_tio2_Reiter_20130528.raw
bcy1∆	0,4mM	15min	2	NS#ISHSLDLWNHPK	1	[S(2) 99.9], [S(4) 0.1], [S(6) 0.0]	high	S(304)	n.q.	YMR037C	MSN2	4.53	4421	41.74	2	0	0	4487	rep2_SILAC_Msn2_bcy1KO_0,4mM_H2O2_15min_tio2_Reiter_20130528.raw
bcy1∆	0,4mM	15min	2	NS#ISHSLDLWNHPK	1	[S(2) 98.0], [S(4) 1.7], [S(6) 0.3]	high	S(304)	n.q.	YMR037C	MSN2	4.67	4422	41.74	2	0	0	4487	rep2_SILAC_Msn2_bcy1KO_0,4mM_H2O2_15min_tio2_Reiter_20130528.raw
bcy1∆	0,4mM	15min	2	NS#ISHSLDLWNHPK	1	[S(2) 33.3], [S(4) 33.3], [S(6) 33.3]	low	S(304)	n.q.	YMR037C	MSN2	3.84	4489	42.11	3	0	0	16430000	rep2_SILAC_Msn2_bcy1KO_0,4mM_H2O2_15min_tio2_Reiter_20130528.raw
bcy1∆	0,4mM	15min	2	NS#ISHSLDLWNHPK	1	[S(2) 100.0], [S(4) 0.0], [S(6) 0.0]	high	S(304)	n.q.	YMR037C	MSN2	3.14	4518	42.24	2	0	0	6640000	rep2_SILAC_Msn2_bcy1KO_0,4mM_H2O2_15min_tio2_Reiter_20130528.raw
bcy1∆	0,4mM	15min	2	NS#ISHSLDLWNHPK	1	[S(2) 98.7], [S(4) 1.3], [S(6) 0.0]	high	S(304)	n.q.	YMR037C	MSN2	4.1	4519	42.25	2	0	0	6640000	rep2_SILAC_Msn2_bcy1KO_0,4mM_H2O2_15min_tio2_Reiter_20130528.raw
bcy1∆	0,4mM	15min	2	NS#ISHSLDLWNHPK	1	[S(2) 90.7], [S(4) 9.3], [S(6) 0.0]	high	S(304)	0.828806	YMR037C	MSN2	4.5	4571	42.52	3	0	0	1570000	rep2_SILAC_Msn2_bcy1KO_0,4mM_H2O2_15min_tio2_Reiter_20130528.raw
bcy1∆	0,4mM	15min	2	NS#ISHSLDLWNHPK	1	[S(2) 99.9], [S(4) 0.1], [S(6) 0.0]	high	S(304)	n.q.	YMR037C	MSN2	2.96	4587	42.61	2	0	0	720100	rep2_SILAC_Msn2_bcy1KO_0,4mM_H2O2_15min_tio2_Reiter_20130528.raw
bcy1∆	0,4mM	15min	2	NS#ISHSLDLWNHPK	1	[S(2) 98.5], [S(4) 1.4], [S(6) 0.2]	high	S(304)	n.q.	YMR037C	MSN2	3.71	4588	42.61	2	0	0	720100	rep2_SILAC_Msn2_bcy1KO_0,4mM_H2O2_15min_tio2_Reiter_20130528.raw
bcy1∆	0,4mM	15min	2	NS#ISHSLDLWNHPK	1	[S(2) 99.9], [S(4) 0.1], [S(6) 0.0]	high	S(304)	n.q.	YMR037C	MSN2	3.48	4596	42.67	2	0	0	692700	rep2_SILAC_Msn2_bcy1KO_0,4mM_H2O2_15min_tio2_Reiter_20130528.raw
bcy1∆	0,4mM	15min	2	NS#ISHSLDLWNHPK	1	[S(2) 98.2], [S(4) 1.8], [S(6) 0.0]	high	S(304)	0.845533	YMR037C	MSN2	4.58	4597	42.67	2	0	0	692700	rep2_SILAC_Msn2_bcy1KO_0,4mM_H2O2_15min_tio2_Reiter_20130528.raw
bcy1∆	0,4mM	15min	2	NS#ISHSLDLWNHPK	1	[S(2) 88.8], [S(4) 11.2], [S(6) 0.0]	high	S(304)	n.q.	YMR037C	MSN2	3.44	4662	43.09	2	0	0	187400	rep2_SILAC_Msn2_bcy1KO_0,4mM_H2O2_15min_tio2_Reiter_20130528.raw
bcy1∆	0,4mM	15min	2	NS#ISHSLDLWNHPK	1	[S(2) 100.0], [S(4) 0.0], [S(6) 0.0]	high	S(304)	n.q.	YMR037C	MSN2	2.87	4673	43.16	2	0.657895	0	217300	rep2_SILAC_Msn2_bcy1KO_0,4mM_H2O2_15min_tio2_Reiter_20130528.raw
bcy1∆	0,4mM	15min	2	NS#ISHSLDLWNHPK	1	[S(2) 99.0], [S(4) 1.0], [S(6) 0.0]	high	S(304)	0.872837	YMR037C	MSN2	3.89	4674	43.17	2	0	0	217300	rep2_SILAC_Msn2_bcy1KO_0,4mM_H2O2_15min_tio2_Reiter_20130528.raw
bcy1∆	0,4mM	15min	2	NS#ISHSLDLWNHPK	1	[S(2) 46.7], [S(4) 46.7], [S(6) 6.5]	low	S(304)	n.q.	YMR037C	MSN2	4.29	4726	43.49	3	0	0	185400	rep2_SILAC_Msn2_bcy1KO_0,4mM_H2O2_15min_tio2_Reiter_20130528.raw
bcy1∆	0,4mM	15min	2	NS#ISHSLDLWNHPK	1	[S(2) 99.0], [S(4) 0.9], [S(6) 0.1]	high	S(304)	n.q.	YMR037C	MSN2	2.75	4745	43.62	2	0.787402	0	52920	rep2_SILAC_Msn2_bcy1KO_0,4mM_H2O2_15min_tio2_Reiter_20130528.raw
bcy1∆	0,4mM	15min	2	NS#ISHSLDLWNHPK	1	[S(2) 89.0], [S(4) 11.0], [S(6) 0.0]	high	S(304)	n.q.	YMR037C	MSN2	3.31	4746	43.62	2	0	0	52920	rep2_SILAC_Msn2_bcy1KO_0,4mM_H2O2_15min_tio2_Reiter_20130528.raw
bcy1∆	0,4mM	15min	2	NS#ISHSLDLWNHPK	1	[S(2) 84.4], [S(4) 15.0], [S(6) 0.6]	high	S(304)	n.q.	YMR037C	MSN2	3.84	4781	43.85	3	0	0	234900	rep2_SILAC_Msn2_bcy1KO_0,4mM_H2O2_15min_tio2_Reiter_20130528.raw
bcy1∆	0,4mM	15min	2	NS#ISHSLDLWNHPK	1	[S(2) 99.3], [S(4) 0.7], [S(6) 0.0]	high	S(304)	n.q.	YMR037C	MSN2	4.63	4782	43.86	2	0	0	30750	rep2_SILAC_Msn2_bcy1KO_0,4mM_H2O2_15min_tio2_Reiter_20130528.raw
bcy1∆	0,4mM	15min	2	NS#ISHSLDLWNHPK	1	[S(2) 98.4], [S(4) 1.6], [S(6) 0.0]	high	S(304)	n.q.	YMR037C	MSN2	3.72	4783	43.86	2	0	0	30750	rep2_SILAC_Msn2_bcy1KO_0,4mM_H2O2_15min_tio2_Reiter_20130528.raw
bcy1∆	0,4mM	15min	2	NS#ISHSLDLWNHPK	1	[S(2) 95.7], [S(4) 2.2], [S(6) 2.2]	high	S(304)	n.q.	YMR037C	MSN2	3.54	4790	43.91	3	0.458716	0	192500	rep2_SILAC_Msn2_bcy1KO_0,4mM_H2O2_15min_tio2_Reiter_20130528.raw
bcy1∆	0,4mM	15min	2	NS#ISHSLDLWNHPK	1	[S(2) 89.3], [S(4) 9.6], [S(6) 1.1]	high	S(304)	n.q.	YMR037C	MSN2	3.34	4807	44.01	3	0.659341	0	159200	rep2_SILAC_Msn2_bcy1KO_0,4mM_H2O2_15min_tio2_Reiter_20130528.raw
bcy1∆	0,4mM	15min	2	NS#ISHSLDLWNHPK	1	[S(2) 99.4], [S(4) 0.6], [S(6) 0.0]	high	S(304)	n.q.	YMR037C	MSN2	3.68	4816	44.06	2	0	0	26430	rep2_SILAC_Msn2_bcy1KO_0,4mM_H2O2_15min_tio2_Reiter_20130528.raw
bcy1∆	0,4mM	15min	2	NS#ISHSLDLWNHPK	1	[S(2) 88.8], [S(4) 10.9], [S(6) 0.2]	high	S(304)	n.q.	YMR037C	MSN2	3.94	4817	44.07	2	0	0	26430	rep2_SILAC_Msn2_bcy1KO_0,4mM_H2O2_15min_tio2_Reiter_20130528.raw
bcy1∆	0,4mM	15min	2	NS#ISHSLDLWNHPK	1	[S(2) 99.9], [S(4) 0.1], [S(6) 0.0]	high	S(304)	n.q.	YMR037C	MSN2	4.95	4842	44.23	2	0	0	25030	rep2_SILAC_Msn2_bcy1KO_0,4mM_H2O2_15min_tio2_Reiter_20130528.raw
bcy1∆	0,4mM	15min	2	NS#ISHSLDLWNHPK	1	[S(2) 98.5], [S(4) 1.5], [S(6) 0.0]	high	S(304)	n.q.	YMR037C	MSN2	4.41	4843	44.24	2	0	0	25030	rep2_SILAC_Msn2_bcy1KO_0,4mM_H2O2_15min_tio2_Reiter_20130528.raw
bcy1∆	0,4mM	15min	2	NS#ISHSLDLWNHPK	1	[S(2) 99.2], [S(4) 0.8], [S(6) 0.0]	high	S(304)	n.q.	YMR037C	MSN2	4.45	4862	44.36	2	0	0	19040	rep2_SILAC_Msn2_bcy1KO_0,4mM_H2O2_15min_tio2_Reiter_20130528.raw
bcy1∆	0,4mM	15min	2	NS#ISHSLDLWNHPK	1	[S(2) 99.8], [S(4) 0.2], [S(6) 0.0]	high	S(304)	n.q.	YMR037C	MSN2	4.48	4863	44.37	2	0	0	19040	rep2_SILAC_Msn2_bcy1KO_0,4mM_H2O2_15min_tio2_Reiter_20130528.raw
bcy1∆	0,4mM	15min	2	NS#ISHSLDLWNHPK	1	[S(2) 49.4], [S(4) 49.4], [S(6) 1.1]	low	S(304)	n.q.	YMR037C	MSN2	3.89	4876	44.46	3	0	0	100600	rep2_SILAC_Msn2_bcy1KO_0,4mM_H2O2_15min_tio2_Reiter_20130528.raw
bcy1∆	0,4mM	15min	2	NS#ISHSLDLWNHPK	1	[S(2) 80.4], [S(4) 9.8], [S(6) 9.8]	high	S(304)	n.q.	YMR037C	MSN2	3.34	4885	44.52	3	0.659341	0	106500	rep2_SILAC_Msn2_bcy1KO_0,4mM_H2O2_15min_tio2_Reiter_20130528.raw
bcy1∆	0,4mM	15min	2	NS#ISHSLDLWNHPK	1	[S(2) 99.1], [S(4) 0.9], [S(6) 0.0]	high	S(304)	n.q.	YMR037C	MSN2	2.69	4896	44.58	2	0.787402	0	35200	rep2_SILAC_Msn2_bcy1KO_0,4mM_H2O2_15min_tio2_Reiter_20130528.raw
bcy1∆	0,4mM	15min	2	NS#ISHSLDLWNHPK	1	[S(2) 88.8], [S(4) 11.0], [S(6) 0.2]	high	S(304)	n.q.	YMR037C	MSN2	3.8	4897	44.59	2	0	0	35200	rep2_SILAC_Msn2_bcy1KO_0,4mM_H2O2_15min_tio2_Reiter_20130528.raw
bcy1∆	0,4mM	15min	2	NS#ISHSLDLWNHPK	1	[S(2) 49.1], [S(4) 49.1], [S(6) 1.8]	low	S(304)	n.q.	YMR037C	MSN2	4.11	5043	45.44	3	0	0	76070	rep2_SILAC_Msn2_bcy1KO_0,4mM_H2O2_15min_tio2_Reiter_20130528.raw
bcy1∆	0,4mM	15min	2	NS#ISHSLDLWNHPK	1	[S(6) 72.3], [S(2) 13.9], [S(4) 13.9]	low	S(304)	0.559361	YMR037C	MSN2	3.71	5396	47.38	3	0	0	52530	rep2_SILAC_Msn2_bcy1KO_0,4mM_H2O2_15min_tio2_Reiter_20130528.raw
bcy1∆	0,4mM	15min	2	NS#ISHSLDLWNHPK	1	[S(2) 33.3], [S(4) 33.3], [S(6) 33.3]	low	S(304)	n.q.	YMR037C	MSN2	3.71	5408	47.44	3	0	0	59530	rep2_SILAC_Msn2_bcy1KO_0,4mM_H2O2_15min_tio2_Reiter_20130528.raw
tsa1∆	0,4mM	10min	1	NS#ISHSLDLWNHPK	1	[S(2) 99.3], [S(4) 0.7], [S(6) 0.1]	high	S(304)	n.q.	YMR037C	MSN2	4.32	5655	41.23	3	0	0	3769	rep1_SILAC_Msn2_tsa1KO_10min_try_10%_Reiter_20150119.raw
tsa1∆	0,4mM	10min	1	NS#ISHSLDLWNHPK	1	[S(2) 99.9], [S(4) 0.1], [S(6) 0.0]	high	S(304)	n.q.	YMR037C	MSN2	3.36	5676	41.38	2	0	0	8091	rep1_SILAC_Msn2_tsa1KO_10min_try_10%_Reiter_20150119.raw
bcy1∆	0,4mM	15min	2	NS#ISHSLDLWNHPK	1	[S(2) 98.5], [S(4) 1.5], [S(6) 0.0]	high	S(304)	n.q.	YMR037C	MSN2	3.61	5699	49.17	2	0	0	12950	rep2_SILAC_Msn2_bcy1KO_0,4mM_H2O2_15min_tio2_Reiter_20130528.raw
tsa1∆	0,4mM	10min	1	NS#ISHSLDLWNHPK	1	[S(2) 99.9], [S(4) 0.1], [S(6) 0.0]	high	S(304)	1.25918	YMR037C	MSN2	3.79	5707	41.59	2	0	0	4000	rep1_SILAC_Msn2_tsa1KO_10min_try_10%_Reiter_20150119.raw
bcy1∆	0,4mM	15min	1	NS#ISHSLDLWNHPK	1	[S(2) 98.2], [S(4) 1.6], [S(6) 0.2]	high	S(304)	0.72973	YMR037C	MSN2	4.05	5719	41.36	3	0	0	29910	rep1_SILAC_Msn2_bcy1KO_0,4mM_H2O2_15min_try_10%_Reiter_20130419.raw
bcy1∆	0,4mM	15min	1	NS#ISHSLDLWNHPK	1	[S(2) 99.9], [S(4) 0.1], [S(6) 0.0]	high	S(304)	n.q.	YMR037C	MSN2	2.31	5720	41.37	2	0.194932	0	9589	rep1_SILAC_Msn2_bcy1KO_0,4mM_H2O2_15min_try_10%_Reiter_20130419.raw
bcy1∆	0,4mM	15min	1	NS#ISHSLDLWNHPK	1	[S(2) 99.5], [S(4) 0.5], [S(6) 0.0]	high	S(304)	0.854187	YMR037C	MSN2	2.72	5721	41.38	2	0	0	7075	rep1_SILAC_Msn2_bcy1KO_0,4mM_H2O2_15min_try_10%_Reiter_20130419.raw
bcy1∆	0,4mM	15min	2	NS#ISHSLDLWNHPK	1	[S(2) 46.3], [S(6) 46.3], [S(4) 7.4]	low	S(304)	n.q.	YMR037C	MSN2	3.81	5726	49.35	3	0	0	40720	rep2_SILAC_Msn2_bcy1KO_0,4mM_H2O2_15min_tio2_Reiter_20130528.raw
bcy1∆	0,4mM	15min	2	NS#ISHSLDLWNHPK	1	[S(2) 49.5], [S(4) 49.5], [S(6) 1.0]	low	S(304)	0.786782	YMR037C	MSN2	4.69	5727	49.36	3	0	0	40720	rep2_SILAC_Msn2_bcy1KO_0,4mM_H2O2_15min_tio2_Reiter_20130528.raw
tsa1∆	0,4mM	10min	1	NS#ISHSLDLWNHPK	1	[S(2) 99.0], [S(4) 0.9], [S(6) 0.1]	high	S(304)	1.21117	YMR037C	MSN2	4.43	5728	41.74	3	0	0	19230	rep1_SILAC_Msn2_tsa1KO_10min_try_10%_Reiter_20150119.raw
tsa1∆	0,4mM	10min	1	NS#ISHSLDLWNHPK	1	[S(2) 98.7], [S(4) 1.3], [S(6) 0.0]	high	S(304)	n.q.	YMR037C	MSN2	4.28	5741	41.82	3	0	0	15040	rep1_SILAC_Msn2_tsa1KO_10min_try_10%_Reiter_20150119.raw
tsa1∆	0,4mM	10min	1	NS#ISHSLDLWNHPK	1	[S(2) 97.6], [S(4) 2.3], [S(6) 0.1]	high	S(304)	n.q.	YMR037C	MSN2	3.51	5759	41.94	2	0	0	2222	rep1_SILAC_Msn2_tsa1KO_10min_try_10%_Reiter_20150119.raw
bcy1∆	0,4mM	15min	2	NS#ISHSLDLWNHPK	1	[S(2) 46.3], [S(4) 46.3], [S(6) 7.5]	low	S(304)	n.q.	YMR037C	MSN2	3.33	5764	49.59	3	0.659341	0	49190	rep2_SILAC_Msn2_bcy1KO_0,4mM_H2O2_15min_tio2_Reiter_20130528.raw
bcy1∆	0,4mM	15min	2	NS#ISHSLDLWNHPK	1	[S(2) 98.3], [S(4) 1.7], [S(6) 0.0]	high	S(304)	n.q.	YMR037C	MSN2	3.73	5778	49.69	2	0	0	4573	rep2_SILAC_Msn2_bcy1KO_0,4mM_H2O2_15min_tio2_Reiter_20130528.raw
tsa1∆	0,4mM	10min	1	NS#ISHSLDLWNHPK	1	[S(2) 88.9], [S(4) 10.9], [S(6) 0.2]	high	S(304)	n.q.	YMR037C	MSN2	3.92	5808	42.27	3	0	0	7007	rep1_SILAC_Msn2_tsa1KO_10min_try_10%_Reiter_20150119.raw
tsa1∆	0,4mM	15min	1	NS#ISHSLDLWNHPK	1	[S(2) 99.9], [S(4) 0.1], [S(6) 0.0]	high	S(304)	n.q.	YMR037C	MSN2	4.13	5892	40.33	2	0	0	46840	rep1_SILAC_Msn2_tsa1KO_04mM_15min_tio2_Reiter_20131206.raw
tsa1∆	0,4mM	15min	1	NS#ISHSLDLWNHPK	1	[S(2) 100.0], [S(4) 0.0], [S(6) 0.0]	high	S(304)	n.q.	YMR037C	MSN2	4.66	5893	40.34	2	0	0	38630	rep1_SILAC_Msn2_tsa1KO_04mM_15min_tio2_Reiter_20131206.raw
wild type	0,4mM	15min	1	NS#ISHSLDLWNHPK	1	[S(2) 94.4], [S(4) 2.8], [S(6) 2.8]	high	S(304)	n.q.	YMR037C	MSN2	3.22	5918	31.06	2	0	0	17550	rep1_SILAC_Msn2_0,4mM_H2O2_15min_tio2_Reiter_20121108.raw
wild type	0,4mM	15min	1	NS#ISHSLDLWNHPK	1	[S(2) 81.5], [S(6) 15.2], [S(4) 3.2]	high	S(304)	n.q.	YMR037C	MSN2	3.52	5919	31.06	2	0	0	17550	rep1_SILAC_Msn2_0,4mM_H2O2_15min_tio2_Reiter_20121108.raw
bcy1∆	0,4mM	15min	2	NS#ISHSLDLWNHPK	1	[S(2) 98.4], [S(4) 1.6], [S(6) 0.0]	high	S(304)	0.689082	YMR037C	MSN2	3.21	5926	50.61	2	0	0	11800	rep2_SILAC_Msn2_bcy1KO_0,4mM_H2O2_15min_tio2_Reiter_20130528.raw
tsa1∆	0,4mM	15min	1	NS#ISHSLDLWNHPK	1	[S(2) 99.3], [S(4) 0.7], [S(6) 0.0]	high	S(304)	0.888403	YMR037C	MSN2	5.02	5954	40.68	3	0	0	47220000	rep1_SILAC_Msn2_tsa1KO_04mM_15min_tio2_Reiter_20131206.raw
wild type	0,4mM	15min	1	NS#ISHSLDLWNHPK	1	[S(2) 100.0], [S(4) 0.0], [S(6) 0.0]	high	S(304)	n.q.	YMR037C	MSN2	3.09	5968	31.29	2	0	0	108800	rep1_SILAC_Msn2_0,4mM_H2O2_15min_tio2_Reiter_20121108.raw
wild type	0,4mM	15min	1	NS#ISHSLDLWNHPK	1	[S(2) 97.8], [S(4) 1.9], [S(6) 0.3]	high	S(304)	n.q.	YMR037C	MSN2	3.88	5969	31.29	2	0	0	108800	rep1_SILAC_Msn2_0,4mM_H2O2_15min_tio2_Reiter_20121108.raw
wild type	0,4mM	15min	1	NS#ISHSLDLWNHPK	1	[S(2) 100.0], [S(4) 0.0], [S(6) 0.0]	high	S(304)	n.q.	YMR037C	MSN2	2.81	5981	31.34	2	0.20429	0	472800	rep1_SILAC_Msn2_0,4mM_H2O2_15min_tio2_Reiter_20121108.raw
wild type	0,4mM	15min	1	NS#ISHSLDLWNHPK	1	[S(2) 98.8], [S(4) 1.2], [S(6) 0.0]	high	S(304)	n.q.	YMR037C	MSN2	3.72	5982	31.34	2	0	0	472800	rep1_SILAC_Msn2_0,4mM_H2O2_15min_tio2_Reiter_20121108.raw
wild type	0,4mM	15min	1	NS#ISHSLDLWNHPK	1	[S(2) 90.1], [S(4) 9.9], [S(6) 0.0]	high	S(304)	0.175279	YMR037C	MSN2	4.04	5996	31.39	2	0	0	841700	rep1_SILAC_Msn2_0,4mM_H2O2_15min_tio2_Reiter_20121108.raw
wild type	0,4mM	15min	1	NS#ISHSLDLWNHPK	1	[S(2) 99.2], [S(4) 0.7], [S(6) 0.1]	high	S(304)	n.q.	YMR037C	MSN2	2.6	6009	31.44	2	0.299103	0	833700	rep1_SILAC_Msn2_0,4mM_H2O2_15min_tio2_Reiter_20121108.raw
wild type	0,4mM	15min	1	NS#ISHSLDLWNHPK	1	[S(2) 99.7], [S(4) 0.3], [S(6) 0.0]	high	S(304)	n.q.	YMR037C	MSN2	3.8	6010	31.44	2	0	0	833700	rep1_SILAC_Msn2_0,4mM_H2O2_15min_tio2_Reiter_20121108.raw
wild type	0,4mM	15min	1	NS#ISHSLDLWNHPK	1	[S(2) 99.6], [S(4) 0.2], [S(6) 0.2]	high	S(304)	n.q.	YMR037C	MSN2	3.38	6024	31.49	2	0	0	881500	rep1_SILAC_Msn2_0,4mM_H2O2_15min_tio2_Reiter_20121108.raw
wild type	0,4mM	15min	1	NS#ISHSLDLWNHPK	1	[S(2) 98.7], [S(4) 1.3], [S(6) 0.0]	high	S(304)	n.q.	YMR037C	MSN2	3.52	6037	31.53	2	0	0	662000	rep1_SILAC_Msn2_0,4mM_H2O2_15min_tio2_Reiter_20121108.raw
wild type	0,4mM	15min	1	NS#ISHSLDLWNHPK	1	[S(2) 99.6], [S(4) 0.4], [S(6) 0.0]	high	S(304)	n.q.	YMR037C	MSN2	2.74	6059	31.61	2	0.20429	0	425100	rep1_SILAC_Msn2_0,4mM_H2O2_15min_tio2_Reiter_20121108.raw
wild type	0,4mM	15min	1	NS#ISHSLDLWNHPK	1	[S(2) 99.9], [S(4) 0.1], [S(6) 0.0]	high	S(304)	n.q.	YMR037C	MSN2	2.86	6071	31.65	2	0	0	342500	rep1_SILAC_Msn2_0,4mM_H2O2_15min_tio2_Reiter_20121108.raw
tsa1∆	0,4mM	15min	1	NS#ISHSLDLWNHPK	1	[S(2) 99.9], [S(4) 0.1], [S(6) 0.0]	high	S(304)	n.q.	YMR037C	MSN2	4.66	6071	41.33	2	0	0	531400	rep1_SILAC_Msn2_tsa1KO_04mM_15min_tio2_Reiter_20131206.raw
wild type	0,4mM	15min	1	NS#ISHSLDLWNHPK	1	[S(2) 98.5], [S(4) 1.5], [S(6) 0.0]	high	S(304)	n.q.	YMR037C	MSN2	3.82	6072	31.65	2	0	0	342500	rep1_SILAC_Msn2_0,4mM_H2O2_15min_tio2_Reiter_20121108.raw
tsa1∆	0,4mM	15min	1	NS#ISHSLDLWNHPK	1	[S(2) 99.4], [S(4) 0.6], [S(6) 0.0]	high	S(304)	0.900916	YMR037C	MSN2	4.72	6072	41.33	2	0	0	400500	rep1_SILAC_Msn2_tsa1KO_04mM_15min_tio2_Reiter_20131206.raw
wild type	0,4mM	15min	1	NS#ISHSLDLWNHPK	1	[S(2) 33.3], [S(4) 33.3], [S(6) 33.3]	low	S(304)	n.q.	YMR037C	MSN2	3.78	6083	31.7	3	0.743494	0	1655000	rep1_SILAC_Msn2_0,4mM_H2O2_15min_tio2_Reiter_20121108.raw
wild type	0,4mM	15min	1	NS#ISHSLDLWNHPK	1	[S(2) 100.0], [S(4) 0.0], [S(6) 0.0]	high	S(304)	n.q.	YMR037C	MSN2	2.54	6084	31.7	2	0.666667	0	244500	rep1_SILAC_Msn2_0,4mM_H2O2_15min_tio2_Reiter_20121108.raw
wild type	0,4mM	15min	1	NS#ISHSLDLWNHPK	1	[S(2) 99.8], [S(4) 0.2], [S(6) 0.0]	high	S(304)	n.q.	YMR037C	MSN2	3.86	6085	31.7	2	0	0	244500	rep1_SILAC_Msn2_0,4mM_H2O2_15min_tio2_Reiter_20121108.raw
bcy1∆	0,4mM	15min	2	NS#ISHSLDLWNHPK	1	[S(2) 45.9], [S(4) 45.9], [S(6) 8.2]	low	S(304)	n.q.	YMR037C	MSN2	3.68	6103	51.74	3	0	0	28650	rep2_SILAC_Msn2_bcy1KO_0,4mM_H2O2_15min_tio2_Reiter_20130528.raw
bcy1∆	0,4mM	15min	2	NS#ISHSLDLWNHPK	1	[S(2) 80.8], [S(4) 9.6], [S(6) 9.6]	high	S(304)	0.815894	YMR037C	MSN2	3.34	6105	43.2	3	0	0	109100	rep2_SILAC_Msn2_bcy1KO_0,4mM_H2O2_15min_try_5%_Reiter_20130527.raw
bcy1∆	0,4mM	15min	2	NS#ISHSLDLWNHPK	1	[S(2) 49.3], [S(4) 49.3], [S(6) 1.4]	low	S(304)	0.922823	YMR037C	MSN2	4.06	6109	51.78	3	0	0	26360	rep2_SILAC_Msn2_bcy1KO_0,4mM_H2O2_15min_tio2_Reiter_20130528.raw
bcy1∆	0,4mM	15min	2	NS#ISHSLDLWNHPK	1	[S(2) 100.0], [S(4) 0.0], [S(6) 0.0]	high	S(304)	n.q.	YMR037C	MSN2	3.06	6111	43.23	2	0	0	12890	rep2_SILAC_Msn2_bcy1KO_0,4mM_H2O2_15min_try_5%_Reiter_20130527.raw
wild type	0,4mM	15min	1	NS#ISHSLDLWNHPK	1	[S(2) 99.7], [S(4) 0.3], [S(6) 0.0]	high	S(304)	n.q.	YMR037C	MSN2	3.33	6112	31.8	2	0	0	168200	rep1_SILAC_Msn2_0,4mM_H2O2_15min_tio2_Reiter_20121108.raw
bcy1∆	0,4mM	15min	1	NS#ISHSLDLWNHPK	1	[S(2) 45.9], [S(4) 45.9], [S(6) 8.1]	low	S(304)	n.q.	YMR037C	MSN2	3.55	6114	43.49	3	0	0	55910	rep1_SILAC_Msn2_bcy1KO_0,4mM_H2O2_15min_tio2_Reiter_20130503.raw
bcy1∆	0,4mM	15min	2	NS#ISHSLDLWNHPK	1	[S(2) 100.0], [S(4) 0.0], [S(6) 0.0]	high	S(304)	0.82717	YMR037C	MSN2	3.52	6114	43.25	2	0	0	10070	rep2_SILAC_Msn2_bcy1KO_0,4mM_H2O2_15min_try_5%_Reiter_20130527.raw
bcy1∆	0,4mM	15min	1	NS#ISHSLDLWNHPK	1	[S(2) 100.0], [S(4) 0.0], [S(6) 0.0]	high	S(304)	n.q.	YMR037C	MSN2	2.96	6117	43.5	2	0.446429	0	16150	rep1_SILAC_Msn2_bcy1KO_0,4mM_H2O2_15min_tio2_Reiter_20130503.raw
bcy1∆	0,4mM	15min	1	NS#ISHSLDLWNHPK	1	[S(2) 98.8], [S(4) 1.1], [S(6) 0.0]	high	S(304)	n.q.	YMR037C	MSN2	2.97	6118	43.51	2	0.446429	0	16150	rep1_SILAC_Msn2_bcy1KO_0,4mM_H2O2_15min_tio2_Reiter_20130503.raw
tsa1∆	0,4mM	15min	2	NS#ISHSLDLWNHPK	1	[S(2) 98.1], [S(4) 1.9], [S(6) 0.0]	high	S(304)	n.q.	YMR037C	MSN2	4.56	6121	39.96	3	0	0	65020	rep2_SILAC_Msn2_tsa1KO_04mM_15min_tio2_Reiter_20131206.raw
bcy1∆	0,4mM	15min	1	NS#ISHSLDLWNHPK	1	[S(2) 100.0], [S(4) 0.0], [S(6) 0.0]	high	S(304)	n.q.	YMR037C	MSN2	2.41	6124	43.54	2	0.6	0	30580	rep1_SILAC_Msn2_bcy1KO_0,4mM_H2O2_15min_tio2_Reiter_20130503.raw
tsa1∆	0,4mM	15min	2	NS#ISHSLDLWNHPK	1	[S(2) 98.9], [S(4) 1.1], [S(6) 0.0]	high	S(304)	n.q.	YMR037C	MSN2	4.43	6124	39.97	2	0	0	17740	rep2_SILAC_Msn2_tsa1KO_04mM_15min_tio2_Reiter_20131206.raw
wild type	0,4mM	15min	1	NS#ISHSLDLWNHPK	1	[S(2) 98.9], [S(4) 1.1], [S(6) 0.0]	high	S(304)	n.q.	YMR037C	MSN2	3.08	6125	31.86	2	0	0	145700	rep1_SILAC_Msn2_0,4mM_H2O2_15min_tio2_Reiter_20121108.raw
bcy1∆	0,4mM	15min	1	NS#ISHSLDLWNHPK	1	[S(2) 87.1], [S(4) 11.3], [S(6) 1.6]	high	S(304)	n.q.	YMR037C	MSN2	3.46	6125	43.55	2	0	0	30580	rep1_SILAC_Msn2_bcy1KO_0,4mM_H2O2_15min_tio2_Reiter_20130503.raw
wild type	0,4mM	15min	1	NS#ISHSLDLWNHPK	1	[S(2) 98.7], [S(4) 1.1], [S(6) 0.1]	high	S(304)	n.q.	YMR037C	MSN2	3.79	6126	31.86	2	0	0	145700	rep1_SILAC_Msn2_0,4mM_H2O2_15min_tio2_Reiter_20121108.raw
bcy1∆	0,4mM	15min	1	NS#ISHSLDLWNHPK	1	[S(2) 49.3], [S(4) 49.3], [S(6) 1.4]	low	S(304)	n.q.	YMR037C	MSN2	3.64	6132	43.59	3	0	0	109500	rep1_SILAC_Msn2_bcy1KO_0,4mM_H2O2_15min_tio2_Reiter_20130503.raw
tsa1∆	0,4mM	15min	2	NS#ISHSLDLWNHPK	1	[S(2) 99.8], [S(4) 0.2], [S(6) 0.0]	high	S(304)	n.q.	YMR037C	MSN2	4.65	6134	40.03	3	0	0	74190	rep2_SILAC_Msn2_tsa1KO_04mM_15min_tio2_Reiter_20131206.raw
wild type	0,4mM	15min	1	NS#ISHSLDLWNHPK	1	[S(2) 46.7], [S(6) 46.7], [S(4) 6.6]	low	S(304)	n.q.	YMR037C	MSN2	3.9	6136	31.91	3	0.743494	0	733500	rep1_SILAC_Msn2_0,4mM_H2O2_15min_tio2_Reiter_20121108.raw
tsa1∆	0,4mM	15min	1	NS#ISHSLDLWNHPK	1	[S(2) 98.1], [S(4) 1.9], [S(6) 0.0]	high	S(304)	n.q.	YMR037C	MSN2	4.73	6136	41.69	3	0	0	1531000	rep1_SILAC_Msn2_tsa1KO_04mM_15min_tio2_Reiter_20131206.raw
tsa1∆	0,4mM	15min	1	NS#ISHSLDLWNHPK	1	[S(2) 33.3], [S(4) 33.3], [S(6) 33.3]	low	S(304)	n.q.	YMR037C	MSN2	2.77	6147	41.75	2	1	0	259300	rep1_SILAC_Msn2_tsa1KO_04mM_15min_tio2_Reiter_20131206.raw
wild type	0,4mM	15min	1	NS#ISHSLDLWNHPK	1	[S(2) 84.6], [S(4) 15.2], [S(6) 0.2]	high	S(304)	n.q.	YMR037C	MSN2	3.87	6149	31.96	3	0.743494	0	652400	rep1_SILAC_Msn2_0,4mM_H2O2_15min_tio2_Reiter_20121108.raw
wild type	0,4mM	15min	1	NS#ISHSLDLWNHPK	1	[S(2) 45.9], [S(4) 45.9], [S(6) 8.1]	low	S(304)	0.172649	YMR037C	MSN2	4.58	6150	31.96	3	0	0	652400	rep1_SILAC_Msn2_0,4mM_H2O2_15min_tio2_Reiter_20121108.raw
tsa1∆	0,4mM	15min	2	NS#ISHSLDLWNHPK	1	[S(2) 100.0], [S(4) 0.0], [S(6) 0.0]	high	S(304)	n.q.	YMR037C	MSN2	4.88	6161	40.17	2	0	0	124300	rep2_SILAC_Msn2_tsa1KO_04mM_15min_tio2_Reiter_20131206.raw
wild type	0,4mM	15min	1	NS#ISHSLDLWNHPK	1	[S(2) 33.3], [S(4) 33.3], [S(6) 33.3]	low	S(304)	n.q.	YMR037C	MSN2	4.57	6164	32.02	3	0	0	515800	rep1_SILAC_Msn2_0,4mM_H2O2_15min_tio2_Reiter_20121108.raw
wild type	0,4mM	15min	1	NS#ISHSLDLWNHPK	1	[S(2) 87.0], [S(4) 12.9], [S(6) 0.1]	high	S(304)	n.q.	YMR037C	MSN2	2.63	6166	32.03	2	0.20429	0	75100	rep1_SILAC_Msn2_0,4mM_H2O2_15min_tio2_Reiter_20121108.raw
wild type	0,4mM	15min	1	NS#ISHSLDLWNHPK	1	[S(2) 85.8], [S(4) 12.3], [S(6) 1.9]	high	S(304)	n.q.	YMR037C	MSN2	4.46	6178	32.08	3	0	0	378300	rep1_SILAC_Msn2_0,4mM_H2O2_15min_tio2_Reiter_20121108.raw
wild type	0,4mM	15min	1	NS#ISHSLDLWNHPK	1	[S(2) 99.9], [S(4) 0.1], [S(6) 0.0]	high	S(304)	n.q.	YMR037C	MSN2	2.8	6179	32.08	2	0.20429	0	58000	rep1_SILAC_Msn2_0,4mM_H2O2_15min_tio2_Reiter_20121108.raw
bcy1∆	0,4mM	15min	1	NS#ISHSLDLWNHPK	1	[S(2) 85.3], [S(6) 12.6], [S(4) 2.0]	high	S(304)	n.q.	YMR037C	MSN2	3.01	6181	43.87	3	0.534759	0	124400	rep1_SILAC_Msn2_bcy1KO_0,4mM_H2O2_15min_tio2_Reiter_20130503.raw
bcy1∆	0,4mM	15min	1	NS#ISHSLDLWNHPK	1	[S(2) 46.9], [S(4) 46.9], [S(6) 6.3]	low	S(304)	0.71037	YMR037C	MSN2	4.2	6182	43.87	3	0	0	124400	rep1_SILAC_Msn2_bcy1KO_0,4mM_H2O2_15min_tio2_Reiter_20130503.raw
wild type	0,4mM	15min	1	NS#ISHSLDLWNHPK	1	[S(2) 33.3], [S(4) 33.3], [S(6) 33.3]	low	S(304)	n.q.	YMR037C	MSN2	4.41	6192	32.14	3	0	0	394600	rep1_SILAC_Msn2_0,4mM_H2O2_15min_tio2_Reiter_20121108.raw
bcy1∆	0,4mM	15min	1	NS#ISHSLDLWNHPK	1	[S(2) 99.9], [S(4) 0.1], [S(6) 0.0]	high	S(304)	n.q.	YMR037C	MSN2	2.64	6193	43.92	2	0.446429	0	32000	rep1_SILAC_Msn2_bcy1KO_0,4mM_H2O2_15min_tio2_Reiter_20130503.raw
bcy1∆	0,4mM	15min	1	NS#ISHSLDLWNHPK	1	[S(2) 98.3], [S(4) 1.7], [S(6) 0.0]	high	S(304)	n.q.	YMR037C	MSN2	3.17	6194	43.93	2	0	0	32000	rep1_SILAC_Msn2_bcy1KO_0,4mM_H2O2_15min_tio2_Reiter_20130503.raw
wild type	0,4mM	15min	1	NS#ISHSLDLWNHPK	1	[S(2) 97.8], [S(4) 2.1], [S(6) 0.0]	high	S(304)	n.q.	YMR037C	MSN2	2.44	6195	32.15	2	0.978648	0	58730	rep1_SILAC_Msn2_0,4mM_H2O2_15min_tio2_Reiter_20121108.raw
wild type	0,4mM	15min	1	NS#ISHSLDLWNHPK	1	[S(2) 97.0], [S(4) 2.5], [S(6) 0.5]	high	S(304)	n.q.	YMR037C	MSN2	3.27	6196	32.15	2	0	0	58730	rep1_SILAC_Msn2_0,4mM_H2O2_15min_tio2_Reiter_20121108.raw
bcy1∆	0,4mM	15min	1	NS#ISHSLDLWNHPK	1	[S(2) 100.0], [S(4) 0.0], [S(6) 0.0]	high	S(304)	n.q.	YMR037C	MSN2	2.53	6196	43.94	2	0.6	0	29250	rep1_SILAC_Msn2_bcy1KO_0,4mM_H2O2_15min_tio2_Reiter_20130503.raw
bcy1∆	0,4mM	15min	1	NS#ISHSLDLWNHPK	1	[S(2) 99.6], [S(4) 0.2], [S(6) 0.2]	high	S(304)	0.720665	YMR037C	MSN2	4	6197	43.94	2	0	0	29250	rep1_SILAC_Msn2_bcy1KO_0,4mM_H2O2_15min_tio2_Reiter_20130503.raw
bcy1∆	0,4mM	15min	2	NS#ISHSLDLWNHPK	1	[S(2) 100.0], [S(4) 0.0], [S(6) 0.0]	high	S(304)	n.q.	YMR037C	MSN2	3.03	6220	43.89	2	0	0	8126	rep2_SILAC_Msn2_bcy1KO_0,4mM_H2O2_15min_try_5%_Reiter_20130527.raw
wild type	0,4mM	15min	1	NS#ISHSLDLWNHPK	1	[S(2) 49.9], [S(4) 49.9], [S(6) 0.2]	low	S(304)	n.q.	YMR037C	MSN2	4.52	6231	32.3	3	0	0	309800	rep1_SILAC_Msn2_0,4mM_H2O2_15min_tio2_Reiter_20121108.raw
wild type	0,4mM	15min	1	NS#ISHSLDLWNHPK	1	[S(2) 99.8], [S(4) 0.2], [S(6) 0.0]	high	S(304)	n.q.	YMR037C	MSN2	3.04	6235	32.32	2	0	0	45870	rep1_SILAC_Msn2_0,4mM_H2O2_15min_tio2_Reiter_20121108.raw
wild type	0,4mM	15min	1	NS#ISHSLDLWNHPK	1	[S(2) 82.5], [S(4) 14.6], [S(6) 2.9]	high	S(304)	n.q.	YMR037C	MSN2	3.1	6254	32.39	2	0	0	34670	rep1_SILAC_Msn2_0,4mM_H2O2_15min_tio2_Reiter_20121108.raw
tsa1∆	0,4mM	15min	1	NS#ISHSLDLWNHPK	1	[S(2) 99.9], [S(4) 0.1], [S(6) 0.0]	high	S(304)	n.q.	YMR037C	MSN2	4.76	6254	42.38	2	0	0	109400	rep1_SILAC_Msn2_tsa1KO_04mM_15min_tio2_Reiter_20131206.raw
bcy1∆	0,4mM	15min	1	NS#ISHSLDLWNHPK	1	[S(2) 33.3], [S(4) 33.3], [S(6) 33.3]	low	S(304)	n.q.	YMR037C	MSN2	3.1	6259	44.29	3	0.534759	0	35220	rep1_SILAC_Msn2_bcy1KO_0,4mM_H2O2_15min_tio2_Reiter_20130503.raw
tsa1∆	0,4mM	15min	1	NS#ISHSLDLWNHPK	1	[S(2) 82.2], [S(4) 8.9], [S(6) 8.9]	high	S(304)	n.q.	YMR037C	MSN2	5.26	6266	42.46	3	0	0	458900	rep1_SILAC_Msn2_tsa1KO_04mM_15min_tio2_Reiter_20131206.raw
bcy1∆	0,4mM	15min	2	NS#ISHSLDLWNHPK	1	[S(6) 72.7], [S(2) 13.7], [S(4) 13.7]	low	S(304)	n.q.	YMR037C	MSN2	3.96	6267	52.74	3	0	0	11500	rep2_SILAC_Msn2_bcy1KO_0,4mM_H2O2_15min_tio2_Reiter_20130528.raw
tsa1∆	0,4mM	15min	2	NS#ISHSLDLWNHPK	1	[S(2) 99.0], [S(4) 1.0], [S(6) 0.0]	high	S(304)	0.854128	YMR037C	MSN2	4.99	6316	41.01	3	0	0	2512000	rep2_SILAC_Msn2_tsa1KO_04mM_15min_tio2_Reiter_20131206.raw
tsa1∆	0,4mM	15min	2	NS#ISHSLDLWNHPK	1	[S(2) 99.0], [S(4) 1.0], [S(6) 0.0]	high	S(304)	n.q.	YMR037C	MSN2	4.78	6317	41.01	2	0	0	494100	rep2_SILAC_Msn2_tsa1KO_04mM_15min_tio2_Reiter_20131206.raw
tsa1∆	0,4mM	15min	2	NS#ISHSLDLWNHPK	1	[S(2) 98.6], [S(4) 1.4], [S(6) 0.0]	high	S(304)	n.q.	YMR037C	MSN2	4.82	6329	41.07	3	0	0	2142000	rep2_SILAC_Msn2_tsa1KO_04mM_15min_tio2_Reiter_20131206.raw
wild type	0,4mM	15min	1	NS#ISHSLDLWNHPK	1	[S(2) 94.7], [S(4) 2.6], [S(6) 2.6]	high	S(304)	n.q.	YMR037C	MSN2	3.92	6334	32.74	3	0.743494	0	129600	rep1_SILAC_Msn2_0,4mM_H2O2_15min_tio2_Reiter_20121108.raw
wild type	0,4mM	15min	1	NS#ISHSLDLWNHPK	1	[S(2) 96.9], [S(4) 2.9], [S(6) 0.1]	high	S(304)	n.q.	YMR037C	MSN2	2.67	6338	32.75	2	0.20429	0	29310	rep1_SILAC_Msn2_0,4mM_H2O2_15min_tio2_Reiter_20121108.raw
wild type	0,4mM	15min	1	NS#ISHSLDLWNHPK	1	[S(2) 98.0], [S(4) 2.0], [S(6) 0.1]	high	S(304)	n.q.	YMR037C	MSN2	3.59	6339	32.76	2	0	0	29310	rep1_SILAC_Msn2_0,4mM_H2O2_15min_tio2_Reiter_20121108.raw
bcy1∆	0,4mM	15min	2	NS#ISHSLDLWNHPK	1	[S(2) 47.2], [S(6) 47.2], [S(4) 5.6]	low	S(304)	n.q.	YMR037C	MSN2	3.33	6348	53.25	3	0.659341	0	21750	rep2_SILAC_Msn2_bcy1KO_0,4mM_H2O2_15min_tio2_Reiter_20130528.raw
tsa1∆	0,4mM	15min	2	NS#ISHSLDLWNHPK	1	[S(2) 99.2], [S(4) 0.8], [S(6) 0.0]	high	S(304)	0.840352	YMR037C	MSN2	5.02	6355	41.21	2	0	0	324900	rep2_SILAC_Msn2_tsa1KO_04mM_15min_tio2_Reiter_20131206.raw
bcy1∆	0,4mM	15min	2	NS#ISHSLDLWNHPK	1	[S(2) 33.3], [S(4) 33.3], [S(6) 33.3]	low	S(304)	n.q.	YMR037C	MSN2	3.56	6356	53.3	3	0.458716	0	33720	rep2_SILAC_Msn2_bcy1KO_0,4mM_H2O2_15min_tio2_Reiter_20130528.raw
wild type	0,4mM	15min	1	NS#ISHSLDLWNHPK	1	[S(2) 83.0], [S(4) 16.1], [S(6) 0.9]	high	S(304)	n.q.	YMR037C	MSN2	2.58	6380	32.94	2	0.487805	0	16330	rep1_SILAC_Msn2_0,4mM_H2O2_15min_tio2_Reiter_20121108.raw
wild type	0,4mM	15min	1	NS#ISHSLDLWNHPK	1	[S(2) 49.1], [S(4) 49.1], [S(6) 1.7]	low	S(304)	n.q.	YMR037C	MSN2	2.72	6428	33.16	2	0.20429	0	15410	rep1_SILAC_Msn2_0,4mM_H2O2_15min_tio2_Reiter_20121108.raw
bcy1∆	0,4mM	15min	2	NS#ISHSLDLWNHPK	1	[S(2) 46.6], [S(4) 46.6], [S(6) 6.9]	low	S(304)	n.q.	YMR037C	MSN2	4.06	6438	53.82	3	0	0	7119	rep2_SILAC_Msn2_bcy1KO_0,4mM_H2O2_15min_tio2_Reiter_20130528.raw
bcy1∆	0,4mM	15min	2	NS#ISHSLDLWNHPK	1	[S(6) 73.1], [S(2) 13.4], [S(4) 13.4]	low	S(304)	n.q.	YMR037C	MSN2	4.08	6451	53.9	3	0	0	32010	rep2_SILAC_Msn2_bcy1KO_0,4mM_H2O2_15min_tio2_Reiter_20130528.raw
wild type	0,4mM	15min	1	NS#ISHSLDLWNHPK	1	[S(2) 99.9], [S(4) 0.1], [S(6) 0.0]	high	S(304)	n.q.	YMR037C	MSN2	2.79	6452	33.27	2	0.20429	0	13980	rep1_SILAC_Msn2_0,4mM_H2O2_15min_tio2_Reiter_20121108.raw
bcy1∆	0,4mM	15min	2	NS#ISHSLDLWNHPK	1	[S(2) 98.4], [S(6) 1.4], [S(4) 0.2]	high	S(304)	n.q.	YMR037C	MSN2	3.37	6454	53.92	3	0.458716	0	12000	rep2_SILAC_Msn2_bcy1KO_0,4mM_H2O2_15min_tio2_Reiter_20130528.raw
bcy1∆	0,4mM	15min	2	NS#ISHSLDLWNHPK	1	[S(2) 45.9], [S(4) 45.9], [S(6) 8.2]	low	S(304)	n.q.	YMR037C	MSN2	3.74	6455	53.93	3	0	0	12000	rep2_SILAC_Msn2_bcy1KO_0,4mM_H2O2_15min_tio2_Reiter_20130528.raw
tsa1∆	0,4mM	15min	1	NS#ISHSLDLWNHPK	1	[S(2) 99.0], [S(4) 1.0], [S(6) 0.0]	high	S(304)	n.q.	YMR037C	MSN2	3.86	6476	43.66	2	0	0	15530	rep1_SILAC_Msn2_tsa1KO_04mM_15min_tio2_Reiter_20131206.raw
tsa1∆	0,4mM	15min	2	NS#ISHSLDLWNHPK	1	[S(2) 99.9], [S(4) 0.1], [S(6) 0.0]	high	S(304)	n.q.	YMR037C	MSN2	4.05	6499	42.04	2	0	0	102600	rep2_SILAC_Msn2_tsa1KO_04mM_15min_tio2_Reiter_20131206.raw
tsa1∆	0,4mM	15min	1	NS#ISHSLDLWNHPK	1	[S(2) 98.9], [S(4) 1.1], [S(6) 0.0]	high	S(304)	n.q.	YMR037C	MSN2	4.66	6500	43.79	3	0	0	176600	rep1_SILAC_Msn2_tsa1KO_04mM_15min_tio2_Reiter_20131206.raw
tsa1∆	0,4mM	15min	2	NS#ISHSLDLWNHPK	1	[S(2) 99.9], [S(4) 0.1], [S(6) 0.0]	high	S(304)	n.q.	YMR037C	MSN2	5.2	6538	42.26	2	0	0	60620	rep2_SILAC_Msn2_tsa1KO_04mM_15min_tio2_Reiter_20131206.raw
bcy1∆	0,4mM	10min	1	NS#ISHSLDLWNHPK	1	[S(2) 91.5], [S(4) 8.5], [S(6) 0.1]	high	S(304)	1.03363	YMR037C	MSN2	4.96	6543	42.49	3	0	0	28670	rep1_SILAC_Msn2_bcy1KO_10min_try_1%_Reiter_20141212.raw
bcy1∆	0,4mM	10min	1	NS#ISHSLDLWNHPK	1	[S(2) 99.3], [S(4) 0.7], [S(6) 0.0]	high	S(304)	n.q.	YMR037C	MSN2	4.77	6551	42.54	3	0	0	199100	rep1_SILAC_Msn2_bcy1KO_10min_try_1%_Reiter_20141212.raw
bcy1∆	0,4mM	10min	1	NS#ISHSLDLWNHPK	1	[S(2) 99.2], [S(4) 0.8], [S(6) 0.0]	high	S(304)	0.94779	YMR037C	MSN2	4.85	6552	42.55	2	0	0	48730	rep1_SILAC_Msn2_bcy1KO_10min_try_1%_Reiter_20141212.raw
tsa1∆	0,4mM	15min	1	NS#ISHSLDLWNHPK	1	[S(2) 90.3], [S(4) 9.7], [S(6) 0.0]	high	S(304)	n.q.	YMR037C	MSN2	5.18	6552	44.08	3	0	0	155100	rep1_SILAC_Msn2_tsa1KO_04mM_15min_tio2_Reiter_20131206.raw
bcy1∆	0,4mM	10min	1	NS#ISHSLDLWNHPK	1	[S(2) 98.9], [S(4) 1.1], [S(6) 0.0]	high	S(304)	n.q.	YMR037C	MSN2	4.44	6553	42.56	2	0	0	47040	rep1_SILAC_Msn2_bcy1KO_10min_try_1%_Reiter_20141212.raw
wild type	0,4mM	15min	1	NS#ISHSLDLWNHPK	1	[S(2) 97.8], [S(4) 2.2], [S(6) 0.1]	high	S(304)	n.q.	YMR037C	MSN2	3.11	6566	33.78	2	0	0	62100	rep1_SILAC_Msn2_0,4mM_H2O2_15min_tio2_Reiter_20121108.raw
WT/tsa1∆	untreated		1	NS#ISHSLDLWNHPK	1	[S(2) 100.0], [S(4) 0.0], [S(6) 0.0]	high	S(304)	0.49842	YMR037C	MSN2	4.95	6578	36.84	2	0	0	147500	rep1_SILAC_Msn2_WTvsTsa1KO_untreated_tio2_Reiter_20140207.raw
tsa1∆	0,4mM	10min	1	NS#ISHSLDLWNHPK	1	[S(2) 99.3], [S(4) 0.7], [S(6) 0.0]	high	S(304)	n.q.	YMR037C	MSN2	4.72	6603	41.44	3	0	0	23660	rep1_SILAC_Msn2_tsa1KO_10min_tio2_Reiter_20150119.raw
WT/tsa1∆	untreated		1	NS#ISHSLDLWNHPK	1	[S(2) 91.1], [S(4) 8.8], [S(6) 0.1]	high	S(304)	0.804753	YMR037C	MSN2	5.31	6629	37.06	3	0	0	194400	rep1_SILAC_Msn2_WTvsTsa1KO_untreated_tio2_Reiter_20140207.raw
tsa1∆	0,4mM	10min	1	NS#ISHSLDLWNHPK	1	[S(2) 99.9], [S(4) 0.1], [S(6) 0.0]	high	S(304)	0.87217	YMR037C	MSN2	3.84	6634	41.6	2	0	0	166100	rep1_SILAC_Msn2_tsa1KO_10min_tio2_Reiter_20150119.raw
WT/tsa1∆	untreated		2	NS#ISHSLDLWNHPK	1	[S(2) 98.8], [S(4) 1.2], [S(6) 0.0]	high	S(304)	n.q.	YMR037C	MSN2	2.75	6641	37.11	2	0.928074	0	103500	rep2_SILAC_Msn2_WTvsTsa1KO_untreated_tio2_Reiter_20140207.raw
wild type	0,4mM	15min	1	NS#ISHSLDLWNHPK	1	[S(2) 99.8], [S(4) 0.2], [S(6) 0.0]	high	S(304)	n.q.	YMR037C	MSN2	3.52	6643	34.13	2	0	0	37330	rep1_SILAC_Msn2_0,4mM_H2O2_15min_tio2_Reiter_20121108.raw
bcy1∆	0,4mM	10min	1	NS#ISHSLDLWNHPK	1	[S(2) 93.8], [S(4) 3.1], [S(6) 3.1]	high	S(304)	n.q.	YMR037C	MSN2	3.15	6652	43.14	3	0.479233	0	9156	rep1_SILAC_Msn2_bcy1KO_10min_try_1%_Reiter_20141212.raw
WT/tsa1∆	untreated		2	NS#ISHSLDLWNHPK	1	[S(2) 87.9], [S(4) 10.7], [S(6) 1.4]	high	S(304)	n.q.	YMR037C	MSN2	3.86	6658	37.19	3	0.282486	0	77540	rep2_SILAC_Msn2_WTvsTsa1KO_untreated_tio2_Reiter_20140207.raw
wild type	0,4mM	15min	1	NS#ISHSLDLWNHPK	1	[S(2) 98.7], [S(4) 1.3], [S(6) 0.0]	high	S(304)	n.q.	YMR037C	MSN2	3.88	6659	34.19	2	0	0	41240	rep1_SILAC_Msn2_0,4mM_H2O2_15min_tio2_Reiter_20121108.raw
WT/tsa1∆	untreated		2	NS#ISHSLDLWNHPK	1	[S(2) 90.9], [S(4) 9.0], [S(6) 0.0]	high	S(304)	0.80596	YMR037C	MSN2	5.27	6669	37.24	3	0	0	340300	rep2_SILAC_Msn2_WTvsTsa1KO_untreated_tio2_Reiter_20140207.raw
bcy1∆	0,4mM	15min	2	NS#ISHSLDLWNHPK	1	[S(6) 74.8], [S(2) 12.6], [S(4) 12.6]	low	S(304)	0.527992	YMR037C	MSN2	3.64	6672	55.34	3	0	0	10960	rep2_SILAC_Msn2_bcy1KO_0,4mM_H2O2_15min_tio2_Reiter_20130528.raw
WT/tsa1∆	untreated		1	NS#ISHSLDLWNHPK	1	[S(2) 99.3], [S(4) 0.7], [S(6) 0.0]	high	S(304)	n.q.	YMR037C	MSN2	4.94	6679	37.29	3	0	0	93990000	rep1_SILAC_Msn2_WTvsTsa1KO_untreated_tio2_Reiter_20140207.raw
WT/tsa1∆	untreated		2	NS#ISHSLDLWNHPK	1	[S(2) 99.9], [S(4) 0.1], [S(6) 0.0]	high	S(304)	0.819713	YMR037C	MSN2	4.31	6682	37.3	2	0	0	1360000	rep2_SILAC_Msn2_WTvsTsa1KO_untreated_tio2_Reiter_20140207.raw
tsa1∆	0,4mM	15min	2	NS#ISHSLDLWNHPK	1	[S(2) 98.3], [S(4) 1.6], [S(6) 0.0]	high	S(304)	0.814887	YMR037C	MSN2	4.97	6687	44.35	3	0	0	46870	rep2_SILAC_Msn2_tsa1KO_04mM_15min_try_5%_Reiter_20131206.raw
tsa1∆	0,4mM	10min	1	NS#ISHSLDLWNHPK	1	[S(2) 98.9], [S(4) 1.0], [S(6) 0.0]	high	S(304)	0.857735	YMR037C	MSN2	5.03	6699	41.95	3	0	0	253800	rep1_SILAC_Msn2_tsa1KO_10min_tio2_Reiter_20150119.raw
tsa1∆	0,4mM	15min	2	NS#ISHSLDLWNHPK	1	[S(2) 91.3], [S(4) 8.6], [S(6) 0.1]	high	S(304)	n.q.	YMR037C	MSN2	5.14	6706	43.16	3	0	0	165800	rep2_SILAC_Msn2_tsa1KO_04mM_15min_tio2_Reiter_20131206.raw
tsa1∆	0,4mM	15min	2	NS#ISHSLDLWNHPK	1	[S(2) 100.0], [S(4) 0.0], [S(6) 0.0]	high	S(304)	n.q.	YMR037C	MSN2	4.61	6721	43.24	2	0	0	27410	rep2_SILAC_Msn2_tsa1KO_04mM_15min_tio2_Reiter_20131206.raw
tsa1∆	0,4mM	10min	1	NS#ISHSLDLWNHPK	1	[S(2) 99.2], [S(4) 0.8], [S(6) 0.0]	high	S(304)	n.q.	YMR037C	MSN2	4.42	6726	42.08	3	0.3663	0	145200	rep1_SILAC_Msn2_tsa1KO_10min_tio2_Reiter_20150119.raw
wild type	0,4mM	15min	1	NS#ISHSLDLWNHPK	1	[S(2) 89.0], [S(4) 11.0], [S(6) 0.0]	high	S(304)	n.q.	YMR037C	MSN2	3.94	6732	34.5	2	0	0	41400	rep1_SILAC_Msn2_0,4mM_H2O2_15min_tio2_Reiter_20121108.raw
bcy1∆	0,4mM	5min	1	NS#ISHSLDLWNHPK	1	[S(2) 99.2], [S(4) 0.8], [S(6) 0.0]	high	S(304)	1.19142	YMR037C	MSN2	4.67	6737	42.68	3	0	0	157700	rep1_SILAC_Msn2_bcy1KO_5min_try_1%_Reiter_20141212.raw
wild type	0,4mM	15min	1	NS#ISHSLDLWNHPK	1	[S(2) 98.1], [S(4) 1.9], [S(6) 0.0]	high	S(304)	n.q.	YMR037C	MSN2	3.7	6739	34.54	2	0	0	36650	rep1_SILAC_Msn2_0,4mM_H2O2_15min_tio2_Reiter_20121108.raw
bcy1∆	0,4mM	5min	1	NS#ISHSLDLWNHPK	1	[S(2) 100.0], [S(4) 0.0], [S(6) 0.0]	high	S(304)	n.q.	YMR037C	MSN2	4.5	6741	42.7	2	0	0	25190	rep1_SILAC_Msn2_bcy1KO_5min_try_1%_Reiter_20141212.raw
bcy1∆	0,4mM	5min	1	NS#ISHSLDLWNHPK	1	[S(2) 99.9], [S(4) 0.1], [S(6) 0.0]	high	S(304)	1.07303	YMR037C	MSN2	4.66	6744	42.72	2	0	0	23690	rep1_SILAC_Msn2_bcy1KO_5min_try_1%_Reiter_20141212.raw
WT/tsa1∆	untreated		2	NS#ISHSLDLWNHPK	1	[S(4) 44.1], [S(6) 44.1], [S(2) 11.9]	low	S(304)	n.q.	YMR037C	MSN2	2.76	6761	37.66	2	0.928074	0	2371000	rep2_SILAC_Msn2_WTvsTsa1KO_untreated_tio2_Reiter_20140207.raw
WT/tsa1∆	untreated		1	NS#ISHSLDLWNHPK	1	[S(2) 99.9], [S(4) 0.1], [S(6) 0.0]	high	S(304)	0.812974	YMR037C	MSN2	4.53	6771	37.71	2	0	0	1464000	rep1_SILAC_Msn2_WTvsTsa1KO_untreated_tio2_Reiter_20140207.raw
tsa1∆	0,4mM	15min	2	NS#ISHSLDLWNHPK	1	[S(2) 98.6], [S(4) 1.4], [S(6) 0.0]	high	S(304)	n.q.	YMR037C	MSN2	4.74	6786	44.97	3	0	0	101900	rep2_SILAC_Msn2_tsa1KO_04mM_15min_try_5%_Reiter_20131206.raw
tsa1∆	0,4mM	15min	1	NS#ISHSLDLWNHPK	1	[S(2) 99.9], [S(4) 0.1], [S(6) 0.0]	high	S(304)	n.q.	YMR037C	MSN2	3.43	6791	45.43	2	0	0	32150	rep1_SILAC_Msn2_tsa1KO_04mM_15min_tio2_Reiter_20131206.raw
tsa1∆	0,4mM	10min	1	NS#ISHSLDLWNHPK	1	[S(2) 98.7], [S(4) 1.1], [S(6) 0.1]	high	S(304)	n.q.	YMR037C	MSN2	4.64	6818	42.55	3	0	0	58620	rep1_SILAC_Msn2_tsa1KO_10min_tio2_Reiter_20150119.raw
tsa1∆	0,4mM	15min	1	NS#ISHSLDLWNHPK	1	[S(2) 100.0], [S(4) 0.0], [S(6) 0.0]	high	S(304)	n.q.	YMR037C	MSN2	4.5	6822	45.61	2	0	0	12210	rep1_SILAC_Msn2_tsa1KO_04mM_15min_tio2_Reiter_20131206.raw
WT/tsa1∆	untreated		1	NS#ISHSLDLWNHPK	1	[S(2) 99.2], [S(4) 0.8], [S(6) 0.0]	high	S(304)	n.q.	YMR037C	MSN2	4.23	6849	38.05	2	0	0	358400	rep1_SILAC_Msn2_WTvsTsa1KO_untreated_tio2_Reiter_20140207.raw
tsa1∆	0,4mM	15min	2	NS#ISHSLDLWNHPK	1	[S(2) 88.0], [S(4) 10.6], [S(6) 1.4]	high	S(304)	n.q.	YMR037C	MSN2	5.01	6854	45.41	3	0	0	45190	rep2_SILAC_Msn2_tsa1KO_04mM_15min_try_5%_Reiter_20131206.raw
tsa1∆	0,4mM	10min	1	NS#ISHSLDLWNHPK	1	[S(2) 99.0], [S(4) 0.9], [S(6) 0.1]	high	S(304)	n.q.	YMR037C	MSN2	3.99	6873	42.83	3	0.3663	0	32960	rep1_SILAC_Msn2_tsa1KO_10min_tio2_Reiter_20150119.raw
WT/tsa1∆	untreated		2	NS#ISHSLDLWNHPK	1	[S(2) 99.9], [S(4) 0.1], [S(6) 0.0]	high	S(304)	n.q.	YMR037C	MSN2	4.01	6878	38.19	2	0	0	138000	rep2_SILAC_Msn2_WTvsTsa1KO_untreated_tio2_Reiter_20140207.raw
WT/tsa1∆	untreated		2	NS#ISHSLDLWNHPK	1	[S(2) 99.1], [S(4) 0.9], [S(6) 0.0]	high	S(304)	n.q.	YMR037C	MSN2	5.2	6890	38.24	3	0	0	1285000	rep2_SILAC_Msn2_WTvsTsa1KO_untreated_tio2_Reiter_20140207.raw
WT/tsa1∆	untreated		1	NS#ISHSLDLWNHPK	1	[S(2) 92.5], [S(4) 7.4], [S(6) 0.1]	high	S(304)	n.q.	YMR037C	MSN2	4.25	6913	38.32	3	0	0	782200	rep1_SILAC_Msn2_WTvsTsa1KO_untreated_tio2_Reiter_20140207.raw
WT/tsa1∆	untreated		1	NS#ISHSLDLWNHPK	1	[S(2) 98.7], [S(4) 1.3], [S(6) 0.0]	high	S(304)	0.807474	YMR037C	MSN2	4.84	6913	37.6	3	0	0	255300	rep1_SILAC_Msn2_WTvsTsa1KO_untreated_try_5%_Reiter_20140207.raw
tsa1∆	0,4mM	15min	2	NS#ISHSLDLWNHPK	1	[S(2) 98.5], [S(4) 1.4], [S(6) 0.0]	high	S(304)	n.q.	YMR037C	MSN2	4.57	6915	44.31	3	0	0	117700	rep2_SILAC_Msn2_tsa1KO_04mM_15min_tio2_Reiter_20131206.raw
WT/tsa1∆	untreated		1	NS#ISHSLDLWNHPK	1	[S(2) 99.1], [S(4) 0.9], [S(6) 0.0]	high	S(304)	0.800257	YMR037C	MSN2	4.32	6916	37.61	2	0	0	104200	rep1_SILAC_Msn2_WTvsTsa1KO_untreated_try_5%_Reiter_20140207.raw
WT/tsa1∆	untreated		2	NS#ISHSLDLWNHPK	1	[S(2) 99.9], [S(4) 0.1], [S(6) 0.0]	high	S(304)	0.77227	YMR037C	MSN2	3.48	6916	38.36	2	0	0	254500	rep2_SILAC_Msn2_WTvsTsa1KO_untreated_tio2_Reiter_20140207.raw
WT/tsa1∆	untreated		1	NS#ISHSLDLWNHPK	1	[S(2) 100.0], [S(4) 0.0], [S(6) 0.0]	high	S(304)	n.q.	YMR037C	MSN2	4.18	6918	37.62	2	0	0	67090	rep1_SILAC_Msn2_WTvsTsa1KO_untreated_try_5%_Reiter_20140207.raw
tsa1∆	0,4mM	15min	2	NS#ISHSLDLWNHPK	1	[S(2) 99.9], [S(4) 0.1], [S(6) 0.0]	high	S(304)	n.q.	YMR037C	MSN2	3.59	6925	44.36	2	0	0	31350	rep2_SILAC_Msn2_tsa1KO_04mM_15min_tio2_Reiter_20131206.raw
tsa1∆	0,4mM	10min	1	NS#ISHSLDLWNHPK	1	[S(2) 47.2], [S(4) 47.2], [S(6) 5.6]	low	S(304)	n.q.	YMR037C	MSN2	4.58	6931	43.14	3	0	0	14890	rep1_SILAC_Msn2_tsa1KO_10min_tio2_Reiter_20150119.raw
WT/tsa1∆	untreated		2	NS#ISHSLDLWNHPK	1	[S(2) 98.8], [S(4) 1.2], [S(6) 0.0]	high	S(304)	n.q.	YMR037C	MSN2	4.7	6943	38.47	3	0	0	688200	rep2_SILAC_Msn2_WTvsTsa1KO_untreated_tio2_Reiter_20140207.raw
WT/tsa1∆	untreated		1	NS#ISHSLDLWNHPK	1	[S(2) 99.0], [S(4) 1.0], [S(6) 0.0]	high	S(304)	n.q.	YMR037C	MSN2	4.72	6952	37.78	3	0	0	6661000	rep1_SILAC_Msn2_WTvsTsa1KO_untreated_try_5%_Reiter_20140207.raw
tsa1∆	0,4mM	15min	1	NS#ISHSLDLWNHPK	1	[S(2) 99.9], [S(4) 0.1], [S(6) 0.0]	high	S(304)	n.q.	YMR037C	MSN2	3.41	6984	46.52	2	0	0	15700	rep1_SILAC_Msn2_tsa1KO_04mM_15min_tio2_Reiter_20131206.raw
WT/tsa1∆	untreated		1	NS#ISHSLDLWNHPK	1	[S(2) 99.0], [S(4) 1.0], [S(6) 0.0]	high	S(304)	n.q.	YMR037C	MSN2	5.04	6991	38.66	3	0	0	327200	rep1_SILAC_Msn2_WTvsTsa1KO_untreated_tio2_Reiter_20140207.raw
tsa1∆	0,4mM	15min	2	NS#ISHSLDLWNHPK	1	[S(2) 89.8], [S(4) 10.0], [S(6) 0.2]	high	S(304)	n.q.	YMR037C	MSN2	4.09	6991	46.25	3	0	0	17730	rep2_SILAC_Msn2_tsa1KO_04mM_15min_try_5%_Reiter_20131206.raw
bcy1∆	0,4mM	15min	2	NS#ISHSLDLWNHPK	1	[S(2) 84.5], [S(4) 13.2], [S(6) 2.3]	high	S(304)	n.q.	YMR037C	MSN2	3.77	6992	57.26	3	0	0	42520	rep2_SILAC_Msn2_bcy1KO_0,4mM_H2O2_15min_tio2_Reiter_20130528.raw
bcy1∆	0,4mM	15min	2	NS#ISHSLDLWNHPK	1	[S(2) 76.0], [S(4) 12.0], [S(6) 12.0]	high	S(304)	n.q.	YMR037C	MSN2	3.77	6993	57.26	3	0	0	42520	rep2_SILAC_Msn2_bcy1KO_0,4mM_H2O2_15min_tio2_Reiter_20130528.raw
bcy1∆	0,4mM	15min	2	NS#ISHSLDLWNHPK	1	[S(2) 45.8], [S(6) 45.8], [S(4) 8.5]	low	S(304)	n.q.	YMR037C	MSN2	3.53	7000	57.3	3	0.458716	0	38190	rep2_SILAC_Msn2_bcy1KO_0,4mM_H2O2_15min_tio2_Reiter_20130528.raw
WT/tsa1∆	untreated		1	NS#ISHSLDLWNHPK	1	[S(2) 99.3], [S(4) 0.7], [S(6) 0.0]	high	S(304)	n.q.	YMR037C	MSN2	3.74	7005	38.72	2	0	0	129300	rep1_SILAC_Msn2_WTvsTsa1KO_untreated_tio2_Reiter_20140207.raw
tsa1∆	0,4mM	15min	2	NS#ISHSLDLWNHPK	1	[S(2) 99.1], [S(4) 0.9], [S(6) 0.0]	high	S(304)	n.q.	YMR037C	MSN2	3.15	7007	44.8	2	0	0	30780	rep2_SILAC_Msn2_tsa1KO_04mM_15min_tio2_Reiter_20131206.raw
wild type	0,4mM	15min	1	NS#ISHSLDLWNHPK	1	[S(2) 98.1], [S(4) 1.8], [S(6) 0.1]	high	S(304)	n.q.	YMR037C	MSN2	3.25	7015	35.68	2	0	0	29900	rep1_SILAC_Msn2_0,4mM_H2O2_15min_tio2_Reiter_20121108.raw
wild type	0,4mM	15min	1	NS#ISHSLDLWNHPK	1	[S(2) 97.3], [S(4) 2.7], [S(6) 0.0]	high	S(304)	n.q.	YMR037C	MSN2	3.2	7016	35.69	2	0	0	29900	rep1_SILAC_Msn2_0,4mM_H2O2_15min_tio2_Reiter_20121108.raw
wild type	0,4mM	15min	1	NS#ISHSLDLWNHPK	1	[S(2) 98.4], [S(4) 1.6], [S(6) 0.0]	high	S(304)	n.q.	YMR037C	MSN2	3.11	7027	35.73	2	0	0	20750	rep1_SILAC_Msn2_0,4mM_H2O2_15min_tio2_Reiter_20121108.raw
wild type	0,4mM	15min	1	NS#ISHSLDLWNHPK	1	[S(2) 98.4], [S(4) 1.6], [S(6) 0.0]	high	S(304)	n.q.	YMR037C	MSN2	3.26	7028	35.74	2	0	0	20750	rep1_SILAC_Msn2_0,4mM_H2O2_15min_tio2_Reiter_20121108.raw
tsa1∆	0,4mM	15min	2	NS#ISHSLDLWNHPK	1	[S(2) 97.7], [S(4) 2.0], [S(6) 0.3]	high	S(304)	n.q.	YMR037C	MSN2	4.78	7028	46.49	3	0	0	13260	rep2_SILAC_Msn2_tsa1KO_04mM_15min_try_5%_Reiter_20131206.raw
WT/tsa1∆	untreated		1	NS#ISHSLDLWNHPK	1	[S(2) 99.9], [S(4) 0.1], [S(6) 0.0]	high	S(304)	n.q.	YMR037C	MSN2	3.96	7052	38.94	2	0	0	47310	rep1_SILAC_Msn2_WTvsTsa1KO_untreated_tio2_Reiter_20140207.raw
wild type	0,4mM	15min	1	NS#ISHSLDLWNHPK	1	[S(2) 100.0], [S(4) 0.0], [S(6) 0.0]	high	S(304)	n.q.	YMR037C	MSN2	2.95	7053	35.84	2	0	0	23620	rep1_SILAC_Msn2_0,4mM_H2O2_15min_tio2_Reiter_20121108.raw
tsa1∆	0,4mM	15min	2	NS#ISHSLDLWNHPK	1	[S(2) 100.0], [S(4) 0.0], [S(6) 0.0]	high	S(304)	n.q.	YMR037C	MSN2	3.62	7059	45.08	2	0	0	23110	rep2_SILAC_Msn2_tsa1KO_04mM_15min_tio2_Reiter_20131206.raw
bcy1∆	0,4mM	15min	2	NS#ISHSLDLWNHPK	1	[S(6) 74.6], [S(2) 12.7], [S(4) 12.7]	low	S(304)	n.q.	YMR037C	MSN2	4.26	7069	57.74	3	0	0	21320	rep2_SILAC_Msn2_bcy1KO_0,4mM_H2O2_15min_tio2_Reiter_20130528.raw
bcy1∆	0,4mM	5min	1	NS#ISHSLDLWNHPK	1	[S(2) 92.0], [S(4) 8.0], [S(6) 0.0]	high	S(304)	n.q.	YMR037C	MSN2	4.2	7078	41	3	0	0	634900	rep1_SILAC_Msn2_bcy1KO_5min_tio2_Reiter_20150119.raw
bcy1∆	0,4mM	10min	1	NS#ISHSLDLWNHPK	1	[S(2) 99.9], [S(4) 0.1], [S(6) 0.0]	high	S(304)	1.00334	YMR037C	MSN2	4.82	7079	41.08	3	0	0	812600	rep1_SILAC_Msn2_bcy1KO_10min_tio2_Reiter_20150119.raw
bcy1∆	0,4mM	10min	1	NS#ISHSLDLWNHPK	1	[S(2) 99.9], [S(4) 0.1], [S(6) 0.0]	high	S(304)	0.94779	YMR037C	MSN2	4.4	7082	41.09	2	0	0	254700	rep1_SILAC_Msn2_bcy1KO_10min_tio2_Reiter_20150119.raw
tsa1∆	0,4mM	15min	2	NS#ISHSLDLWNHPK	1	[S(2) 49.7], [S(4) 49.7], [S(6) 0.7]	low	S(304)	n.q.	YMR037C	MSN2	4.97	7083	45.21	3	0	0	102900	rep2_SILAC_Msn2_tsa1KO_04mM_15min_tio2_Reiter_20131206.raw
bcy1∆	0,4mM	10min	1	NS#ISHSLDLWNHPK	1	[S(2) 100.0], [S(4) 0.0], [S(6) 0.0]	high	S(304)	n.q.	YMR037C	MSN2	4.2	7084	41.1	2	0	0	220200	rep1_SILAC_Msn2_bcy1KO_10min_tio2_Reiter_20150119.raw
bcy1∆	0,4mM	5min	1	NS#ISHSLDLWNHPK	1	[S(2) 99.9], [S(4) 0.1], [S(6) 0.0]	high	S(304)	1.11708	YMR037C	MSN2	4.66	7085	41.02	2	0	0	204000	rep1_SILAC_Msn2_bcy1KO_5min_tio2_Reiter_20150119.raw
bcy1∆	0,4mM	5min	1	NS#ISHSLDLWNHPK	1	[S(2) 99.2], [S(4) 0.8], [S(6) 0.0]	high	S(304)	n.q.	YMR037C	MSN2	4.49	7087	41.03	2	0	0	159800	rep1_SILAC_Msn2_bcy1KO_5min_tio2_Reiter_20150119.raw
WT/tsa1∆	untreated		1	NS#ISHSLDLWNHPK	1	[S(2) 99.9], [S(4) 0.1], [S(6) 0.0]	high	S(304)	n.q.	YMR037C	MSN2	3.96	7088	39.1	2	0	0	77760	rep1_SILAC_Msn2_WTvsTsa1KO_untreated_tio2_Reiter_20140207.raw
bcy1∆	0,4mM	5min	1	NS#ISHSLDLWNHPK	1	[S(2) 33.3], [S(4) 33.3], [S(6) 33.3]	low	S(304)	n.q.	YMR037C	MSN2	2.36	7100	41.08	2	0.449438	0	878500	rep1_SILAC_Msn2_bcy1KO_5min_tio2_Reiter_20150119.raw
bcy1∆	0,4mM	10min	1	NS#ISHSLDLWNHPK	1	[S(2) 99.1], [S(4) 0.9], [S(6) 0.0]	high	S(304)	n.q.	YMR037C	MSN2	4.57	7105	41.19	3	0	0	10100000	rep1_SILAC_Msn2_bcy1KO_10min_tio2_Reiter_20150119.raw
tsa1∆	0,4mM	15min	2	NS#ISHSLDLWNHPK	1	[S(2) 100.0], [S(4) 0.0], [S(6) 0.0]	high	S(304)	n.q.	YMR037C	MSN2	3.98	7111	45.37	2	0	0	15640	rep2_SILAC_Msn2_tsa1KO_04mM_15min_tio2_Reiter_20131206.raw
WT/tsa1∆	untreated		2	NS#ISHSLDLWNHPK	1	[S(2) 87.7], [S(4) 10.8], [S(6) 1.4]	high	S(304)	n.q.	YMR037C	MSN2	4.23	7113	39.26	3	0	0	191500	rep2_SILAC_Msn2_WTvsTsa1KO_untreated_tio2_Reiter_20140207.raw
tsa1∆	0,4mM	15min	2	NS#ISHSLDLWNHPK	1	[S(2) 88.2], [S(4) 11.6], [S(6) 0.3]	high	S(304)	n.q.	YMR037C	MSN2	4.02	7123	45.44	3	0.854701	0	83710	rep2_SILAC_Msn2_tsa1KO_04mM_15min_tio2_Reiter_20131206.raw
wild type	0,4mM	15min	1	NS#ISHSLDLWNHPK	1	[S(2) 97.3], [S(4) 2.3], [S(6) 0.4]	high	S(304)	n.q.	YMR037C	MSN2	2.99	7144	36.24	2	0	0	21340	rep1_SILAC_Msn2_0,4mM_H2O2_15min_tio2_Reiter_20121108.raw
WT/tsa1∆	untreated		1	NS#ISHSLDLWNHPK	1	[S(2) 98.2], [S(4) 1.8], [S(6) 0.0]	high	S(304)	n.q.	YMR037C	MSN2	4.64	7148	38.67	3	0	0	70990	rep1_SILAC_Msn2_WTvsTsa1KO_untreated_try_5%_Reiter_20140207.raw
WT/tsa1∆	untreated		2	NS#ISHSLDLWNHPK	1	[S(2) 97.2], [S(4) 1.4], [S(6) 1.4]	high	S(304)	n.q.	YMR037C	MSN2	4.86	7155	37.4	3	0	0	602800	rep2_SILAC_Msn2_WTvsTsa1KO_untreated_try_5%_Reiter_20140207.raw
wild type	0,4mM	15min	1	NS#ISHSLDLWNHPK	1	[S(2) 99.0], [S(4) 1.0], [S(6) 0.0]	high	S(304)	n.q.	YMR037C	MSN2	3.36	7156	36.29	2	0	0	19970	rep1_SILAC_Msn2_0,4mM_H2O2_15min_tio2_Reiter_20121108.raw
WT/tsa1∆	untreated		2	NS#ISHSLDLWNHPK	1	[S(2) 99.4], [S(4) 0.6], [S(6) 0.0]	high	S(304)	0.84768	YMR037C	MSN2	5.21	7157	37.4	2	0	0	137200	rep2_SILAC_Msn2_WTvsTsa1KO_untreated_try_5%_Reiter_20140207.raw
WT/tsa1∆	untreated		2	NS#ISHSLDLWNHPK	1	[S(2) 99.3], [S(4) 0.7], [S(6) 0.0]	high	S(304)	n.q.	YMR037C	MSN2	4.82	7158	37.41	2	0	0	123000	rep2_SILAC_Msn2_WTvsTsa1KO_untreated_try_5%_Reiter_20140207.raw
wild type	0,4mM	15min	1	NS#ISHSLDLWNHPK	1	[S(2) 99.8], [S(4) 0.2], [S(6) 0.0]	high	S(304)	n.q.	YMR037C	MSN2	2.45	7167	36.34	2	0.978648	0	17470	rep1_SILAC_Msn2_0,4mM_H2O2_15min_tio2_Reiter_20121108.raw
wild type	0,4mM	15min	1	NS#ISHSLDLWNHPK	1	[S(2) 98.8], [S(4) 1.2], [S(6) 0.0]	high	S(304)	n.q.	YMR037C	MSN2	3.27	7168	36.35	2	0	0	17470	rep1_SILAC_Msn2_0,4mM_H2O2_15min_tio2_Reiter_20121108.raw
tsa1∆	0,4mM	15min	1	NS#ISHSLDLWNHPK	1	[S(2) 99.9], [S(4) 0.1], [S(6) 0.0]	high	S(304)	n.q.	YMR037C	MSN2	3.22	7178	47.61	2	0	0	0	rep1_SILAC_Msn2_tsa1KO_04mM_15min_tio2_Reiter_20131206.raw
WT/tsa1∆	untreated		2	NS#ISHSLDLWNHPK	1	[S(2) 99.6], [S(4) 0.4], [S(6) 0.0]	high	S(304)	0.831059	YMR037C	MSN2	5.04	7181	37.52	3	0	0	7803000	rep2_SILAC_Msn2_WTvsTsa1KO_untreated_try_5%_Reiter_20140207.raw
wild type	0,4mM	5min	1	NS#ISHSLDLWNHPK	1	[S(2) 90.8], [S(4) 9.2], [S(6) 0.0]	high	S(304)	0.289654	YMR037C	MSN2	4.66	7189	42.91	3	0	0	50670	rep1_SILAC_Msn2_0,4mM_H2O2_5min_try_1%_Reiter_20141126.raw
bcy1∆	0,4mM	5min	1	NS#ISHSLDLWNHPK	1	[S(2) 82.6], [S(4) 8.7], [S(6) 8.7]	high	S(304)	1.12261	YMR037C	MSN2	4.87	7194	41.5	3	0	0	2485000	rep1_SILAC_Msn2_bcy1KO_5min_tio2_Reiter_20150119.raw
wild type	0,4mM	15min	1	NS#ISHSLDLWNHPK	1	[S(2) 88.4], [S(4) 11.6], [S(6) 0.0]	high	S(304)	n.q.	YMR037C	MSN2	2.52	7195	36.46	2	0.727934	0	13300	rep1_SILAC_Msn2_0,4mM_H2O2_15min_tio2_Reiter_20121108.raw
bcy1∆	0,4mM	5min	1	NS#ISHSLDLWNHPK	1	[S(2) 99.9], [S(4) 0.1], [S(6) 0.0]	high	S(304)	n.q.	YMR037C	MSN2	4.39	7195	41.51	2	0	0	813800	rep1_SILAC_Msn2_bcy1KO_5min_tio2_Reiter_20150119.raw
bcy1∆	0,4mM	5min	1	NS#ISHSLDLWNHPK	1	[S(2) 99.9], [S(4) 0.1], [S(6) 0.0]	high	S(304)	n.q.	YMR037C	MSN2	4.07	7197	41.51	2	0	0	468000	rep1_SILAC_Msn2_bcy1KO_5min_tio2_Reiter_20150119.raw
wild type	0,4mM	5min	1	NS#ISHSLDLWNHPK	1	[S(2) 99.2], [S(4) 0.8], [S(6) 0.0]	high	S(304)	0.289437	YMR037C	MSN2	4.56	7200	42.96	2	0	0	110100	rep1_SILAC_Msn2_0,4mM_H2O2_5min_try_1%_Reiter_20141126.raw
wild type	0,4mM	5min	1	NS#ISHSLDLWNHPK	1	[S(2) 99.9], [S(4) 0.1], [S(6) 0.0]	high	S(304)	n.q.	YMR037C	MSN2	4.28	7206	42.99	2	0	0	32950	rep1_SILAC_Msn2_0,4mM_H2O2_5min_try_1%_Reiter_20141126.raw
WT/tsa1∆	untreated		1	NS#ISHSLDLWNHPK	1	[S(2) 90.0], [S(4) 9.9], [S(6) 0.2]	high	S(304)	n.q.	YMR037C	MSN2	4.41	7213	38.97	3	0	0	60340	rep1_SILAC_Msn2_WTvsTsa1KO_untreated_try_5%_Reiter_20140207.raw
bcy1∆	0,4mM	15min	2	NS#ISHSLDLWNHPK	1	[S(2) 79.5], [S(4) 10.3], [S(6) 10.3]	high	S(304)	n.q.	YMR037C	MSN2	3.53	7215	58.67	3	0.458716	0	6289	rep2_SILAC_Msn2_bcy1KO_0,4mM_H2O2_15min_tio2_Reiter_20130528.raw
bcy1∆	0,4mM	15min	2	NS#ISHSLDLWNHPK	1	[S(2) 74.6], [S(4) 12.7], [S(6) 12.7]	low	S(304)	n.q.	YMR037C	MSN2	4.21	7216	58.67	3	0	0	6289	rep2_SILAC_Msn2_bcy1KO_0,4mM_H2O2_15min_tio2_Reiter_20130528.raw
bcy1∆	0,4mM	10min	1	NS#ISHSLDLWNHPK	1	[S(2) 99.2], [S(4) 0.8], [S(6) 0.0]	high	S(304)	n.q.	YMR037C	MSN2	4.81	7242	41.77	3	0	0	247200	rep1_SILAC_Msn2_bcy1KO_10min_tio2_Reiter_20150119.raw
tsa1∆	0,4mM	15min	2	NS#ISHSLDLWNHPK	1	[S(2) 99.9], [S(4) 0.1], [S(6) 0.0]	high	S(304)	n.q.	YMR037C	MSN2	4.2	7245	46.1	2	0	0	13980	rep2_SILAC_Msn2_tsa1KO_04mM_15min_tio2_Reiter_20131206.raw
bcy1∆	0,4mM	10min	1	NS#ISHSLDLWNHPK	1	[S(2) 98.8], [S(4) 1.2], [S(6) 0.0]	high	S(304)	n.q.	YMR037C	MSN2	4.16	7280	41.93	3	0	0	132600	rep1_SILAC_Msn2_bcy1KO_10min_tio2_Reiter_20150119.raw
tsa1∆	0,4mM	15min	2	NS#ISHSLDLWNHPK	1	[S(2) 92.1], [S(4) 7.3], [S(6) 0.6]	high	S(304)	n.q.	YMR037C	MSN2	5.4	7291	46.39	3	0	0	57690	rep2_SILAC_Msn2_tsa1KO_04mM_15min_tio2_Reiter_20131206.raw
bcy1∆	0,4mM	15min	2	NS#ISHSLDLWNHPK	1	[S(2) 79.0], [S(4) 10.5], [S(6) 10.5]	high	S(304)	n.q.	YMR037C	MSN2	3.34	7293	59.19	3	0.659341	0	11100	rep2_SILAC_Msn2_bcy1KO_0,4mM_H2O2_15min_tio2_Reiter_20130528.raw
wild type	0,4mM	5min	1	NS#ISHSLDLWNHPK	1	[S(2) 97.7], [S(4) 2.0], [S(6) 0.3]	high	S(304)	n.q.	YMR037C	MSN2	3.88	7302	43.49	3	0	0	16160	rep1_SILAC_Msn2_0,4mM_H2O2_5min_try_1%_Reiter_20141126.raw
bcy1∆	0,4mM	15min	2	NS#ISHSLDLWNHPK	1	[S(2) 82.2], [S(4) 14.9], [S(6) 2.9]	high	S(304)	n.q.	YMR037C	MSN2	3.74	7310	59.3	3	0	0	13990	rep2_SILAC_Msn2_bcy1KO_0,4mM_H2O2_15min_tio2_Reiter_20130528.raw
bcy1∆	0,4mM	5min	1	NS#ISHSLDLWNHPK	1	[S(2) 99.1], [S(4) 0.9], [S(6) 0.0]	high	S(304)	n.q.	YMR037C	MSN2	4.61	7331	42.08	3	0	0	163100	rep1_SILAC_Msn2_bcy1KO_5min_tio2_Reiter_20150119.raw
WT/tsa1∆	untreated		1	NS#ISHSLDLWNHPK	1	[S(2) 99.8], [S(4) 0.2], [S(6) 0.0]	high	S(304)	n.q.	YMR037C	MSN2	3.66	7336	40.19	2	0	0	44350	rep1_SILAC_Msn2_WTvsTsa1KO_untreated_tio2_Reiter_20140207.raw
tsa1∆	0,4mM	15min	2	NS#ISHSLDLWNHPK	1	[S(2) 98.6], [S(4) 1.4], [S(6) 0.0]	high	S(304)	n.q.	YMR037C	MSN2	4.01	7336	48.44	3	0	0	7748	rep2_SILAC_Msn2_tsa1KO_04mM_15min_try_5%_Reiter_20131206.raw
bcy1∆	0,4mM	15min	2	NS#ISHSLDLWNHPK	1	[S(2) 45.6], [S(4) 45.6], [S(6) 8.7]	low	S(304)	0.665547	YMR037C	MSN2	4.05	7368	59.71	3	0	0	6586	rep2_SILAC_Msn2_bcy1KO_0,4mM_H2O2_15min_tio2_Reiter_20130528.raw
WT/tsa1∆	untreated		2	NS#ISHSLDLWNHPK	1	[S(2) 98.1], [S(4) 1.9], [S(6) 0.1]	high	S(304)	n.q.	YMR037C	MSN2	3.9	7410	40.59	3	0	0	67700	rep2_SILAC_Msn2_WTvsTsa1KO_untreated_tio2_Reiter_20140207.raw
wild type	0,4mM	15min	1	NS#ISHSLDLWNHPK	1	[S(2) 98.5], [S(4) 1.5], [S(6) 0.0]	high	S(304)	n.q.	YMR037C	MSN2	3.01	7417	37.36	2	0	0	23270	rep1_SILAC_Msn2_0,4mM_H2O2_15min_tio2_Reiter_20121108.raw
WT/tsa1∆	untreated		2	NS#ISHSLDLWNHPK	1	[S(2) 88.9], [S(4) 9.9], [S(6) 1.2]	high	S(304)	n.q.	YMR037C	MSN2	4.14	7422	38.56	3	0	0	55180	rep2_SILAC_Msn2_WTvsTsa1KO_untreated_try_5%_Reiter_20140207.raw
WT/tsa1∆	untreated		2	NS#ISHSLDLWNHPK	1	[S(2) 90.9], [S(4) 9.1], [S(6) 0.0]	high	S(304)	n.q.	YMR037C	MSN2	4.28	7429	38.59	3	0	0	54030	rep2_SILAC_Msn2_WTvsTsa1KO_untreated_try_5%_Reiter_20140207.raw
bcy1∆	0,4mM	15min	2	NS#ISHSLDLWNHPK	1	[S(2) 80.9], [S(4) 15.8], [S(6) 3.3]	high	S(304)	n.q.	YMR037C	MSN2	3.56	7442	60.25	3	0.458716	0	9815	rep2_SILAC_Msn2_bcy1KO_0,4mM_H2O2_15min_tio2_Reiter_20130528.raw
bcy1∆	0,4mM	15min	2	NS#ISHSLDLWNHPK	1	[S(2) 82.2], [S(4) 8.9], [S(6) 8.9]	high	S(304)	n.q.	YMR037C	MSN2	3.43	7506	60.7	3	0.458716	0	2430	rep2_SILAC_Msn2_bcy1KO_0,4mM_H2O2_15min_tio2_Reiter_20130528.raw
tsa1∆	0,4mM	15min	2	NS#ISHSLDLWNHPK	1	[S(2) 99.9], [S(4) 0.1], [S(6) 0.0]	high	S(304)	0.650257	YMR037C	MSN2	3.81	7516	47.66	2	0	0	16730	rep2_SILAC_Msn2_tsa1KO_04mM_15min_tio2_Reiter_20131206.raw
bcy1∆	0,4mM	15min	2	NS#ISHSLDLWNHPK	1	[S(2) 33.3], [S(4) 33.3], [S(6) 33.3]	low	S(304)	0.901963	YMR037C	MSN2	4.02	7579	61.26	3	0	0	3249	rep2_SILAC_Msn2_bcy1KO_0,4mM_H2O2_15min_tio2_Reiter_20130528.raw
wild type	0,4mM	10min	2	NS#ISHSLDLWNHPK	1	[S(2) 99.9], [S(4) 0.1], [S(6) 0.0]	high	S(304)	0.24932	YMR037C	MSN2	5.23	7641	43	3	0	0	531900	rep3_SILAC_Msn2_0,4mM_H2O2_10min_try_1%_Reiter_20141126.raw
wild type	0,4mM	10min	2	NS#ISHSLDLWNHPK	1	[S(2) 100.0], [S(4) 0.0], [S(6) 0.0]	high	S(304)	0.24516	YMR037C	MSN2	5.04	7643	43.01	2	0	0	142600	rep3_SILAC_Msn2_0,4mM_H2O2_10min_try_1%_Reiter_20141126.raw
wild type	0,4mM	10min	2	NS#ISHSLDLWNHPK	1	[S(2) 99.1], [S(4) 0.9], [S(6) 0.0]	high	S(304)	n.q.	YMR037C	MSN2	4.2	7651	43.05	2	0	0	43420	rep3_SILAC_Msn2_0,4mM_H2O2_10min_try_1%_Reiter_20141126.raw
tsa1∆	0,4mM	15min	1	NS#ISHSLDLWNHPK	1	[S(2) 90.8], [S(4) 9.1], [S(6) 0.1]	high	S(304)	n.q.	YMR037C	MSN2	4.7	7749	50.95	3	0	0	48080	rep1_SILAC_Msn2_tsa1KO_04mM_15min_tio2_Reiter_20131206.raw
bcy1∆	0,4mM	15min	2	NS#ISHSLDLWNHPK	1	[S(2) 49.2], [S(4) 49.2], [S(6) 1.6]	low	S(304)	0.964239	YMR037C	MSN2	3.9	7754	62.59	3	0	0	2113	rep2_SILAC_Msn2_bcy1KO_0,4mM_H2O2_15min_tio2_Reiter_20130528.raw
wild type	0,4mM	10min	2	NS#ISHSLDLWNHPK	1	[S(2) 49.6], [S(4) 49.6], [S(6) 0.8]	low	S(304)	n.q.	YMR037C	MSN2	4.46	7760	43.56	3	0	0	36220	rep3_SILAC_Msn2_0,4mM_H2O2_10min_try_1%_Reiter_20141126.raw
wild type	0,4mM	15min	1	NS#ISHSLDLWNHPK	1	[S(2) 97.1], [S(4) 2.4], [S(6) 0.4]	high	S(304)	n.q.	YMR037C	MSN2	2.7	7787	38.9	2	0.20429	0	16200	rep1_SILAC_Msn2_0,4mM_H2O2_15min_tio2_Reiter_20121108.raw
tsa1∆	0,4mM	15min	1	NS#ISHSLDLWNHPK	1	[S(2) 88.6], [S(4) 11.2], [S(6) 0.2]	high	S(304)	n.q.	YMR037C	MSN2	4.98	7787	51.17	3	0	0	50130	rep1_SILAC_Msn2_tsa1KO_04mM_15min_tio2_Reiter_20131206.raw
bcy1∆	0,4mM	15min	2	NS#ISHSLDLWNHPK	1	[S(2) 81.5], [S(4) 15.4], [S(6) 3.2]	high	S(304)	n.q.	YMR037C	MSN2	3.87	7833	63.19	3	0	0	3518	rep2_SILAC_Msn2_bcy1KO_0,4mM_H2O2_15min_tio2_Reiter_20130528.raw
bcy1∆	0,4mM	15min	2	NS#ISHSLDLWNHPK	1	[S(2) 50.0], [S(4) 50.0], [S(6) 0.1]	low	S(304)	n.q.	YMR037C	MSN2	4.11	7848	63.31	3	0	0	3045	rep2_SILAC_Msn2_bcy1KO_0,4mM_H2O2_15min_tio2_Reiter_20130528.raw
tsa1∆	0,4mM	15min	2	NS#ISHSLDLWNHPK	1	[S(2) 98.6], [S(4) 1.4], [S(6) 0.0]	high	S(304)	n.q.	YMR037C	MSN2	5.18	7891	49.76	3	0	0	60920	rep2_SILAC_Msn2_tsa1KO_04mM_15min_tio2_Reiter_20131206.raw
WT/tsa1∆	untreated		2	NS#ISHSLDLWNHPK	1	[S(2) 87.2], [S(4) 12.5], [S(6) 0.3]	high	S(304)	n.q.	YMR037C	MSN2	3.9	7931	42.86	3	0	0	39970	rep2_SILAC_Msn2_WTvsTsa1KO_untreated_tio2_Reiter_20140207.raw
bcy1∆	0,4mM	15min	2	NS#ISHSLDLWNHPK	1	[S(2) 33.3], [S(4) 33.3], [S(6) 33.3]	low	S(304)	n.q.	YMR037C	MSN2	3.85	7981	64.32	3	0	0	1818	rep2_SILAC_Msn2_bcy1KO_0,4mM_H2O2_15min_tio2_Reiter_20130528.raw
bcy1∆	0,4mM	15min	2	NS#ISHSLDLWNHPK	1	[S(2) 33.3], [S(4) 33.3], [S(6) 33.3]	low	S(304)	0.768737	YMR037C	MSN2	4.36	8005	64.49	3	0	0	2080	rep2_SILAC_Msn2_bcy1KO_0,4mM_H2O2_15min_tio2_Reiter_20130528.raw
tsa1∆	0,4mM	15min	2	NS#ISHSLDLWNHPK	1	[S(2) 89.0], [S(4) 10.8], [S(6) 0.2]	high	S(304)	n.q.	YMR037C	MSN2	5.38	8071	50.81	3	0	0	58680	rep2_SILAC_Msn2_tsa1KO_04mM_15min_tio2_Reiter_20131206.raw
bcy1∆	0,4mM	15min	2	NS#ISHSLDLWNHPK	1	[S(2) 82.3], [S(4) 14.8], [S(6) 2.9]	high	S(304)	n.q.	YMR037C	MSN2	3.8	8073	65.01	3	0	0	1199	rep2_SILAC_Msn2_bcy1KO_0,4mM_H2O2_15min_tio2_Reiter_20130528.raw
bcy1∆	0,4mM	15min	2	NS#ISHSLDLWNHPK	1	[S(2) 84.6], [S(4) 13.2], [S(6) 2.2]	high	S(304)	n.q.	YMR037C	MSN2	3.69	8138	65.51	3	0	0	2851	rep2_SILAC_Msn2_bcy1KO_0,4mM_H2O2_15min_tio2_Reiter_20130528.raw
bcy1∆	0,4mM	15min	2	NS#ISHSLDLWNHPK	1	[S(2) 78.1], [S(4) 10.9], [S(6) 10.9]	high	S(304)	n.q.	YMR037C	MSN2	3.64	8139	65.52	3	0	0	1997	rep2_SILAC_Msn2_bcy1KO_0,4mM_H2O2_15min_tio2_Reiter_20130528.raw
bcy1∆	0,4mM	15min	2	NS#ISHSLDLWNHPK	1	[S(2) 49.6], [S(4) 49.6], [S(6) 0.8]	low	S(304)	n.q.	YMR037C	MSN2	4.58	8140	65.52	3	0	0	1997	rep2_SILAC_Msn2_bcy1KO_0,4mM_H2O2_15min_tio2_Reiter_20130528.raw
tsa1∆	0,4mM	15min	2	NS#ISHSLDLWNHPK	1	[S(2) 99.9], [S(4) 0.1], [S(6) 0.0]	high	S(304)	n.q.	YMR037C	MSN2	4.13	8160	51.33	2	0	0	10570	rep2_SILAC_Msn2_tsa1KO_04mM_15min_tio2_Reiter_20131206.raw
tsa1∆	0,4mM	15min	2	NS#ISHSLDLWNHPK	1	[S(2) 90.9], [S(4) 9.1], [S(6) 0.0]	high	S(304)	n.q.	YMR037C	MSN2	4.52	8192	51.52	3	0	0	27710	rep2_SILAC_Msn2_tsa1KO_04mM_15min_tio2_Reiter_20131206.raw
wild type	0,4mM	5min	1	NS#ISHSLDLWNHPK	1	[S(2) 100.0], [S(4) 0.0], [S(6) 0.0]	high	S(304)	n.q.	YMR037C	MSN2	4.5	8271	41.73	3	0	0	162000	rep1_SILAC_Msn2_0,4mM_H2O2_5min_tio2_Reiter_20141204.raw
wild type	0,4mM	5min	1	NS#ISHSLDLWNHPK	1	[S(2) 99.9], [S(4) 0.1], [S(6) 0.0]	high	S(304)	0.3159	YMR037C	MSN2	4.73	8281	41.78	2	0	0	1086000	rep1_SILAC_Msn2_0,4mM_H2O2_5min_tio2_Reiter_20141204.raw
wild type	0,4mM	5min	1	NS#ISHSLDLWNHPK	1	[S(2) 98.9], [S(4) 1.1], [S(6) 0.0]	high	S(304)	n.q.	YMR037C	MSN2	3.6	8282	41.78	2	0	0	265200	rep1_SILAC_Msn2_0,4mM_H2O2_5min_tio2_Reiter_20141204.raw
bcy1∆	0,4mM	15min	2	NS#ISHSLDLWNHPK	1	[S(2) 33.3], [S(4) 33.3], [S(6) 33.3]	low	S(304)	n.q.	YMR037C	MSN2	3.91	8283	66.62	3	0	0	2725	rep2_SILAC_Msn2_bcy1KO_0,4mM_H2O2_15min_tio2_Reiter_20130528.raw
tsa1∆	0,4mM	15min	2	NS#ISHSLDLWNHPK	1	[S(2) 95.5], [S(4) 2.3], [S(6) 2.3]	high	S(304)	n.q.	YMR037C	MSN2	4.54	8370	52.55	3	0	0	35990	rep2_SILAC_Msn2_tsa1KO_04mM_15min_tio2_Reiter_20131206.raw
bcy1∆	0,4mM	15min	2	NS#ISHSLDLWNHPK	1	[S(2) 33.3], [S(4) 33.3], [S(6) 33.3]	low	S(304)	n.q.	YMR037C	MSN2	4.16	8378	67.33	3	0	0	1254	rep2_SILAC_Msn2_bcy1KO_0,4mM_H2O2_15min_tio2_Reiter_20130528.raw
wild type	0,4mM	5min	1	NS#ISHSLDLWNHPK	1	[S(2) 93.0], [S(4) 7.0], [S(6) 0.0]	high	S(304)	0.318631	YMR037C	MSN2	5.27	8384	42.23	3	0	0	2792000	rep1_SILAC_Msn2_0,4mM_H2O2_5min_tio2_Reiter_20141204.raw
wild type	0,4mM	5min	1	NS#ISHSLDLWNHPK	1	[S(2) 99.8], [S(4) 0.2], [S(6) 0.0]	high	S(304)	n.q.	YMR037C	MSN2	4.39	8397	42.28	2	0	0	370200	rep1_SILAC_Msn2_0,4mM_H2O2_5min_tio2_Reiter_20141204.raw
wild type	0,4mM	5min	1	NS#ISHSLDLWNHPK	1	[S(2) 100.0], [S(4) 0.0], [S(6) 0.0]	high	S(304)	n.q.	YMR037C	MSN2	3.72	8398	42.29	2	0	0	154900	rep1_SILAC_Msn2_0,4mM_H2O2_5min_tio2_Reiter_20141204.raw
wild type	0,4mM	15min	1	NS#ISHSLDLWNHPK	1	[S(2) 97.7], [S(4) 2.0], [S(6) 0.3]	high	S(304)	n.q.	YMR037C	MSN2	3.16	8440	41.56	2	0	0	9282	rep1_SILAC_Msn2_0,4mM_H2O2_15min_tio2_Reiter_20121108.raw
WT/tsa1∆	untreated		1	NS#ISHSLDLWNHPK	1	[S(2) 98.3], [S(4) 1.6], [S(6) 0.0]	high	S(304)	n.q.	YMR037C	MSN2	4.2	8495	45.23	3	0	0	52030	rep1_SILAC_Msn2_WTvsTsa1KO_untreated_tio2_Reiter_20140207.raw
wild type	0,4mM	5min	1	NS#ISHSLDLWNHPK	1	[S(2) 99.8], [S(4) 0.2], [S(6) 0.0]	high	S(304)	n.q.	YMR037C	MSN2	3.48	8497	42.7	2	0	0	112500	rep1_SILAC_Msn2_0,4mM_H2O2_5min_tio2_Reiter_20141204.raw
bcy1∆	0,4mM	15min	2	NS#ISHSLDLWNHPK	1	[S(2) 80.7], [S(4) 15.9], [S(6) 3.4]	high	S(304)	1.1354	YMR037C	MSN2	3.43	8502	68.28	3	0.458716	0	1125	rep2_SILAC_Msn2_bcy1KO_0,4mM_H2O2_15min_tio2_Reiter_20130528.raw
wild type	0,4mM	5min	1	NS#ISHSLDLWNHPK	1	[S(2) 99.1], [S(4) 0.8], [S(6) 0.1]	high	S(304)	n.q.	YMR037C	MSN2	4.59	8518	42.79	3	0	0	198500	rep1_SILAC_Msn2_0,4mM_H2O2_5min_tio2_Reiter_20141204.raw
wild type	0,4mM	10min	2	NS#ISHSLDLWNHPK	1	[S(2) 90.5], [S(4) 8.6], [S(6) 0.9]	high	S(304)	n.q.	YMR037C	MSN2	4.6	8587	41.66	3	0	0	622200	rep3_SILAC_Msn2_0,4mM_H2O2_10min_tio2_Reiter_20141204.raw
wild type	0,4mM	10min	2	NS#ISHSLDLWNHPK	1	[S(2) 99.2], [S(4) 0.8], [S(6) 0.0]	high	S(304)	n.q.	YMR037C	MSN2	4.61	8590	41.68	2	0	0	343900	rep3_SILAC_Msn2_0,4mM_H2O2_10min_tio2_Reiter_20141204.raw
wild type	0,4mM	10min	2	NS#ISHSLDLWNHPK	1	[S(2) 100.0], [S(4) 0.0], [S(6) 0.0]	high	S(304)	n.q.	YMR037C	MSN2	3.99	8599	41.71	2	0	0	555800	rep3_SILAC_Msn2_0,4mM_H2O2_10min_tio2_Reiter_20141204.raw
wild type	0,4mM	5min	1	NS#ISHSLDLWNHPK	1	[S(2) 33.3], [S(4) 33.3], [S(6) 33.3]	low	S(304)	n.q.	YMR037C	MSN2	3.77	8653	43.36	3	0.440529	0	80890	rep1_SILAC_Msn2_0,4mM_H2O2_5min_tio2_Reiter_20141204.raw
wild type	0,4mM	10min	2	NS#ISHSLDLWNHPK	1	[S(2) 91.8], [S(4) 8.2], [S(6) 0.0]	high	S(304)	0.257998	YMR037C	MSN2	5.29	8716	42.21	3	0	0	2380000	rep3_SILAC_Msn2_0,4mM_H2O2_10min_tio2_Reiter_20141204.raw
wild type	0,4mM	10min	2	NS#ISHSLDLWNHPK	1	[S(2) 99.9], [S(4) 0.1], [S(6) 0.0]	high	S(304)	0.258484	YMR037C	MSN2	4.7	8717	42.21	2	0	0	830400	rep3_SILAC_Msn2_0,4mM_H2O2_10min_tio2_Reiter_20141204.raw
wild type	0,4mM	10min	2	NS#ISHSLDLWNHPK	1	[S(2) 100.0], [S(4) 0.0], [S(6) 0.0]	high	S(304)	n.q.	YMR037C	MSN2	2.83	8731	42.27	2	0.0790514	0	156200	rep3_SILAC_Msn2_0,4mM_H2O2_10min_tio2_Reiter_20141204.raw
tsa1∆	0,4mM	15min	2	NS#ISHSLDLWNHPK	1	[S(2) 98.4], [S(4) 1.4], [S(6) 0.2]	high	S(304)	n.q.	YMR037C	MSN2	4.18	8800	55.12	3	0.854701	0	48200	rep2_SILAC_Msn2_tsa1KO_04mM_15min_tio2_Reiter_20131206.raw
tsa1∆	0,4mM	15min	2	NS#ISHSLDLWNHPK	1	[S(2) 98.5], [S(4) 1.3], [S(6) 0.2]	high	S(304)	1.04596	YMR037C	MSN2	4.27	8855	57.91	3	0	0	78250	rep2_SILAC_Msn2_tsa1KO_04mM_15min_FT_20%_Reiter_20131206.raw
wild type	0,4mM	5min	1	NS#ISHSLDLWNHPK	1	[S(2) 98.1], [S(4) 1.8], [S(6) 0.0]	high	S(304)	n.q.	YMR037C	MSN2	4.28	8884	44.35	3	0	0	63890	rep1_SILAC_Msn2_0,4mM_H2O2_5min_tio2_Reiter_20141204.raw
tsa1∆	0,4mM	15min	2	NS#ISHSLDLWNHPK	1	[S(2) 86.6], [S(4) 11.7], [S(6) 1.7]	high	S(304)	n.q.	YMR037C	MSN2	5.06	8895	55.7	3	0	0	32890	rep2_SILAC_Msn2_tsa1KO_04mM_15min_tio2_Reiter_20131206.raw
tsa1∆	0,4mM	15min	1	NS#ISHSLDLWNHPK	1	[S(2) 89.4], [S(4) 10.4], [S(6) 0.2]	high	S(304)	n.q.	YMR037C	MSN2	4.8	8908	57.92	3	0	0	29440	rep1_SILAC_Msn2_tsa1KO_04mM_15min_tio2_Reiter_20131206.raw
wild type	0,4mM	10min	2	NS#ISHSLDLWNHPK	1	[S(2) 79.5], [S(4) 10.2], [S(6) 10.2]	high	S(304)	n.q.	YMR037C	MSN2	4.26	8931	43.09	3	0	0	216700	rep3_SILAC_Msn2_0,4mM_H2O2_10min_tio2_Reiter_20141204.raw
tsa1∆	0,4mM	15min	2	NS#ISHSLDLWNHPK	1	[S(2) 75.8], [S(4) 12.1], [S(6) 12.1]	high	S(304)	n.q.	YMR037C	MSN2	4.26	8970	56.14	3	0.854701	0	40580	rep2_SILAC_Msn2_tsa1KO_04mM_15min_tio2_Reiter_20131206.raw
tsa1∆	0,4mM	15min	2	NS#ISHSLDLWNHPK	1	[S(2) 86.7], [S(4) 12.9], [S(6) 0.4]	high	S(304)	n.q.	YMR037C	MSN2	4.32	9063	56.71	3	0.854701	0	25580	rep2_SILAC_Msn2_tsa1KO_04mM_15min_tio2_Reiter_20131206.raw
tsa1∆	0,4mM	15min	1	NS#ISHSLDLWNHPK	1	[S(2) 85.6], [S(4) 12.4], [S(6) 2.0]	high	S(304)	0.836144	YMR037C	MSN2	4.01	9119	56.01	3	0	0	154100	rep1_SILAC_Msn2_tsa1KO_04mM_15min_FT_20%_Reiter_20131206.raw
tsa1∆	0,4mM	15min	2	NS#ISHSLDLWNHPK	1	[S(2) 96.6], [S(4) 1.7], [S(6) 1.7]	high	S(304)	n.q.	YMR037C	MSN2	4.19	9177	57.4	3	0.854701	0	27720	rep2_SILAC_Msn2_tsa1KO_04mM_15min_tio2_Reiter_20131206.raw
tsa1∆	0,4mM	15min	1	NS#ISHSLDLWNHPK	1	[S(2) 97.1], [S(4) 2.8], [S(6) 0.1]	high	S(304)	n.q.	YMR037C	MSN2	4.89	9183	56.31	3	0	0	39630	rep1_SILAC_Msn2_tsa1KO_04mM_15min_FT_20%_Reiter_20131206.raw
tsa1∆	0,4mM	15min	1	NS#ISHSLDLWNHPK	1	[S(2) 99.6], [S(4) 0.4], [S(6) 0.1]	high	S(304)	n.q.	YMR037C	MSN2	3.96	9343	57.05	3	0	0	26990	rep1_SILAC_Msn2_tsa1KO_04mM_15min_FT_20%_Reiter_20131206.raw
tsa1∆	0,4mM	15min	2	NS#ISHSLDLWNHPK	1	[S(2) 84.6], [S(4) 13.2], [S(6) 2.2]	high	S(304)	n.q.	YMR037C	MSN2	3.96	9346	58.44	3	0.854701	0	27130	rep2_SILAC_Msn2_tsa1KO_04mM_15min_tio2_Reiter_20131206.raw
bcy1∆	0,4mM	15min	2	NS#ISHSLDLWNHPK	1	[S(2) 33.3], [S(4) 33.3], [S(6) 33.3]	low	S(304)	n.q.	YMR037C	MSN2	3.78	9349	76.02	3	0	0	10970	rep2_SILAC_Msn2_bcy1KO_0,4mM_H2O2_15min_tio2_Reiter_20130528.raw
bcy1∆	0,4mM	15min	2	NS#ISHSLDLWNHPK	1	[S(2) 100.0], [S(4) 0.0], [S(6) 0.0]	high	S(304)	n.q.	YMR037C	MSN2	3.09	9368	76.15	2	0	0	4603	rep2_SILAC_Msn2_bcy1KO_0,4mM_H2O2_15min_tio2_Reiter_20130528.raw
bcy1∆	0,4mM	15min	2	NS#ISHSLDLWNHPK	1	[S(2) 88.8], [S(4) 10.9], [S(6) 0.2]	high	S(304)	n.q.	YMR037C	MSN2	3.92	9369	76.16	2	0	0	4603	rep2_SILAC_Msn2_bcy1KO_0,4mM_H2O2_15min_tio2_Reiter_20130528.raw
bcy1∆	0,4mM	15min	2	NS#ISHSLDLWNHPK	1	[S(2) 99.9], [S(4) 0.1], [S(6) 0.0]	high	S(304)	n.q.	YMR037C	MSN2	2.63	9370	76.16	2	0.787402	0	4910	rep2_SILAC_Msn2_bcy1KO_0,4mM_H2O2_15min_tio2_Reiter_20130528.raw
bcy1∆	0,4mM	15min	2	NS#ISHSLDLWNHPK	1	[S(2) 99.8], [S(4) 0.2], [S(6) 0.0]	high	S(304)	n.q.	YMR037C	MSN2	2.78	9371	76.17	2	0.787402	0	4910	rep2_SILAC_Msn2_bcy1KO_0,4mM_H2O2_15min_tio2_Reiter_20130528.raw
bcy1∆	0,4mM	15min	2	NS#ISHSLDLWNHPK	1	[S(2) 97.6], [S(4) 2.0], [S(6) 0.3]	high	S(304)	n.q.	YMR037C	MSN2	2.72	9377	76.22	2	0.787402	0	5464	rep2_SILAC_Msn2_bcy1KO_0,4mM_H2O2_15min_tio2_Reiter_20130528.raw
bcy1∆	0,4mM	15min	2	NS#ISHSLDLWNHPK	1	[S(2) 99.6], [S(4) 0.4], [S(6) 0.0]	high	S(304)	n.q.	YMR037C	MSN2	3.15	9378	76.22	2	0	0	5464	rep2_SILAC_Msn2_bcy1KO_0,4mM_H2O2_15min_tio2_Reiter_20130528.raw
bcy1∆	0,4mM	15min	2	NS#ISHSLDLWNHPK	1	[S(2) 77.9], [S(4) 11.0], [S(6) 11.0]	high	S(304)	n.q.	YMR037C	MSN2	3.05	9384	76.26	2	0	0	8022	rep2_SILAC_Msn2_bcy1KO_0,4mM_H2O2_15min_tio2_Reiter_20130528.raw
bcy1∆	0,4mM	15min	2	NS#ISHSLDLWNHPK	1	[S(2) 99.8], [S(4) 0.2], [S(6) 0.0]	high	S(304)	n.q.	YMR037C	MSN2	3.59	9385	76.27	2	0	0	6703	rep2_SILAC_Msn2_bcy1KO_0,4mM_H2O2_15min_tio2_Reiter_20130528.raw
bcy1∆	0,4mM	15min	2	NS#ISHSLDLWNHPK	1	[S(2) 99.9], [S(4) 0.1], [S(6) 0.0]	high	S(304)	n.q.	YMR037C	MSN2	4.18	9386	76.28	2	0	0	6703	rep2_SILAC_Msn2_bcy1KO_0,4mM_H2O2_15min_tio2_Reiter_20130528.raw
tsa1∆	0,4mM	15min	1	NS#ISHSLDLWNHPK	1	[S(2) 88.4], [S(4) 11.6], [S(6) 0.0]	high	S(304)	n.q.	YMR037C	MSN2	4.8	9430	61.14	3	0	0	29170	rep1_SILAC_Msn2_tsa1KO_04mM_15min_tio2_Reiter_20131206.raw
tsa1∆	0,4mM	15min	2	NS#ISHSLDLWNHPK	1	[S(2) 89.7], [S(4) 9.2], [S(6) 1.0]	high	S(304)	n.q.	YMR037C	MSN2	4.77	9449	59.09	3	0	0	22550	rep2_SILAC_Msn2_tsa1KO_04mM_15min_tio2_Reiter_20131206.raw
tsa1∆	0,4mM	15min	1	NS#ISHSLDLWNHPK	1	[S(2) 96.2], [S(4) 1.9], [S(6) 1.9]	high	S(304)	n.q.	YMR037C	MSN2	3.83	9552	58.03	3	0	0	26520	rep1_SILAC_Msn2_tsa1KO_04mM_15min_FT_20%_Reiter_20131206.raw
tsa1∆	0,4mM	15min	2	NS#ISHSLDLWNHPK	1	[S(2) 98.9], [S(4) 1.1], [S(6) 0.0]	high	S(304)	n.q.	YMR037C	MSN2	4.76	9554	59.72	3	0	0	27200	rep2_SILAC_Msn2_tsa1KO_04mM_15min_tio2_Reiter_20131206.raw
tsa1∆	0,4mM	15min	1	NS#ISHSLDLWNHPK	1	[S(2) 96.3], [S(4) 3.1], [S(6) 0.6]	high	S(304)	n.q.	YMR037C	MSN2	3.3	9584	58.19	3	0	0	17220	rep1_SILAC_Msn2_tsa1KO_04mM_15min_FT_20%_Reiter_20131206.raw
tsa1∆	0,4mM	15min	2	NS#ISHSLDLWNHPK	1	[S(2) 88.4], [S(4) 11.6], [S(6) 0.0]	high	S(304)	n.q.	YMR037C	MSN2	4.23	9632	60.21	3	0.854701	0	22300	rep2_SILAC_Msn2_tsa1KO_04mM_15min_tio2_Reiter_20131206.raw
tsa1∆	0,4mM	15min	1	NS#ISHSLDLWNHPK	1	[S(2) 89.6], [S(4) 10.2], [S(6) 0.2]	high	S(304)	n.q.	YMR037C	MSN2	4.63	9685	62.71	3	0	0	24140	rep1_SILAC_Msn2_tsa1KO_04mM_15min_tio2_Reiter_20131206.raw
wild type	0,2mM	10min	2	NS#ISHSLDLWNHPK	1	[S(2) 92.2], [S(4) 7.2], [S(6) 0.6]	high	S(304)	n.q.	YMR037C	MSN2	3.96	9700	51.11	3	0	0	114000	rep2_SILAC_Msn2_0,2mM_H2O2_10min_tio2_Reiter_20120504.raw
wild type	0,2mM	10min	2	NS#ISHSLDLWNHPK	1	[S(2) 99.9], [S(4) 0.1], [S(6) 0.0]	high	S(304)	n.q.	YMR037C	MSN2	4.61	9711	51.16	2	0	0	17770	rep2_SILAC_Msn2_0,2mM_H2O2_10min_tio2_Reiter_20120504.raw
wild type	0,2mM	10min	2	NS#ISHSLDLWNHPK	1	[S(2) 99.8], [S(4) 0.2], [S(6) 0.0]	high	S(304)	n.q.	YMR037C	MSN2	3.94	9712	51.16	2	0	0	17770	rep2_SILAC_Msn2_0,2mM_H2O2_10min_tio2_Reiter_20120504.raw
wild type	0,2mM	10min	2	NS#ISHSLDLWNHPK	1	[S(2) 49.5], [S(4) 49.5], [S(6) 1.0]	low	S(304)	n.q.	YMR037C	MSN2	3.91	9719	51.19	3	0	0	2593000	rep2_SILAC_Msn2_0,2mM_H2O2_10min_tio2_Reiter_20120504.raw
wild type	0,2mM	10min	2	NS#ISHSLDLWNHPK	1	[S(2) 100.0], [S(4) 0.0], [S(6) 0.0]	high	S(304)	n.q.	YMR037C	MSN2	4.41	9722	51.2	2	0	0	736000	rep2_SILAC_Msn2_0,2mM_H2O2_10min_tio2_Reiter_20120504.raw
wild type	0,2mM	10min	2	NS#ISHSLDLWNHPK	1	[S(2) 97.9], [S(4) 1.8], [S(6) 0.3]	high	S(304)	n.q.	YMR037C	MSN2	4.36	9723	51.21	2	0	0	736000	rep2_SILAC_Msn2_0,2mM_H2O2_10min_tio2_Reiter_20120504.raw
wild type	0,8mM	10min	2	NS#ISHSLDLWNHPK	1	[S(2) 82.6], [S(4) 8.7], [S(6) 8.7]	high	S(304)	n.q.	YMR037C	MSN2	3.55	9734	50.66	3	0	0	4389000	rep2_SILAC_Msn2_0,8mM_H2O2_10min_tio2_Reiter_20120508.raw
wild type	0,8mM	10min	2	NS#ISHSLDLWNHPK	1	[S(2) 83.9], [S(4) 13.7], [S(6) 2.4]	high	S(304)	0.162134	YMR037C	MSN2	4.69	9735	50.67	3	0	0	4389000	rep2_SILAC_Msn2_0,8mM_H2O2_10min_tio2_Reiter_20120508.raw
wild type	0,8mM	10min	2	NS#ISHSLDLWNHPK	1	[S(2) 99.9], [S(4) 0.1], [S(6) 0.0]	high	S(304)	n.q.	YMR037C	MSN2	3.46	9739	50.68	2	0	0	304300	rep2_SILAC_Msn2_0,8mM_H2O2_10min_tio2_Reiter_20120508.raw
wild type	0,8mM	10min	2	NS#ISHSLDLWNHPK	1	[S(2) 86.9], [S(4) 11.4], [S(6) 1.6]	high	S(304)	n.q.	YMR037C	MSN2	3.22	9740	50.68	2	0	0	304300	rep2_SILAC_Msn2_0,8mM_H2O2_10min_tio2_Reiter_20120508.raw
wild type	0,2mM	10min	2	NS#ISHSLDLWNHPK	1	[S(2) 82.7], [S(4) 8.6], [S(6) 8.6]	high	S(304)	n.q.	YMR037C	MSN2	3.73	9741	51.29	3	0	0	9221000	rep2_SILAC_Msn2_0,2mM_H2O2_10min_tio2_Reiter_20120504.raw
wild type	0,2mM	10min	2	NS#ISHSLDLWNHPK	1	[S(2) 86.4], [S(4) 13.2], [S(6) 0.4]	high	S(304)	n.q.	YMR037C	MSN2	3.88	9742	51.29	3	0	0	9221000	rep2_SILAC_Msn2_0,2mM_H2O2_10min_tio2_Reiter_20120504.raw
wild type	0,2mM	10min	2	NS#ISHSLDLWNHPK	1	[S(2) 99.4], [S(4) 0.6], [S(6) 0.0]	high	S(304)	n.q.	YMR037C	MSN2	4.52	9743	51.29	2	0	0	3828000	rep2_SILAC_Msn2_0,2mM_H2O2_10min_tio2_Reiter_20120504.raw
wild type	0,2mM	10min	2	NS#ISHSLDLWNHPK	1	[S(2) 97.8], [S(4) 2.2], [S(6) 0.0]	high	S(304)	n.q.	YMR037C	MSN2	4.56	9744	51.3	2	0	0	3828000	rep2_SILAC_Msn2_0,2mM_H2O2_10min_tio2_Reiter_20120504.raw
wild type	0,8mM	10min	2	NS#ISHSLDLWNHPK	1	[S(2) 99.1], [S(4) 0.9], [S(6) 0.0]	high	S(304)	n.q.	YMR037C	MSN2	3.5	9759	50.77	3	0	0	7810000	rep2_SILAC_Msn2_0,8mM_H2O2_10min_tio2_Reiter_20120508.raw
wild type	0,8mM	10min	2	NS#ISHSLDLWNHPK	1	[S(2) 74.4], [S(4) 12.8], [S(6) 12.8]	low	S(304)	n.q.	YMR037C	MSN2	4.16	9760	50.77	3	0	0	7810000	rep2_SILAC_Msn2_0,8mM_H2O2_10min_tio2_Reiter_20120508.raw
wild type	0,8mM	10min	2	NS#ISHSLDLWNHPK	1	[S(2) 99.9], [S(4) 0.1], [S(6) 0.0]	high	S(304)	n.q.	YMR037C	MSN2	3.14	9763	50.78	2	0	0	732500	rep2_SILAC_Msn2_0,8mM_H2O2_10min_tio2_Reiter_20120508.raw
wild type	0,8mM	10min	2	NS#ISHSLDLWNHPK	1	[S(2) 88.2], [S(4) 10.4], [S(6) 1.4]	high	S(304)	0.164388	YMR037C	MSN2	3.86	9764	50.78	2	0	0	732500	rep2_SILAC_Msn2_0,8mM_H2O2_10min_tio2_Reiter_20120508.raw
wild type	0,2mM	10min	2	NS#ISHSLDLWNHPK	1	[S(2) 49.2], [S(4) 49.2], [S(6) 1.6]	low	S(304)	n.q.	YMR037C	MSN2	4.18	9767	51.39	3	0	0	5756000	rep2_SILAC_Msn2_0,2mM_H2O2_10min_tio2_Reiter_20120504.raw
wild type	0,2mM	10min	2	NS#ISHSLDLWNHPK	1	[S(2) 100.0], [S(4) 0.0], [S(6) 0.0]	high	S(304)	n.q.	YMR037C	MSN2	4.14	9768	51.39	2	0	0	2856000	rep2_SILAC_Msn2_0,2mM_H2O2_10min_tio2_Reiter_20120504.raw
wild type	0,2mM	10min	2	NS#ISHSLDLWNHPK	1	[S(2) 99.1], [S(4) 0.9], [S(6) 0.0]	high	S(304)	n.q.	YMR037C	MSN2	4.51	9769	51.4	2	0	0	2856000	rep2_SILAC_Msn2_0,2mM_H2O2_10min_tio2_Reiter_20120504.raw
wild type	0,8mM	10min	2	NS#ISHSLDLWNHPK	1	[S(2) 75.3], [S(4) 12.3], [S(6) 12.3]	high	S(304)	n.q.	YMR037C	MSN2	3.54	9789	50.89	2	0	0	445700	rep2_SILAC_Msn2_0,8mM_H2O2_10min_tio2_Reiter_20120508.raw
wild type	0,2mM	10min	2	NS#ISHSLDLWNHPK	1	[S(2) 99.2], [S(4) 0.8], [S(6) 0.0]	high	S(304)	n.q.	YMR037C	MSN2	3.51	9790	51.48	3	0.806452	0	4962000	rep2_SILAC_Msn2_0,2mM_H2O2_10min_tio2_Reiter_20120504.raw
wild type	0,2mM	10min	2	NS#ISHSLDLWNHPK	1	[S(2) 99.9], [S(4) 0.1], [S(6) 0.0]	high	S(304)	n.q.	YMR037C	MSN2	4.15	9791	51.49	2	0	0	2021000	rep2_SILAC_Msn2_0,2mM_H2O2_10min_tio2_Reiter_20120504.raw
wild type	0,8mM	10min	2	NS#ISHSLDLWNHPK	1	[S(2) 84.5], [S(4) 7.7], [S(6) 7.7]	high	S(304)	n.q.	YMR037C	MSN2	3.7	9811	50.99	3	0	0	2249000	rep2_SILAC_Msn2_0,8mM_H2O2_10min_tio2_Reiter_20120508.raw
wild type	0,8mM	10min	2	NS#ISHSLDLWNHPK	1	[S(2) 33.3], [S(4) 33.3], [S(6) 33.3]	low	S(304)	n.q.	YMR037C	MSN2	4.12	9812	51	3	0	0	2249000	rep2_SILAC_Msn2_0,8mM_H2O2_10min_tio2_Reiter_20120508.raw
wild type	0,2mM	10min	2	NS#ISHSLDLWNHPK	1	[S(2) 86.4], [S(4) 13.2], [S(6) 0.4]	high	S(304)	0.979983	YMR037C	MSN2	4.22	9813	51.58	3	0	0	2294000	rep2_SILAC_Msn2_0,2mM_H2O2_10min_tio2_Reiter_20120504.raw
wild type	0,2mM	10min	2	NS#ISHSLDLWNHPK	1	[S(2) 93.0], [S(4) 6.9], [S(6) 0.0]	high	S(304)	n.q.	YMR037C	MSN2	4.57	9814	51.58	2	0	0	824300	rep2_SILAC_Msn2_0,2mM_H2O2_10min_tio2_Reiter_20120504.raw
wild type	0,2mM	10min	2	NS#ISHSLDLWNHPK	1	[S(2) 98.0], [S(4) 2.0], [S(6) 0.1]	high	S(304)	n.q.	YMR037C	MSN2	4.57	9815	51.58	2	0	0	824300	rep2_SILAC_Msn2_0,2mM_H2O2_10min_tio2_Reiter_20120504.raw
tsa1∆	0,4mM	15min	2	NS#ISHSLDLWNHPK	1	[S(2) 99.9], [S(4) 0.1], [S(6) 0.0]	high	S(304)	0.611165	YMR037C	MSN2	3.86	9816	61.39	2	0	0	5627	rep2_SILAC_Msn2_tsa1KO_04mM_15min_tio2_Reiter_20131206.raw
wild type	0,8mM	10min	2	NS#ISHSLDLWNHPK	1	[S(2) 99.8], [S(4) 0.2], [S(6) 0.0]	high	S(304)	n.q.	YMR037C	MSN2	3.69	9820	51.02	2	0	0	161800	rep2_SILAC_Msn2_0,8mM_H2O2_10min_tio2_Reiter_20120508.raw
tsa1∆	0,4mM	15min	2	NS#ISHSLDLWNHPK	1	[S(2) 98.1], [S(4) 1.9], [S(6) 0.0]	high	S(304)	n.q.	YMR037C	MSN2	4.16	9830	61.48	3	0.854701	0	22300	rep2_SILAC_Msn2_tsa1KO_04mM_15min_tio2_Reiter_20131206.raw
wild type	0,2mM	10min	2	NS#ISHSLDLWNHPK	1	[S(2) 99.3], [S(4) 0.7], [S(6) 0.0]	high	S(304)	n.q.	YMR037C	MSN2	3.51	9838	51.68	3	0.806452	0	1519000	rep2_SILAC_Msn2_0,2mM_H2O2_10min_tio2_Reiter_20120504.raw
wild type	0,2mM	10min	2	NS#ISHSLDLWNHPK	1	[S(2) 49.3], [S(4) 49.3], [S(6) 1.5]	low	S(304)	n.q.	YMR037C	MSN2	3.58	9839	51.68	3	0.806452	0	1519000	rep2_SILAC_Msn2_0,2mM_H2O2_10min_tio2_Reiter_20120504.raw
wild type	0,2mM	10min	2	NS#ISHSLDLWNHPK	1	[S(2) 100.0], [S(4) 0.0], [S(6) 0.0]	high	S(304)	0.994038	YMR037C	MSN2	4.64	9842	51.69	2	0	0	370700	rep2_SILAC_Msn2_0,2mM_H2O2_10min_tio2_Reiter_20120504.raw
wild type	0,2mM	10min	2	NS#ISHSLDLWNHPK	1	[S(2) 98.4], [S(4) 1.6], [S(6) 0.0]	high	S(304)	n.q.	YMR037C	MSN2	4.44	9843	51.7	2	0	0	370700	rep2_SILAC_Msn2_0,2mM_H2O2_10min_tio2_Reiter_20120504.raw
tsa1∆	0,4mM	15min	2	NS#ISHSLDLWNHPK	1	[S(2) 99.9], [S(4) 0.1], [S(6) 0.0]	high	S(304)	0.339979	YMR037C	MSN2	3.41	9852	61.62	2	0	0	8912	rep2_SILAC_Msn2_tsa1KO_04mM_15min_tio2_Reiter_20131206.raw
wild type	0,8mM	10min	2	NS#ISHSLDLWNHPK	1	[S(2) 99.5], [S(4) 0.3], [S(6) 0.3]	high	S(304)	n.q.	YMR037C	MSN2	3.55	9859	51.18	3	0	0	518400	rep2_SILAC_Msn2_0,8mM_H2O2_10min_tio2_Reiter_20120508.raw
wild type	0,2mM	10min	2	NS#ISHSLDLWNHPK	1	[S(2) 99.4], [S(4) 0.6], [S(6) 0.0]	high	S(304)	n.q.	YMR037C	MSN2	4.23	9866	51.8	2	0	0	168600	rep2_SILAC_Msn2_0,2mM_H2O2_10min_tio2_Reiter_20120504.raw
wild type	0,2mM	10min	2	NS#ISHSLDLWNHPK	1	[S(2) 85.9], [S(4) 12.2], [S(6) 1.9]	high	S(304)	n.q.	YMR037C	MSN2	2.66	9867	51.8	2	0.642674	0	168600	rep2_SILAC_Msn2_0,2mM_H2O2_10min_tio2_Reiter_20120504.raw
wild type	0,8mM	10min	2	NS#ISHSLDLWNHPK	1	[S(2) 96.7], [S(4) 1.7], [S(6) 1.7]	high	S(304)	n.q.	YMR037C	MSN2	3.62	9884	51.29	3	0	0	325000	rep2_SILAC_Msn2_0,8mM_H2O2_10min_tio2_Reiter_20120508.raw
wild type	0,8mM	10min	2	NS#ISHSLDLWNHPK	1	[S(2) 99.8], [S(4) 0.1], [S(6) 0.1]	high	S(304)	n.q.	YMR037C	MSN2	4.01	9905	51.37	3	0	0	223700	rep2_SILAC_Msn2_0,8mM_H2O2_10min_tio2_Reiter_20120508.raw
wild type	0,2mM	10min	2	NS#ISHSLDLWNHPK	1	[S(2) 94.9], [S(4) 4.1], [S(6) 1.0]	high	S(304)	n.q.	YMR037C	MSN2	3.33	9919	52.03	2	0	0	45910	rep2_SILAC_Msn2_0,2mM_H2O2_10min_tio2_Reiter_20120504.raw
wild type	0,8mM	10min	2	NS#ISHSLDLWNHPK	1	[S(2) 87.5], [S(6) 11.0], [S(4) 1.5]	high	S(304)	n.q.	YMR037C	MSN2	3.64	9952	51.58	3	0	0	83560	rep2_SILAC_Msn2_0,8mM_H2O2_10min_tio2_Reiter_20120508.raw
tsa1∆	0,4mM	15min	2	NS#ISHSLDLWNHPK	1	[S(2) 97.8], [S(4) 2.2], [S(6) 0.1]	high	S(304)	n.q.	YMR037C	MSN2	4.52	9999	62.58	3	0	0	23050	rep2_SILAC_Msn2_tsa1KO_04mM_15min_tio2_Reiter_20131206.raw
wild type	0,8mM	10min	1	NS#ISHSLDLWNHPK	1	[S(2) 49.4], [S(4) 49.4], [S(6) 1.2]	low	S(304)	n.q.	YMR037C	MSN2	4.12	10025	52.19	3	0	0	2995000	rep1_SILAC_Msn2_0,8mM_H2O2_10min_tio2_Reiter_20120508.raw
wild type	0,8mM	10min	1	NS#ISHSLDLWNHPK	1	[S(2) 90.3], [S(4) 9.5], [S(6) 0.1]	high	S(304)	n.q.	YMR037C	MSN2	3.6	10046	52.28	3	0	0	4140000	rep1_SILAC_Msn2_0,8mM_H2O2_10min_tio2_Reiter_20120508.raw
wild type	0,8mM	10min	1	NS#ISHSLDLWNHPK	1	[S(2) 86.2], [S(4) 13.4], [S(6) 0.4]	high	S(304)	n.q.	YMR037C	MSN2	4.41	10047	52.29	3	0	0	4140000	rep1_SILAC_Msn2_0,8mM_H2O2_10min_tio2_Reiter_20120508.raw
wild type	0,8mM	10min	2	NS#ISHSLDLWNHPK	1	[S(2) 84.3], [S(4) 13.4], [S(6) 2.3]	high	S(304)	n.q.	YMR037C	MSN2	3.26	10058	52.02	3	0.873362	0	42300	rep2_SILAC_Msn2_0,8mM_H2O2_10min_tio2_Reiter_20120508.raw
tsa1∆	0,4mM	15min	2	NS#ISHSLDLWNHPK	1	[S(2) 87.2], [S(4) 11.2], [S(6) 1.6]	high	S(304)	n.q.	YMR037C	MSN2	2.95	10059	62.96	2	0	0	3812	rep2_SILAC_Msn2_tsa1KO_04mM_15min_tio2_Reiter_20131206.raw
wild type	0,8mM	10min	1	NS#ISHSLDLWNHPK	1	[S(2) 99.3], [S(4) 0.7], [S(6) 0.0]	high	S(304)	n.q.	YMR037C	MSN2	3.34	10068	52.37	3	0.529101	0	1731000	rep1_SILAC_Msn2_0,8mM_H2O2_10min_tio2_Reiter_20120508.raw
wild type	0,8mM	10min	1	NS#ISHSLDLWNHPK	1	[S(2) 46.5], [S(4) 46.5], [S(6) 7.1]	low	S(304)	0.0326338	YMR037C	MSN2	4.66	10069	52.38	3	0	0	1731000	rep1_SILAC_Msn2_0,8mM_H2O2_10min_tio2_Reiter_20120508.raw
wild type	0,8mM	10min	1	NS#ISHSLDLWNHPK	1	[S(2) 99.2], [S(4) 0.8], [S(6) 0.1]	high	S(304)	n.q.	YMR037C	MSN2	3.36	10090	52.46	3	0.529101	0	996600	rep1_SILAC_Msn2_0,8mM_H2O2_10min_tio2_Reiter_20120508.raw
tsa1∆	0,4mM	15min	2	NS#ISHSLDLWNHPK	1	[S(2) 80.1], [S(4) 9.9], [S(6) 9.9]	high	S(304)	n.q.	YMR037C	MSN2	4.03	10109	63.3	3	0.854701	0	20630	rep2_SILAC_Msn2_tsa1KO_04mM_15min_tio2_Reiter_20131206.raw
tsa1∆	0,4mM	15min	2	NS#ISHSLDLWNHPK	1	[S(2) 88.4], [S(4) 11.4], [S(6) 0.2]	high	S(304)	n.q.	YMR037C	MSN2	4.86	10215	63.98	3	0	0	16950	rep2_SILAC_Msn2_tsa1KO_04mM_15min_tio2_Reiter_20131206.raw
wild type	0,4mM	10min	1	NS#ISHSLDLWNHPK	1	[S(2) 99.9], [S(4) 0.1], [S(6) 0.0]	high	S(304)	n.q.	YMR037C	MSN2	3.53	10927	74.05	3	0	0	43990	rep1_SILAC_Msn2_0,4mM_H2O2_10min_tio2_Reiter_20120507.raw
wild type	0,4mM	10min	1	NS#ISHSLDLWNHPK	1	[S(2) 84.8], [S(4) 14.6], [S(6) 0.6]	high	S(304)	n.q.	YMR037C	MSN2	3.79	10928	74.06	3	0	0	43990	rep1_SILAC_Msn2_0,4mM_H2O2_10min_tio2_Reiter_20120507.raw
wild type	0,4mM	10min	1	NS#ISHSLDLWNHPK	1	[S(2) 89.9], [S(6) 9.1], [S(4) 1.0]	high	S(304)	n.q.	YMR037C	MSN2	3.47	10940	74.12	3	0	0	296600	rep1_SILAC_Msn2_0,4mM_H2O2_10min_tio2_Reiter_20120507.raw
wild type	0,4mM	10min	1	NS#ISHSLDLWNHPK	1	[S(2) 99.0], [S(4) 1.0], [S(6) 0.0]	high	S(304)	0.24091	YMR037C	MSN2	3.32	10964	74.23	2	0	0	96610	rep1_SILAC_Msn2_0,4mM_H2O2_10min_tio2_Reiter_20120507.raw
wild type	0,4mM	10min	1	NS#ISHSLDLWNHPK	1	[S(2) 96.8], [S(4) 1.6], [S(6) 1.6]	high	S(304)	0.235991	YMR037C	MSN2	3.97	10982	74.31	3	0	0	778200	rep1_SILAC_Msn2_0,4mM_H2O2_10min_tio2_Reiter_20120507.raw
wild type	0,4mM	10min	1	NS#ISHSLDLWNHPK	1	[S(2) 97.2], [S(4) 2.3], [S(6) 0.4]	high	S(304)	n.q.	YMR037C	MSN2	3.61	10983	74.32	3	0	0	778200	rep1_SILAC_Msn2_0,4mM_H2O2_10min_tio2_Reiter_20120507.raw
wild type	0,4mM	10min	1	NS#ISHSLDLWNHPK	1	[S(2) 33.3], [S(4) 33.3], [S(6) 33.3]	low	S(304)	n.q.	YMR037C	MSN2	2.22	10987	74.33	2	0.786627	0	112200	rep1_SILAC_Msn2_0,4mM_H2O2_10min_tio2_Reiter_20120507.raw
wild type	0,4mM	10min	1	NS#ISHSLDLWNHPK	1	[S(2) 99.0], [S(4) 0.9], [S(6) 0.1]	high	S(304)	n.q.	YMR037C	MSN2	3.88	11005	74.42	3	0	0	446200	rep1_SILAC_Msn2_0,4mM_H2O2_10min_tio2_Reiter_20120507.raw
wild type	0,4mM	10min	1	NS#ISHSLDLWNHPK	1	[S(2) 79.0], [S(4) 10.5], [S(6) 10.5]	high	S(304)	n.q.	YMR037C	MSN2	3.71	11029	74.53	3	0	0	239500	rep1_SILAC_Msn2_0,4mM_H2O2_10min_tio2_Reiter_20120507.raw
wild type	0,2mM	10min	1	NS#ISHSLDLWNHPK	1	[S(2) 88.2], [S(4) 11.5], [S(6) 0.3]	high	S(304)	n.q.	YMR037C	MSN2	3.8	11897	73.39	3	0	0	207000	rep1_SILAC_Msn2_0,2mM_H2O2_tio2_Reiter_20120508.raw
wild type	0,2mM	10min	1	NS#ISHSLDLWNHPK	1	[S(2) 99.0], [S(4) 0.9], [S(6) 0.1]	high	S(304)	n.q.	YMR037C	MSN2	3.86	11915	73.47	2	0	0	620200	rep1_SILAC_Msn2_0,2mM_H2O2_tio2_Reiter_20120508.raw
wild type	0,2mM	10min	1	NS#ISHSLDLWNHPK	1	[S(2) 99.8], [S(4) 0.2], [S(6) 0.0]	high	S(304)	n.q.	YMR037C	MSN2	3.99	11916	73.47	2	0	0	620200	rep1_SILAC_Msn2_0,2mM_H2O2_tio2_Reiter_20120508.raw
wild type	0,2mM	10min	1	NS#ISHSLDLWNHPK	1	[S(2) 91.2], [S(4) 8.0], [S(6) 0.8]	high	S(304)	n.q.	YMR037C	MSN2	3.17	11934	73.55	3	0.852878	0	3419000	rep1_SILAC_Msn2_0,2mM_H2O2_tio2_Reiter_20120508.raw
wild type	0,2mM	10min	1	NS#ISHSLDLWNHPK	1	[S(2) 99.4], [S(4) 0.6], [S(6) 0.0]	high	S(304)	n.q.	YMR037C	MSN2	3.72	11936	73.56	2	0	0	1433000	rep1_SILAC_Msn2_0,2mM_H2O2_tio2_Reiter_20120508.raw
wild type	0,2mM	10min	1	NS#ISHSLDLWNHPK	1	[S(2) 99.9], [S(4) 0.1], [S(6) 0.0]	high	S(304)	n.q.	YMR037C	MSN2	3.85	11957	73.65	2	0	0	1326000	rep1_SILAC_Msn2_0,2mM_H2O2_tio2_Reiter_20120508.raw
wild type	0,2mM	10min	1	NS#ISHSLDLWNHPK	1	[S(2) 98.8], [S(4) 1.2], [S(6) 0.0]	high	S(304)	n.q.	YMR037C	MSN2	4.05	11958	73.65	2	0	0	1326000	rep1_SILAC_Msn2_0,2mM_H2O2_tio2_Reiter_20120508.raw
WT/tsa1∆	untreated		2	NS#ISHSLDLWNHPK	1	[S(2) 96.1], [S(4) 1.9], [S(6) 1.9]	high	S(304)	n.q.	YMR037C	MSN2	4.19	11958	61.69	3	0	0	15370	rep2_SILAC_Msn2_WTvsTsa1KO_untreated_tio2_Reiter_20140207.raw
wild type	0,2mM	10min	1	NS#ISHSLDLWNHPK	1	[S(2) 49.5], [S(4) 49.5], [S(6) 1.1]	low	S(304)	n.q.	YMR037C	MSN2	4.01	11978	73.74	3	0	0	1764000	rep1_SILAC_Msn2_0,2mM_H2O2_tio2_Reiter_20120508.raw
wild type	0,2mM	10min	1	NS#ISHSLDLWNHPK	1	[S(2) 99.4], [S(4) 0.6], [S(6) 0.0]	high	S(304)	n.q.	YMR037C	MSN2	3.62	11979	73.74	2	0	0	725500	rep1_SILAC_Msn2_0,2mM_H2O2_tio2_Reiter_20120508.raw
wild type	0,2mM	10min	1	NS#ISHSLDLWNHPK	1	[S(2) 98.1], [S(4) 1.9], [S(6) 0.1]	high	S(304)	n.q.	YMR037C	MSN2	4.2	11980	73.74	2	0	0	725500	rep1_SILAC_Msn2_0,2mM_H2O2_tio2_Reiter_20120508.raw
wild type	0,2mM	10min	1	NS#ISHSLDLWNHPK	1	[S(2) 98.9], [S(4) 1.0], [S(6) 0.1]	high	S(304)	n.q.	YMR037C	MSN2	4.44	12004	73.84	2	0	0	340500	rep1_SILAC_Msn2_0,2mM_H2O2_tio2_Reiter_20120508.raw
wild type	0,2mM	10min	1	NS#ISHSLDLWNHPK	1	[S(2) 88.8], [S(4) 10.9], [S(6) 0.2]	high	S(304)	n.q.	YMR037C	MSN2	4.28	12005	73.85	2	0	0	340500	rep1_SILAC_Msn2_0,2mM_H2O2_tio2_Reiter_20120508.raw
wild type	0,2mM	10min	1	NS#ISHSLDLWNHPK	1	[S(2) 97.2], [S(4) 2.4], [S(6) 0.4]	high	S(304)	n.q.	YMR037C	MSN2	3.34	12028	73.95	2	0	0	229000	rep1_SILAC_Msn2_0,2mM_H2O2_tio2_Reiter_20120508.raw
wild type	0,2mM	10min	1	NS#ISHSLDLWNHPK	1	[S(2) 98.0], [S(4) 1.7], [S(6) 0.3]	high	S(304)	n.q.	YMR037C	MSN2	3.97	12029	73.96	2	0	0	229000	rep1_SILAC_Msn2_0,2mM_H2O2_tio2_Reiter_20120508.raw
wild type	0,2mM	10min	1	NS#ISHSLDLWNHPK	1	[S(2) 96.9], [S(4) 1.5], [S(6) 1.5]	high	S(304)	n.q.	YMR037C	MSN2	3.22	12067	74.13	3	0.659341	0	354400	rep1_SILAC_Msn2_0,2mM_H2O2_tio2_Reiter_20120508.raw
wild type	0,2mM	10min	1	NS#ISHSLDLWNHPK	1	[S(2) 97.1], [S(4) 1.5], [S(6) 1.5]	high	S(304)	n.q.	YMR037C	MSN2	3.77	12074	74.16	2	0	0	99620	rep1_SILAC_Msn2_0,2mM_H2O2_tio2_Reiter_20120508.raw
wild type	0,2mM	10min	1	NS#ISHSLDLWNHPK	1	[S(2) 98.8], [S(4) 1.2], [S(6) 0.0]	high	S(304)	n.q.	YMR037C	MSN2	4.02	12092	74.25	3	0	0	260400	rep1_SILAC_Msn2_0,2mM_H2O2_tio2_Reiter_20120508.raw
wild type	0,2mM	10min	1	NS#ISHSLDLWNHPK	1	[S(2) 33.3], [S(4) 33.3], [S(6) 33.3]	low	S(304)	n.q.	YMR037C	MSN2	3.71	12093	74.25	3	0	0	260400	rep1_SILAC_Msn2_0,2mM_H2O2_tio2_Reiter_20120508.raw
wild type	0,2mM	10min	1	NS#ISHSLDLWNHPK	1	[S(2) 100.0], [S(4) 0.0], [S(6) 0.0]	high	S(304)	0.783115	YMR037C	MSN2	4.8	12099	74.28	2	0	0	80120	rep1_SILAC_Msn2_0,2mM_H2O2_tio2_Reiter_20120508.raw
wild type	0,2mM	10min	1	NS#ISHSLDLWNHPK	1	[S(2) 86.8], [S(4) 11.5], [S(6) 1.7]	high	S(304)	n.q.	YMR037C	MSN2	4.37	12100	74.28	2	0	0	80120	rep1_SILAC_Msn2_0,2mM_H2O2_tio2_Reiter_20120508.raw
wild type	0,2mM	10min	1	NS#ISHSLDLWNHPK	1	[S(2) 98.3], [S(4) 0.8], [S(6) 0.8]	high	S(304)	n.q.	YMR037C	MSN2	3.59	12117	74.36	3	0	0	206700	rep1_SILAC_Msn2_0,2mM_H2O2_tio2_Reiter_20120508.raw
wild type	0,2mM	10min	1	NS#ISHSLDLWNHPK	1	[S(2) 87.4], [S(4) 11.1], [S(6) 1.5]	high	S(304)	n.q.	YMR037C	MSN2	3.96	12118	74.37	3	0	0	206700	rep1_SILAC_Msn2_0,2mM_H2O2_tio2_Reiter_20120508.raw
wild type	0,2mM	10min	1	NS#ISHSLDLWNHPK	1	[S(2) 46.5], [S(4) 46.5], [S(6) 6.9]	low	S(304)	n.q.	YMR037C	MSN2	4.06	12124	74.4	2	0	0	68440	rep1_SILAC_Msn2_0,2mM_H2O2_tio2_Reiter_20120508.raw
wild type	0,2mM	10min	1	NS#ISHSLDLWNHPK	1	[S(2) 98.4], [S(4) 1.4], [S(6) 0.2]	high	S(304)	n.q.	YMR037C	MSN2	3.58	12141	74.47	3	0	0	170000	rep1_SILAC_Msn2_0,2mM_H2O2_tio2_Reiter_20120508.raw
wild type	0,2mM	10min	1	NS#ISHSLDLWNHPK	1	[S(2) 77.1], [S(4) 11.5], [S(6) 11.5]	high	S(304)	n.q.	YMR037C	MSN2	3.9	12142	74.48	3	0	0	170000	rep1_SILAC_Msn2_0,2mM_H2O2_tio2_Reiter_20120508.raw
wild type	0,2mM	10min	1	NS#ISHSLDLWNHPK	1	[S(2) 97.9], [S(4) 2.1], [S(6) 0.1]	high	S(304)	n.q.	YMR037C	MSN2	3.81	12154	74.53	2	0	0	54800	rep1_SILAC_Msn2_0,2mM_H2O2_tio2_Reiter_20120508.raw
wild type	0,2mM	10min	1	NS#ISHSLDLWNHPK	1	[S(2) 98.4], [S(4) 1.6], [S(6) 0.0]	high	S(304)	n.q.	YMR037C	MSN2	3.44	12155	74.54	2	0	0	54800	rep1_SILAC_Msn2_0,2mM_H2O2_tio2_Reiter_20120508.raw
wild type	0,2mM	10min	1	NS#ISHSLDLWNHPK	1	[S(2) 96.7], [S(4) 1.6], [S(6) 1.6]	high	S(304)	n.q.	YMR037C	MSN2	3.33	12169	74.6	3	0.46729	0	80270	rep1_SILAC_Msn2_0,2mM_H2O2_tio2_Reiter_20120508.raw
wild type	0,2mM	10min	1	NS#ISHSLDLWNHPK	1	[S(2) 82.3], [S(4) 14.7], [S(6) 2.9]	high	S(304)	0.798981	YMR037C	MSN2	4.57	12170	74.61	3	0	0	80270	rep1_SILAC_Msn2_0,2mM_H2O2_tio2_Reiter_20120508.raw
wild type	0,2mM	10min	1	NS#ISHSLDLWNHPK	1	[S(2) 70.0], [S(4) 15.0], [S(6) 15.0]	low	S(304)	n.q.	YMR037C	MSN2	3.23	12218	74.83	3	0.659341	0	100800	rep1_SILAC_Msn2_0,2mM_H2O2_tio2_Reiter_20120508.raw
wild type	0,2mM	10min	1	NS#ISHSLDLWNHPK	1	[S(2) 45.5], [S(6) 45.5], [S(4) 9.0]	low	S(304)	n.q.	YMR037C	MSN2	3.81	12236	74.92	3	0	0	41410	rep1_SILAC_Msn2_0,2mM_H2O2_tio2_Reiter_20120508.raw
wild type	0,2mM	10min	1	NS#ISHSLDLWNHPK	1	[S(2) 49.6], [S(4) 49.6], [S(6) 0.7]	low	S(304)	n.q.	YMR037C	MSN2	3.75	12286	75.15	3	0	0	52310	rep1_SILAC_Msn2_0,2mM_H2O2_tio2_Reiter_20120508.raw
WT/tsa1∆	untreated		2	NS#ISHSLDLWNHPK	1	[S(2) 89.1], [S(4) 9.8], [S(6) 1.2]	high	S(304)	n.q.	YMR037C	MSN2	4.33	12361	63.72	3	0	0	16720	rep2_SILAC_Msn2_WTvsTsa1KO_untreated_tio2_Reiter_20140207.raw
bcy1∆	0,4mM	15min	2	NS#IS#HSLDLWNHPK	2	[S(2) 100.0], [S(4) 93.5], [S(6) 6.5]	high	S(304),S(306)	n.q.	YMR037C	MSN2	3.33	4990	45.14	3	0.659341	0	137900	rep2_SILAC_Msn2_bcy1KO_0,4mM_H2O2_15min_tio2_Reiter_20130528.raw
bcy1∆	0,4mM	15min	2	NS#IS#HSLDLWNHPK	2	[S(2) 99.6], [S(4) 86.6], [S(6) 13.9]	high	S(304),S(306)	0.364473	YMR037C	MSN2	4	4991	45.15	3	0	0	137900	rep2_SILAC_Msn2_bcy1KO_0,4mM_H2O2_15min_tio2_Reiter_20130528.raw
tsa1∆	0,4mM	15min	1	NS#IS#HSLDLWNHPK	2	[S(2) 99.9], [S(4) 90.2], [S(6) 10.0]	high	S(304),S(306)	0.622026	YMR037C	MSN2	4.65	6467	43.6	3	0	0	25350	rep1_SILAC_Msn2_tsa1KO_04mM_15min_tio2_Reiter_20131206.raw
wild type	0,4mM	15min	1	NS#IS#HSLDLWNHPK	2	[S(2) 89.2], [S(4) 89.2], [S(6) 21.7]	high	S(304),S(306)	n.q.	YMR037C	MSN2	2.67	6592	33.9	2	0.20429	0	26120	rep1_SILAC_Msn2_0,4mM_H2O2_15min_tio2_Reiter_20121108.raw
WT/tsa1∆	untreated		2	NS#IS#HSLDLWNHPK	2	[S(2) 100.0], [S(4) 98.5], [S(6) 1.5]	high	S(304),S(306)	n.q.	YMR037C	MSN2	3.87	7515	41.05	3	0	0	588200	rep2_SILAC_Msn2_WTvsTsa1KO_untreated_tio2_Reiter_20140207.raw
wild type	0,2mM	10min	2	NS#IS#HSLDLWNHPK	2	[S(2) 100.0], [S(4) 50.0], [S(6) 50.0]	low	S(304),S(306)	0.628547	YMR037C	MSN2	3.68	10105	52.86	3	0	0	279000	rep2_SILAC_Msn2_0,2mM_H2O2_10min_tio2_Reiter_20120504.raw
wild type	0,2mM	10min	2	NS#IS#HSLDLWNHPK	2	[S(2) 99.5], [S(4) 97.4], [S(6) 3.1]	high	S(304),S(306)	n.q.	YMR037C	MSN2	3.14	10156	53.1	2	0	0	21080	rep2_SILAC_Msn2_0,2mM_H2O2_10min_tio2_Reiter_20120504.raw
bcy1∆	0,4mM	15min	2	NS#ISHS#LDLWNHPK	2	[S(6) 100.0], [S(2) 91.5], [S(4) 8.6]	high	S(304),S(308)	0.404598	YMR037C	MSN2	4.79	4995	45.17	2	0	0	59370	rep2_SILAC_Msn2_bcy1KO_0,4mM_H2O2_15min_tio2_Reiter_20130528.raw
bcy1∆	0,4mM	15min	2	NS#ISHS#LDLWNHPK	2	[S(2) 98.1], [S(6) 98.1], [S(4) 3.7]	high	S(304),S(308)	n.q.	YMR037C	MSN2	3.5	4996	45.17	2	0	0	59370	rep2_SILAC_Msn2_bcy1KO_0,4mM_H2O2_15min_tio2_Reiter_20130528.raw
bcy1∆	0,4mM	15min	2	NS#ISHS#LDLWNHPK	2	[S(2) 90.8], [S(6) 90.8], [S(4) 18.3]	high	S(304),S(308)	n.q.	YMR037C	MSN2	3.89	5035	45.4	2	0	0	80700	rep2_SILAC_Msn2_bcy1KO_0,4mM_H2O2_15min_tio2_Reiter_20130528.raw
bcy1∆	0,4mM	15min	2	NS#ISHS#LDLWNHPK	2	[S(6) 97.6], [S(2) 86.5], [S(4) 16.0]	high	S(304),S(308)	n.q.	YMR037C	MSN2	3.26	5036	45.4	2	0	0	80700	rep2_SILAC_Msn2_bcy1KO_0,4mM_H2O2_15min_tio2_Reiter_20130528.raw
tsa1∆	0,4mM	15min	1	NS#ISHS#LDLWNHPK	2	[S(6) 99.8], [S(2) 98.7], [S(4) 1.5]	high	S(304),S(308)	0.649941	YMR037C	MSN2	5.71	6474	43.65	2	0	0	41880	rep1_SILAC_Msn2_tsa1KO_04mM_15min_tio2_Reiter_20131206.raw
tsa1∆	0,4mM	15min	1	NS#ISHS#LDLWNHPK	2	[S(2) 98.6], [S(6) 98.6], [S(4) 2.9]	high	S(304),S(308)	n.q.	YMR037C	MSN2	5.35	6478	43.67	2	0	0	22220	rep1_SILAC_Msn2_tsa1KO_04mM_15min_tio2_Reiter_20131206.raw
wild type	0,4mM	15min	1	NS#ISHS#LDLWNHPK	2	[S(6) 99.8], [S(2) 98.6], [S(4) 1.6]	high	S(304),S(308)	0.0624697	YMR037C	MSN2	2.95	6593	33.9	2	0	0	26120	rep1_SILAC_Msn2_0,4mM_H2O2_15min_tio2_Reiter_20121108.raw
tsa1∆	0,4mM	15min	2	NS#ISHS#LDLWNHPK	2	[S(6) 99.8], [S(2) 89.2], [S(4) 11.0]	high	S(304),S(308)	0.449396	YMR037C	MSN2	5.54	6799	43.66	2	0	0	134300	rep2_SILAC_Msn2_tsa1KO_04mM_15min_tio2_Reiter_20131206.raw
tsa1∆	0,4mM	15min	2	NS#ISHS#LDLWNHPK	2	[S(2) 98.8], [S(6) 98.8], [S(4) 2.4]	high	S(304),S(308)	n.q.	YMR037C	MSN2	4.73	6800	43.67	2	0	0	91390	rep2_SILAC_Msn2_tsa1KO_04mM_15min_tio2_Reiter_20131206.raw
WT/tsa1∆	untreated		1	NS#ISHS#LDLWNHPK	2	[S(2) 99.9], [S(4) 50.0], [S(6) 50.0]	low	S(304),S(308)	0.846607	YMR037C	MSN2	4.18	7500	40.9	3	0.701754	0	258500	rep1_SILAC_Msn2_WTvsTsa1KO_untreated_tio2_Reiter_20140207.raw
WT/tsa1∆	untreated		1	NS#ISHS#LDLWNHPK	2	[S(6) 99.2], [S(2) 50.4], [S(4) 50.4]	low	S(304),S(308)	n.q.	YMR037C	MSN2	5.54	7503	40.91	2	0	0	132800	rep1_SILAC_Msn2_WTvsTsa1KO_untreated_tio2_Reiter_20140207.raw
WT/tsa1∆	untreated		1	NS#ISHS#LDLWNHPK	2	[S(6) 99.8], [S(2) 98.5], [S(4) 1.7]	high	S(304),S(308)	0.773466	YMR037C	MSN2	5.86	7508	40.93	2	0	0	143800	rep1_SILAC_Msn2_WTvsTsa1KO_untreated_tio2_Reiter_20140207.raw
WT/tsa1∆	untreated		2	NS#ISHS#LDLWNHPK	2	[S(6) 100.0], [S(2) 99.1], [S(4) 0.9]	high	S(304),S(308)	0.841738	YMR037C	MSN2	5.66	7521	41.07	2	0	0	150200	rep2_SILAC_Msn2_WTvsTsa1KO_untreated_tio2_Reiter_20140207.raw
WT/tsa1∆	untreated		2	NS#ISHS#LDLWNHPK	2	[S(2) 98.3], [S(6) 98.3], [S(4) 3.5]	high	S(304),S(308)	n.q.	YMR037C	MSN2	5.16	7522	41.08	2	0	0	137300	rep2_SILAC_Msn2_WTvsTsa1KO_untreated_tio2_Reiter_20140207.raw
WT/tsa1∆	untreated		2	NS#ISHS#LDLWNHPK	2	[S(2) 99.9], [S(4) 50.0], [S(6) 50.0]	low	S(304),S(308)	0.808673	YMR037C	MSN2	3.94	7527	41.1	3	0	0	1233000	rep2_SILAC_Msn2_WTvsTsa1KO_untreated_tio2_Reiter_20140207.raw
wild type	0,4mM	5min	1	NS#ISHS#LDLWNHPK	2	[S(2) 99.2], [S(4) 50.4], [S(6) 50.4]	low	S(304),S(308)	0.240732	YMR037C	MSN2	3.83	9263	45.98	3	0.440529	0	76410	rep1_SILAC_Msn2_0,4mM_H2O2_5min_tio2_Reiter_20141204.raw
wild type	0,4mM	5min	1	NS#ISHS#LDLWNHPK	2	[S(6) 100.0], [S(2) 99.9], [S(4) 0.1]	high	S(304),S(308)	0.215706	YMR037C	MSN2	5.91	9275	46.03	2	0	0	189300	rep1_SILAC_Msn2_0,4mM_H2O2_5min_tio2_Reiter_20141204.raw
wild type	0,4mM	10min	2	NS#ISHS#LDLWNHPK	2	[S(2) 100.0], [S(6) 98.9], [S(4) 1.2]	high	S(304),S(308)	n.q.	YMR037C	MSN2	5.84	9663	46.08	2	0	0	242800	rep3_SILAC_Msn2_0,4mM_H2O2_10min_tio2_Reiter_20141204.raw
wild type	0,4mM	10min	2	NS#ISHS#LDLWNHPK	2	[S(6) 100.0], [S(2) 99.9], [S(4) 0.1]	high	S(304),S(308)	n.q.	YMR037C	MSN2	5.49	9673	46.12	2	0	0	509500	rep3_SILAC_Msn2_0,4mM_H2O2_10min_tio2_Reiter_20141204.raw
wild type	0,2mM	10min	2	NS#ISHS#LDLWNHPK	2	[S(2) 99.9], [S(6) 99.9], [S(4) 0.1]	high	S(304),S(308)	0.61785	YMR037C	MSN2	4.54	10089	52.79	2	0	0	103900	rep2_SILAC_Msn2_0,2mM_H2O2_10min_tio2_Reiter_20120504.raw
wild type	0,2mM	10min	2	NS#ISHS#LDLWNHPK	2	[S(2) 91.0], [S(6) 91.0], [S(4) 17.9]	high	S(304),S(308)	n.q.	YMR037C	MSN2	4.42	10107	52.87	2	0	0	118100	rep2_SILAC_Msn2_0,2mM_H2O2_10min_tio2_Reiter_20120504.raw
wild type	0,2mM	10min	2	NS#ISHS#LDLWNHPK	2	[S(2) 98.7], [S(6) 98.7], [S(4) 2.6]	high	S(304),S(308)	n.q.	YMR037C	MSN2	3.07	10155	53.09	2	0	0	21080	rep2_SILAC_Msn2_0,2mM_H2O2_10min_tio2_Reiter_20120504.raw
bcy1∆	0,4mM	10min	1	FSDVITNQFPSMTNSRNSIS#HSLDLWNHPK	1	[T(13) 48.2], [S(11) 17.9], [S(18) 17.9], [S(15) 7.1], [S(20) 7.1], [S(22) 1.3], [T(6) 0.3], [S(2) 0.1]	low	S(306)	4.82777	YMR037C	MSN2	4.37	8909	56.06	4	0	1	5173	rep1_SILAC_Msn2_bcy1KO_10min_try_1%_Reiter_20141212.raw
bcy1∆	0,4mM	15min	2	NSIS#HSLDLWNHPK	1	[S(2) 49.9], [S(4) 49.9], [S(6) 0.2]	low	S(306)	n.q.	YMR037C	MSN2	3.53	4510	42.21	2	0	0	6869000	rep2_SILAC_Msn2_bcy1KO_0,4mM_H2O2_15min_tio2_Reiter_20130528.raw
wild type	0,4mM	15min	1	NSIS#HSLDLWNHPK	1	[S(4) 49.4], [S(6) 49.4], [S(2) 1.1]	low	S(306)	0.522628	YMR037C	MSN2	3.69	5468	29.1	2	0	0	59860	rep1_SILAC_Msn2_0,4mM_H2O2_15min_tio2_Reiter_20121108.raw
wild type	0,4mM	15min	1	NSIS#HSLDLWNHPK	1	[S(2) 49.2], [S(4) 49.2], [S(6) 1.6]	low	S(306)	n.q.	YMR037C	MSN2	4.41	6124	31.85	3	0	0	912500	rep1_SILAC_Msn2_0,4mM_H2O2_15min_tio2_Reiter_20121108.raw
bcy1∆	0,4mM	15min	2	NSIS#HSLDLWNHPK	1	[S(2) 46.3], [S(4) 46.3], [S(6) 7.3]	low	S(306)	n.q.	YMR037C	MSN2	3.97	8209	66.05	3	0	0	2122	rep2_SILAC_Msn2_bcy1KO_0,4mM_H2O2_15min_tio2_Reiter_20130528.raw
wild type	0,2mM	10min	1	NSIS#HSLDLWNHPK	1	[S(2) 44.1], [S(6) 44.1], [S(4) 11.7]	low	S(306)	n.q.	YMR037C	MSN2	2.72	12052	74.06	2	0	0	154700	rep1_SILAC_Msn2_0,2mM_H2O2_tio2_Reiter_20120508.raw
bcy1∆	0,4mM	15min	2	NSIS#HS#LDLWNHPK	2	[S(2) 98.8], [S(4) 50.6], [S(6) 50.6]	low	S(306),S(308)	n.q.	YMR037C	MSN2	3.39	5069	45.6	3	0.458716	0	111100	rep2_SILAC_Msn2_bcy1KO_0,4mM_H2O2_15min_tio2_Reiter_20130528.raw
bcy1∆	0,4mM	15min	2	NSISHS#LDLWNHPK	1	[S(6) 100.0], [S(2) 0.0], [S(4) 0.0]	high	S(308)	n.q.	YMR037C	MSN2	3.5	4061	39.46	3	0.458716	0	36240	rep2_SILAC_Msn2_bcy1KO_0,4mM_H2O2_15min_tio2_Reiter_20130528.raw
bcy1∆	0,4mM	15min	2	NSISHS#LDLWNHPK	1	[S(6) 96.3], [S(4) 3.5], [S(2) 0.2]	high	S(308)	0.935182	YMR037C	MSN2	4.56	4062	39.47	3	0	0	36240	rep2_SILAC_Msn2_bcy1KO_0,4mM_H2O2_15min_tio2_Reiter_20130528.raw
bcy1∆	0,4mM	15min	2	NSISHS#LDLWNHPK	1	[S(6) 99.9], [S(4) 0.1], [S(2) 0.0]	high	S(308)	n.q.	YMR037C	MSN2	4.39	4073	39.53	2	0	0	21380	rep2_SILAC_Msn2_bcy1KO_0,4mM_H2O2_15min_tio2_Reiter_20130528.raw
bcy1∆	0,4mM	15min	2	NSISHS#LDLWNHPK	1	[S(6) 74.1], [S(2) 13.0], [S(4) 13.0]	low	S(308)	n.q.	YMR037C	MSN2	3.35	4074	39.53	2	0	0	21380	rep2_SILAC_Msn2_bcy1KO_0,4mM_H2O2_15min_tio2_Reiter_20130528.raw
bcy1∆	0,4mM	15min	2	NSISHS#LDLWNHPK	1	[S(6) 92.4], [S(4) 7.6], [S(2) 0.0]	high	S(308)	1.0047	YMR037C	MSN2	4.67	4078	39.56	2	0	0	33790	rep2_SILAC_Msn2_bcy1KO_0,4mM_H2O2_15min_tio2_Reiter_20130528.raw
bcy1∆	0,4mM	15min	2	NSISHS#LDLWNHPK	1	[S(6) 99.9], [S(4) 0.1], [S(2) 0.0]	high	S(308)	n.q.	YMR037C	MSN2	4.1	4085	39.61	3	0	0	66000	rep2_SILAC_Msn2_bcy1KO_0,4mM_H2O2_15min_tio2_Reiter_20130528.raw
bcy1∆	0,4mM	15min	2	NSISHS#LDLWNHPK	1	[S(4) 49.1], [S(6) 49.1], [S(2) 1.9]	low	S(308)	n.q.	YMR037C	MSN2	4.05	4086	39.61	3	0	0	66000	rep2_SILAC_Msn2_bcy1KO_0,4mM_H2O2_15min_tio2_Reiter_20130528.raw
bcy1∆	0,4mM	15min	2	NSISHS#LDLWNHPK	1	[S(2) 47.2], [S(6) 47.2], [S(4) 5.6]	low	S(308)	n.q.	YMR037C	MSN2	3.8	4488	42.11	3	0	0	16430000	rep2_SILAC_Msn2_bcy1KO_0,4mM_H2O2_15min_tio2_Reiter_20130528.raw
bcy1∆	0,4mM	15min	2	NSISHS#LDLWNHPK	1	[S(6) 75.3], [S(2) 12.3], [S(4) 12.3]	high	S(308)	0.819886	YMR037C	MSN2	3.56	4645	42.98	3	0.458716	0	781700	rep2_SILAC_Msn2_bcy1KO_0,4mM_H2O2_15min_tio2_Reiter_20130528.raw
bcy1∆	0,4mM	15min	2	NSISHS#LDLWNHPK	1	[S(6) 71.3], [S(2) 14.4], [S(4) 14.4]	low	S(308)	n.q.	YMR037C	MSN2	4.08	4791	43.92	3	0	0	192500	rep2_SILAC_Msn2_bcy1KO_0,4mM_H2O2_15min_tio2_Reiter_20130528.raw
tsa1∆	0,4mM	15min	1	NSISHS#LDLWNHPK	1	[S(6) 99.1], [S(4) 0.9], [S(2) 0.0]	high	S(308)	0.642865	YMR037C	MSN2	5.45	5475	37.96	3	0	0	71900	rep1_SILAC_Msn2_tsa1KO_04mM_15min_tio2_Reiter_20131206.raw
wild type	0,4mM	15min	1	NSISHS#LDLWNHPK	1	[S(6) 89.0], [S(4) 10.7], [S(2) 0.2]	high	S(308)	n.q.	YMR037C	MSN2	3.19	5477	29.14	2	0	0	25120	rep1_SILAC_Msn2_0,4mM_H2O2_15min_tio2_Reiter_20121108.raw
wild type	0,4mM	15min	1	NSISHS#LDLWNHPK	1	[S(6) 85.1], [S(4) 14.4], [S(2) 0.6]	high	S(308)	n.q.	YMR037C	MSN2	2.69	5486	29.18	2	0.20429	0	12840	rep1_SILAC_Msn2_0,4mM_H2O2_15min_tio2_Reiter_20121108.raw
tsa1∆	0,4mM	15min	1	NSISHS#LDLWNHPK	1	[S(4) 50.0], [S(6) 50.0], [S(2) 0.1]	low	S(308)	1.11729	YMR037C	MSN2	4.1	5497	38.08	2	0	0	15210	rep1_SILAC_Msn2_tsa1KO_04mM_15min_tio2_Reiter_20131206.raw
tsa1∆	0,4mM	15min	2	NSISHS#LDLWNHPK	1	[S(6) 100.0], [S(2) 0.0], [S(4) 0.0]	high	S(308)	1.5495	YMR037C	MSN2	4.34	5682	37.53	3	0.854701	0	25750	rep2_SILAC_Msn2_tsa1KO_04mM_15min_tio2_Reiter_20131206.raw
WT/tsa1∆	untreated		1	NSISHS#LDLWNHPK	1	[S(6) 99.0], [S(4) 1.0], [S(2) 0.0]	high	S(308)	1.38804	YMR037C	MSN2	4.33	6045	34.4	3	0	0	241500	rep1_SILAC_Msn2_WTvsTsa1KO_untreated_tio2_Reiter_20140207.raw
bcy1∆	0,4mM	15min	2	NSISHS#LDLWNHPK	1	[S(6) 75.8], [S(2) 12.1], [S(4) 12.1]	high	S(308)	0.77015	YMR037C	MSN2	4.2	6190	52.23	3	0	0	40440	rep2_SILAC_Msn2_bcy1KO_0,4mM_H2O2_15min_tio2_Reiter_20130528.raw
wild type	0,4mM	15min	1	NSISHS#LDLWNHPK	1	[S(6) 75.5], [S(2) 12.3], [S(4) 12.3]	high	S(308)	n.q.	YMR037C	MSN2	4.03	6246	32.37	3	0.743494	0	302100	rep1_SILAC_Msn2_0,4mM_H2O2_15min_tio2_Reiter_20121108.raw
bcy1∆	0,4mM	15min	2	NSISHS#LDLWNHPK	1	[S(6) 90.6], [S(2) 8.5], [S(4) 0.9]	high	S(308)	n.q.	YMR037C	MSN2	3.73	6266	52.74	3	0	0	11500	rep2_SILAC_Msn2_bcy1KO_0,4mM_H2O2_15min_tio2_Reiter_20130528.raw
bcy1∆	0,4mM	15min	1	NSISHS#LDLWNHPK	1	[S(2) 46.5], [S(4) 46.5], [S(6) 7.1]	low	S(308)	n.q.	YMR037C	MSN2	3.07	6307	44.56	3	0.534759	0	17620	rep1_SILAC_Msn2_bcy1KO_0,4mM_H2O2_15min_tio2_Reiter_20130503.raw
bcy1∆	0,4mM	15min	2	NSISHS#LDLWNHPK	1	[S(6) 83.6], [S(4) 13.9], [S(2) 2.5]	high	S(308)	n.q.	YMR037C	MSN2	4.14	6349	53.26	3	0	0	21750	rep2_SILAC_Msn2_bcy1KO_0,4mM_H2O2_15min_tio2_Reiter_20130528.raw
bcy1∆	0,4mM	15min	2	NSISHS#LDLWNHPK	1	[S(2) 47.8], [S(6) 47.8], [S(4) 4.5]	low	S(308)	n.q.	YMR037C	MSN2	3.56	6355	53.29	3	0.458716	0	33720	rep2_SILAC_Msn2_bcy1KO_0,4mM_H2O2_15min_tio2_Reiter_20130528.raw
bcy1∆	0,4mM	15min	2	NSISHS#LDLWNHPK	1	[S(6) 87.1], [S(2) 11.3], [S(4) 1.6]	high	S(308)	n.q.	YMR037C	MSN2	3.33	7234	58.78	3	0.659341	0	10720	rep2_SILAC_Msn2_bcy1KO_0,4mM_H2O2_15min_tio2_Reiter_20130528.raw
bcy1∆	0,4mM	15min	2	NSISHS#LDLWNHPK	1	[S(2) 49.3], [S(4) 49.3], [S(6) 1.4]	low	S(308)	n.q.	YMR037C	MSN2	3.7	7235	58.79	3	0	0	10720	rep2_SILAC_Msn2_bcy1KO_0,4mM_H2O2_15min_tio2_Reiter_20130528.raw
bcy1∆	0,4mM	15min	2	NSISHS#LDLWNHPK	1	[S(2) 33.3], [S(4) 33.3], [S(6) 33.3]	low	S(308)	n.q.	YMR037C	MSN2	3.73	7294	59.19	3	0	0	11100	rep2_SILAC_Msn2_bcy1KO_0,4mM_H2O2_15min_tio2_Reiter_20130528.raw
wild type	0,4mM	5min	1	NSISHS#LDLWNHPK	1	[S(6) 100.0], [S(2) 0.0], [S(4) 0.0]	high	S(308)	5.69084	YMR037C	MSN2	3.95	7620	38.99	3	0	0	155800	rep1_SILAC_Msn2_0,4mM_H2O2_5min_tio2_Reiter_20141204.raw
wild type	0,4mM	5min	1	NSISHS#LDLWNHPK	1	[S(6) 99.9], [S(4) 0.1], [S(2) 0.0]	high	S(308)	4.44801	YMR037C	MSN2	4.07	7631	39.03	2	0	0	215500	rep1_SILAC_Msn2_0,4mM_H2O2_5min_tio2_Reiter_20141204.raw
wild type	0,4mM	10min	2	NSISHS#LDLWNHPK	1	[S(6) 99.9], [S(4) 0.1], [S(2) 0.0]	high	S(308)	n.q.	YMR037C	MSN2	4.45	7934	38.98	2	0	0	158000	rep3_SILAC_Msn2_0,4mM_H2O2_10min_tio2_Reiter_20141204.raw
bcy1∆	0,4mM	15min	2	NSISHS#LDLWNHPK	1	[S(2) 46.6], [S(6) 46.6], [S(4) 6.8]	low	S(308)	n.q.	YMR037C	MSN2	3.4	8071	64.99	3	0.458716	0	1795	rep2_SILAC_Msn2_bcy1KO_0,4mM_H2O2_15min_tio2_Reiter_20130528.raw
bcy1∆	0,4mM	15min	2	NSISHS#LDLWNHPK	1	[S(6) 94.1], [S(2) 3.0], [S(4) 3.0]	high	S(308)	0.886691	YMR037C	MSN2	4	9440	76.7	3	0	0	3347	rep2_SILAC_Msn2_bcy1KO_0,4mM_H2O2_15min_tio2_Reiter_20130528.raw
wild type	0,4mM	10min	1	NSISHS#LDLWNHPK	1	[S(6) 75.9], [S(2) 12.0], [S(4) 12.0]	high	S(308)	n.q.	YMR037C	MSN2	2.2	10988	74.34	2	0.85796	0	112200	rep1_SILAC_Msn2_0,4mM_H2O2_10min_tio2_Reiter_20120507.raw
wild type	0,2mM	10min	1	NSISHS#LDLWNHPK	1	[S(6) 89.2], [S(2) 9.7], [S(4) 1.1]	high	S(308)	n.q.	YMR037C	MSN2	3.55	12217	74.83	3	0	0	100800	rep1_SILAC_Msn2_0,2mM_H2O2_tio2_Reiter_20120508.raw
wild type	0,4mM	5min	1	NTNLNITTNS#TS#SSNASPNTTTM*NANADSNIAGNPK	2	[S(13) 67.7], [S(10) 46.9], [T(11) 46.9], [S(12) 16.5], [S(14) 11.0], [S(17) 11.0], [T(2) 0.0], [T(7) 0.0], [T(8) 0.0], [T(20) 0.0], [T(21) 0.0], [T(22) 0.0], [S(29) 0.0]	low	S(332),S(334)	0.845547	YMR037C	MSN2	5.77	10027	49.29	3	0	0	37800	rep1_SILAC_Msn2_0,4mM_H2O2_5min_tio2_Reiter_20141204.raw
wild type	0,4mM	5min	1	NTNLNITTNS#TS#SS#NASPNTTTMNANADSNIAGNPK	3	too many isoforms	low	S(332),S(334),S(336)	n.q.	YMR037C	MSN2	5.66	14647	73.24	3	0	0	0	rep1_SILAC_Msn2_0,4mM_H2O2_5min_tio2_Reiter_20141204.raw
wild type	0,4mM	5min	1	NTNLNITTNS#TS#SS#NASPNTTTMNANADSNIAGNPK	3	too many isoforms	low	S(332),S(334),S(336)	n.q.	YMR037C	MSN2	4.45	15081	76.22	3	0	0	0	rep1_SILAC_Msn2_0,4mM_H2O2_5min_tio2_Reiter_20141204.raw
wild type	0,4mM	5min	1	NTNLNITTNS#TSS#SNAS#PNTTTM*NANADSNIAGNPK	3	too many isoforms	low	S(332),S(335),S(339)	n.q.	YMR037C	MSN2	6.22	13545	65.92	3	0	0	26700	rep1_SILAC_Msn2_0,4mM_H2O2_5min_tio2_Reiter_20141204.raw
wild type	0,4mM	5min	1	NTNLNITTNS#TSS#SNASPNT#TTM*NANADSNIAGNPK	3	too many isoforms	low	S(332),S(335),T(342)	n.q.	YMR037C	MSN2	5.2	14709	73.66	3	0	0	3271	rep1_SILAC_Msn2_0,4mM_H2O2_5min_tio2_Reiter_20141204.raw
wild type	0,4mM	10min	2	NTNLNITTNS#TSSS#NASPNTTTM*NANADSNIAGNPK	2	[S(17) 84.0], [S(10) 31.5], [T(11) 31.5], [S(12) 31.5], [S(14) 14.1], [S(13) 7.1], [T(8) 0.2], [T(20) 0.1], [T(2) 0.0], [T(7) 0.0], [T(21) 0.0], [T(22) 0.0], [S(29) 0.0]	low	S(332),S(336)	n.q.	YMR037C	MSN2	4.91	10754	50.53	3	0	0	0	rep3_SILAC_Msn2_0,4mM_H2O2_10min_tio2_Reiter_20141204.raw
wild type	0,4mM	5min	1	NTNLNITTNS#TSSS#NAS#PNTTTM*NANADSNIAGNPK	3	too many isoforms	low	S(332),S(336),S(339)	n.q.	YMR037C	MSN2	5.71	13245	64.53	3	0	0	20790	rep1_SILAC_Msn2_0,4mM_H2O2_5min_tio2_Reiter_20141204.raw
wild type	0,4mM	10min	2	NTNLNITTNS#TSSS#NAS#PNTTTM*NANADSNIAGNPK	3	too many isoforms	low	S(332),S(336),S(339)	1.03853	YMR037C	MSN2	5.52	13982	64.65	3	0	0	0	rep3_SILAC_Msn2_0,4mM_H2O2_10min_tio2_Reiter_20141204.raw
tsa1∆	0,4mM	15min	2	NTNLNITTNS#TSSSNAS#PNTTTM*NANADSNIAGNPK	2	[S(17) 92.4], [S(10) 64.8], [T(7) 13.9], [T(8) 13.9], [S(13) 5.1], [T(11) 4.0], [S(12) 4.0], [S(14) 1.7], [T(20) 0.1], [T(22) 0.1], [T(2) 0.0], [T(21) 0.0], [S(29) 0.0]	low	S(332),S(339)	0.854291	YMR037C	MSN2	4.4	6813	43.74	4	0	0	12960	rep2_SILAC_Msn2_tsa1KO_04mM_15min_tio2_Reiter_20131206.raw
tsa1∆	0,4mM	10min	1	NTNLNITTNS#TSSSNAS#PNTTTM*NANADSNIAGNPK	2	[T(20) 61.8], [S(10) 40.5], [T(11) 40.5], [S(17) 12.7], [T(21) 12.7], [T(22) 12.7], [S(12) 8.4], [S(13) 8.4], [S(14) 1.8], [T(8) 0.4], [T(2) 0.0], [T(7) 0.0], [S(29) 0.0]	low	S(332),S(339)	n.q.	YMR037C	MSN2	4.54	8133	49.37	3	0.3663	0	19540	rep1_SILAC_Msn2_tsa1KO_10min_tio2_Reiter_20150119.raw
wild type	0,2mM	10min	2	NTNLNITTNSTS#SSNASPNTTTM*NANADSNIAGNPK	1	[S(14) 71.8], [S(12) 13.5], [S(13) 13.5], [T(11) 0.5], [S(17) 0.5], [S(10) 0.1], [T(2) 0.0], [T(7) 0.0], [T(8) 0.0], [T(20) 0.0], [T(21) 0.0], [T(22) 0.0], [S(29) 0.0]	low	S(334)	0.921083	YMR037C	MSN2	4.56	8283	44.74	3	0	0	30280	rep2_SILAC_Msn2_0,2mM_H2O2_10min_tio2_Reiter_20120504.raw
bcy1∆	0,4mM	15min	2	NTNLNITTNSTS#S#SNASPNTTTM*NANADSNIAGNPK	2	[S(17) 65.0], [S(14) 38.4], [T(11) 29.1], [S(12) 29.1], [S(13) 29.1], [S(10) 8.9], [T(8) 0.2], [T(20) 0.1], [T(2) 0.0], [T(7) 0.0], [T(21) 0.0], [T(22) 0.0], [S(29) 0.0]	low	S(334),S(335)	n.q.	YMR037C	MSN2	4.56	5714	49.27	3	0	0	2361	rep2_SILAC_Msn2_bcy1KO_0,4mM_H2O2_15min_tio2_Reiter_20130528.raw
bcy1∆	0,4mM	15min	2	NTNLNITTNSTS#S#SNASPNTTTMNANADSNIAGNPK	2	[S(13) 93.2], [S(10) 34.4], [T(11) 34.4], [S(12) 34.4], [S(14) 3.4], [T(8) 0.3], [T(2) 0.0], [T(7) 0.0], [S(17) 0.0], [T(20) 0.0], [T(21) 0.0], [T(22) 0.0], [S(29) 0.0]	low	S(334),S(335)	n.q.	YMR037C	MSN2	6.19	5843	50.09	3	0	0	13860	rep2_SILAC_Msn2_bcy1KO_0,4mM_H2O2_15min_tio2_Reiter_20130528.raw
wild type	0,4mM	5min	1	NTNLNITTNSTS#S#SNASPNTTTMNANADSNIAGNPK	2	[S(12) 86.7], [S(13) 79.1], [T(11) 11.5], [S(14) 10.6], [S(17) 10.6], [S(10) 1.6], [T(2) 0.0], [T(7) 0.0], [T(8) 0.0], [T(20) 0.0], [T(21) 0.0], [T(22) 0.0], [S(29) 0.0]	high	S(334),S(335)	n.q.	YMR037C	MSN2	5.91	11120	54.18	3	0	0	0	rep1_SILAC_Msn2_0,4mM_H2O2_5min_tio2_Reiter_20141204.raw
wild type	0,4mM	5min	1	NTNLNITTNSTS#S#SNASPNTTTMNANADSNIAGNPK	2	[T(11) 43.6], [S(12) 43.6], [S(13) 34.6], [S(14) 34.6], [S(17) 34.6], [S(10) 8.5], [T(8) 0.3], [T(7) 0.1], [T(20) 0.1], [T(2) 0.0], [T(21) 0.0], [T(22) 0.0], [S(29) 0.0]	low	S(334),S(335)	n.q.	YMR037C	MSN2	4.65	11240	54.74	3	0	0	14380	rep1_SILAC_Msn2_0,4mM_H2O2_5min_tio2_Reiter_20141204.raw
wild type	0,4mM	10min	2	NTNLNITTNSTS#S#SNASPNTTTMNANADSNIAGNPK	2	[S(13) 87.3], [S(12) 85.9], [S(14) 12.5], [T(11) 12.3], [S(10) 1.8], [T(2) 0.0], [T(7) 0.0], [T(8) 0.0], [S(17) 0.0], [T(20) 0.0], [T(21) 0.0], [T(22) 0.0], [S(29) 0.0]	high	S(334),S(335)	n.q.	YMR037C	MSN2	5.99	11678	54.39	3	0	0	92060	rep3_SILAC_Msn2_0,4mM_H2O2_10min_tio2_Reiter_20141204.raw
wild type	0,4mM	5min	1	NTNLNITTNSTS#S#S#NASPNTTTMNANADSNIAGNPK	3	too many isoforms	low	S(334),S(335),S(336)	n.q.	YMR037C	MSN2	4.68	14761	74.01	3	0	0	5321	rep1_SILAC_Msn2_0,4mM_H2O2_5min_tio2_Reiter_20141204.raw
wild type	0,4mM	5min	1	NTNLNITTNSTS#S#S#NASPNTTTMNANADSNIAGNPK	3	too many isoforms	low	S(334),S(335),S(336)	n.q.	YMR037C	MSN2	4.34	14787	74.19	3	0	0	4466	rep1_SILAC_Msn2_0,4mM_H2O2_5min_tio2_Reiter_20141204.raw
wild type	0,4mM	5min	1	NTNLNITTNSTS#S#SNAS#PNTTTM*NANADSNIAGNPK	3	too many isoforms	low	S(334),S(335),S(339)	1.36498	YMR037C	MSN2	3.63	15254	77.65	3	0.440529	0	0	rep1_SILAC_Msn2_0,4mM_H2O2_5min_tio2_Reiter_20141204.raw
wild type	0,4mM	10min	2	NTNLNITTNSTS#S#SNAS#PNTTTM*NANADSNIAGNPK	3	too many isoforms	low	S(334),S(335),S(339)	n.q.	YMR037C	MSN2	5.52	15969	76.79	3	0	0	1729	rep3_SILAC_Msn2_0,4mM_H2O2_10min_tio2_Reiter_20141204.raw
wild type	0,4mM	5min	1	NTNLNITTNSTS#S#SNAS#PNTTTMNANADSNIAGNPK	3	too many isoforms	low	S(334),S(335),S(339)	n.q.	YMR037C	MSN2	4.59	14865	74.72	3	0	0	0	rep1_SILAC_Msn2_0,4mM_H2O2_5min_tio2_Reiter_20141204.raw
wild type	0,4mM	10min	2	NTNLNITTNSTS#S#SNAS#PNTTTMNANADSNIAGNPK	3	too many isoforms	low	S(334),S(335),S(339)	n.q.	YMR037C	MSN2	5.48	15532	73.74	3	0	0	11970	rep3_SILAC_Msn2_0,4mM_H2O2_10min_tio2_Reiter_20141204.raw
wild type	0,4mM	5min	1	NTNLNITTNSTS#SS#NASPNTTTMNANADSNIAGNPK	2	[S(17) 99.9], [S(10) 31.6], [T(11) 31.6], [S(12) 31.6], [S(14) 4.7], [S(13) 0.8], [T(2) 0.0], [T(7) 0.0], [T(8) 0.0], [T(20) 0.0], [T(21) 0.0], [T(22) 0.0], [S(29) 0.0]	low	S(334),S(336)	0.751186	YMR037C	MSN2	7.25	10975	53.51	3	0	0	87400	rep1_SILAC_Msn2_0,4mM_H2O2_5min_tio2_Reiter_20141204.raw
wild type	0,4mM	10min	2	NTNLNITTNSTS#SS#NASPNTTTMNANADSNIAGNPK	2	[S(13) 76.3], [S(10) 47.1], [T(11) 47.1], [S(12) 17.1], [S(14) 11.8], [S(17) 0.3], [T(8) 0.2], [T(2) 0.0], [T(7) 0.0], [T(20) 0.0], [T(21) 0.0], [T(22) 0.0], [S(29) 0.0]	low	S(334),S(336)	n.q.	YMR037C	MSN2	5.43	11698	54.47	3	0	0	53290	rep3_SILAC_Msn2_0,4mM_H2O2_10min_tio2_Reiter_20141204.raw
wild type	0,4mM	10min	2	NTNLNITTNSTS#SS#NAS#PNTTTM*NANADSNIAGNPK	3	too many isoforms	low	S(334),S(336),S(339)	n.q.	YMR037C	MSN2	4.63	14272	65.93	3	0	0	20300	rep3_SILAC_Msn2_0,4mM_H2O2_10min_tio2_Reiter_20141204.raw
wild type	0,4mM	5min	1	NTNLNITTNSTS#SS#NAS#PNTTTM*NANADSNIAGNPK	3	too many isoforms	low	S(334),S(336),S(339)	n.q.	YMR037C	MSN2	6.34	14877	74.8	3	0	0	3132	rep1_SILAC_Msn2_0,4mM_H2O2_5min_tio2_Reiter_20141204.raw
wild type	0,4mM	10min	2	NTNLNITTNSTS#SS#NAS#PNTTTM*NANADSNIAGNPK	3	too many isoforms	low	S(334),S(336),S(339)	n.q.	YMR037C	MSN2	5.99	15799	75.57	3	0	0	4105	rep3_SILAC_Msn2_0,4mM_H2O2_10min_tio2_Reiter_20141204.raw
wild type	0,4mM	10min	2	NTNLNITTNSTS#SS#NAS#PNTTTM*NANADSNIAGNPK	3	too many isoforms	low	S(334),S(336),S(339)	n.q.	YMR037C	MSN2	4.56	16033	77.28	3	0	0	1609	rep3_SILAC_Msn2_0,4mM_H2O2_10min_tio2_Reiter_20141204.raw
wild type	0,4mM	10min	2	NTNLNITTNSTS#SS#NAS#PNTTTM*NANADSNIAGNPK	3	too many isoforms	low	S(334),S(336),S(339)	n.q.	YMR037C	MSN2	4.53	16037	77.31	3	0	0	0	rep3_SILAC_Msn2_0,4mM_H2O2_10min_tio2_Reiter_20141204.raw
wild type	0,4mM	5min	1	NTNLNITTNSTS#SS#NAS#PNTTTMNANADSNIAGNPK	3	too many isoforms	low	S(334),S(336),S(339)	n.q.	YMR037C	MSN2	4.72	14518	72.37	3	0	0	0	rep1_SILAC_Msn2_0,4mM_H2O2_5min_tio2_Reiter_20141204.raw
wild type	0,4mM	5min	1	NTNLNITTNSTS#SS#NAS#PNTTTMNANADSNIAGNPK	3	too many isoforms	low	S(334),S(336),S(339)	n.q.	YMR037C	MSN2	4.96	14929	75.15	3	0	0	4339	rep1_SILAC_Msn2_0,4mM_H2O2_5min_tio2_Reiter_20141204.raw
wild type	0,4mM	10min	2	NTNLNITTNSTS#SS#NAS#PNTTTMNANADSNIAGNPK	3	too many isoforms	low	S(334),S(336),S(339)	n.q.	YMR037C	MSN2	5.89	15250	71.89	3	0	0	0	rep3_SILAC_Msn2_0,4mM_H2O2_10min_tio2_Reiter_20141204.raw
wild type	0,4mM	10min	2	NTNLNITTNSTS#SS#NAS#PNTTTMNANADSNIAGNPK	3	too many isoforms	low	S(334),S(336),S(339)	1.09236	YMR037C	MSN2	6.64	15442	73.15	3	0	0	7837	rep3_SILAC_Msn2_0,4mM_H2O2_10min_tio2_Reiter_20141204.raw
wild type	0,4mM	10min	2	NTNLNITTNSTS#SS#NAS#PNTTTMNANADSNIAGNPK	3	too many isoforms	low	S(334),S(336),S(339)	n.q.	YMR037C	MSN2	5.35	15610	74.26	3	0	0	8118	rep3_SILAC_Msn2_0,4mM_H2O2_10min_tio2_Reiter_20141204.raw
wild type	0,4mM	10min	2	NTNLNITTNSTS#SS#NAS#PNTTTMNANADSNIAGNPK	3	too many isoforms	low	S(334),S(336),S(339)	n.q.	YMR037C	MSN2	5.86	15685	74.78	3	0	0	3668	rep3_SILAC_Msn2_0,4mM_H2O2_10min_tio2_Reiter_20141204.raw
wild type	0,4mM	10min	2	NTNLNITTNSTS#SS#NAS#PNTTTMNANADSNIAGNPK	3	too many isoforms	low	S(334),S(336),S(339)	n.q.	YMR037C	MSN2	4.93	15825	75.76	3	0	0	2706	rep3_SILAC_Msn2_0,4mM_H2O2_10min_tio2_Reiter_20141204.raw
wild type	0,4mM	10min	2	NTNLNITTNSTS#SS#NAS#PNTTTMNANADSNIAGNPK	3	too many isoforms	low	S(334),S(336),S(339)	n.q.	YMR037C	MSN2	3.75	15875	76.11	3	0.35503	0	1723	rep3_SILAC_Msn2_0,4mM_H2O2_10min_tio2_Reiter_20141204.raw
wild type	0,4mM	10min	2	NTNLNITTNSTS#SS#NAS#PNTTTMNANADSNIAGNPK	3	too many isoforms	low	S(334),S(336),S(339)	n.q.	YMR037C	MSN2	3.43	15913	76.38	3	0.600601	0	2279	rep3_SILAC_Msn2_0,4mM_H2O2_10min_tio2_Reiter_20141204.raw
wild type	0,4mM	10min	2	NTNLNITTNSTS#SS#NAS#PNTTTMNANADSNIAGNPK	3	too many isoforms	low	S(334),S(336),S(339)	n.q.	YMR037C	MSN2	3.79	15987	76.92	3	0.252845	0	1204	rep3_SILAC_Msn2_0,4mM_H2O2_10min_tio2_Reiter_20141204.raw
wild type	0,4mM	5min	1	NTNLNITTNSTS#SS#NASPNTT#TMNANADSNIAGNPK	3	too many isoforms	low	S(334),S(336),T(343)	n.q.	YMR037C	MSN2	5.28	14493	72.2	3	0	0	12380	rep1_SILAC_Msn2_0,4mM_H2O2_5min_tio2_Reiter_20141204.raw
WT/tsa1∆	untreated		1	NTNLNITTNSTS#SSNAS#PNTTTM*NANADSNIAGNPK	2	[S(17) 99.4], [S(12) 83.0], [T(11) 12.7], [S(13) 2.1], [S(10) 2.0], [S(14) 0.7], [T(20) 0.1], [T(2) 0.0], [T(7) 0.0], [T(8) 0.0], [T(21) 0.0], [T(22) 0.0], [S(29) 0.0]	high	S(334),S(339)	n.q.	YMR037C	MSN2	6.3	7890	42.58	3	0	0	162500	rep1_SILAC_Msn2_WTvsTsa1KO_untreated_tio2_Reiter_20140207.raw
tsa1∆	0,4mM	10min	1	NTNLNITTNSTS#SSNASPNTT#TM*NANADSNIAGNPK	2	[S(17) 97.4], [S(13) 59.3], [S(10) 10.9], [T(11) 10.9], [S(12) 10.9], [S(14) 10.4], [T(8) 0.1], [T(20) 0.1], [T(2) 0.0], [T(7) 0.0], [T(21) 0.0], [T(22) 0.0], [S(29) 0.0]	low	S(334),T(343)	n.q.	YMR037C	MSN2	4.36	8117	49.29	3	0.3663	0	23840	rep1_SILAC_Msn2_tsa1KO_10min_tio2_Reiter_20150119.raw
wild type	0,4mM	10min	2	NTNLNITTNSTSS#SNASPNTTTM*NANADSNIAGNPK	1	[S(12) 67.3], [T(11) 10.7], [S(13) 10.7], [S(14) 10.7], [S(10) 0.3], [S(17) 0.3], [T(2) 0.0], [T(7) 0.0], [T(8) 0.0], [T(20) 0.0], [T(21) 0.0], [T(22) 0.0], [S(29) 0.0]	low	S(335)	2.17808	YMR037C	MSN2	5.42	8543	41.48	3	0	0	262500	rep3_SILAC_Msn2_0,4mM_H2O2_10min_tio2_Reiter_20141204.raw
wild type	0,4mM	10min	2	NTNLNITTNSTSS#SNASPNTTTMNANADSNIAGNPK	1	[S(12) 52.0], [S(10) 11.1], [T(11) 11.1], [S(13) 11.1], [S(14) 11.1], [T(8) 2.5], [T(7) 0.6], [S(17) 0.6], [T(2) 0.0], [T(20) 0.0], [T(21) 0.0], [T(22) 0.0], [S(29) 0.0]	low	S(335)	n.q.	YMR037C	MSN2	4.24	9466	45.27	3	0	0	76670	rep3_SILAC_Msn2_0,4mM_H2O2_10min_tio2_Reiter_20141204.raw
wild type	0,4mM	5min	1	NTNLNITTNSTSS#S#NAS#PNTTTMNANADSNIAGNPK	3	too many isoforms	low	S(335),S(336),S(339)	n.q.	YMR037C	MSN2	5.44	14748	73.92	3	0	0	4248	rep1_SILAC_Msn2_0,4mM_H2O2_5min_tio2_Reiter_20141204.raw
wild type	0,4mM	5min	1	NTNLNITTNSTSS#S#NAS#PNTTTMNANADSNIAGNPK	3	too many isoforms	low	S(335),S(336),S(339)	n.q.	YMR037C	MSN2	5.32	14839	74.54	3	0	0	5842	rep1_SILAC_Msn2_0,4mM_H2O2_5min_tio2_Reiter_20141204.raw
wild type	0,4mM	10min	2	NTNLNITTNSTSS#S#NAS#PNTTTMNANADSNIAGNPK	3	too many isoforms	low	S(335),S(336),S(339)	n.q.	YMR037C	MSN2	4.81	15596	74.17	3	0	0	6700	rep3_SILAC_Msn2_0,4mM_H2O2_10min_tio2_Reiter_20141204.raw
tsa1∆	0,4mM	15min	2	NTNLNITTNSTSSSNAS#PNTTTM*NANADSNIAGNPK	1	[S(12) 61.4], [T(11) 9.6], [S(13) 9.6], [S(14) 9.6], [S(17) 9.6], [S(10) 0.3], [T(2) 0.0], [T(7) 0.0], [T(8) 0.0], [T(20) 0.0], [T(21) 0.0], [T(22) 0.0], [S(29) 0.0]	low	S(339)	1.58525	YMR037C	MSN2	5.44	5536	36.79	3	0	0	284500	rep2_SILAC_Msn2_tsa1KO_04mM_15min_tio2_Reiter_20131206.raw
wild type	0,4mM	5min	1	NTNLNITTNSTSSSNAS#PNTTTM*NANADSNIAGNPK	1	[S(17) 99.3], [S(12) 0.2], [S(14) 0.2], [T(20) 0.2], [T(2) 0.0], [T(7) 0.0], [T(8) 0.0], [S(10) 0.0], [T(11) 0.0], [S(13) 0.0], [T(21) 0.0], [T(22) 0.0], [S(29) 0.0]	high	S(339)	1.91783	YMR037C	MSN2	4.85	8178	41.35	3	0	0	213800	rep1_SILAC_Msn2_0,4mM_H2O2_5min_tio2_Reiter_20141204.raw
wild type	0,2mM	10min	2	NTNLNITTNSTSSSNAS#PNTTTM*NANADSNIAGNPK	1	[S(17) 90.2], [S(12) 5.4], [S(13) 1.4], [S(14) 1.4], [S(10) 0.4], [T(11) 0.4], [T(20) 0.4], [T(21) 0.4], [T(2) 0.0], [T(7) 0.0], [T(8) 0.0], [T(22) 0.0], [S(29) 0.0]	high	S(339)	n.q.	YMR037C	MSN2	4.52	8258	44.62	3	0	0	35610	rep2_SILAC_Msn2_0,2mM_H2O2_10min_tio2_Reiter_20120504.raw
wild type	0,2mM	10min	2	NTNLNITTNSTSSSNAS#PNTTTM*NANADSNIAGNPK	1	[S(17) 89.1], [S(13) 3.5], [S(14) 3.5], [S(10) 0.8], [T(11) 0.8], [S(12) 0.8], [T(20) 0.8], [T(21) 0.8], [T(2) 0.0], [T(7) 0.0], [T(8) 0.0], [T(22) 0.0], [S(29) 0.0]	high	S(339)	n.q.	YMR037C	MSN2	4.16	8310	44.87	3	0	0	15430	rep2_SILAC_Msn2_0,2mM_H2O2_10min_tio2_Reiter_20120504.raw
wild type	0,8mM	10min	2	NTNLNITTNSTSSSNAS#PNTTTM*NANADSNIAGNPK	1	[T(11) 42.3], [S(12) 42.3], [S(13) 9.9], [S(10) 2.4], [S(14) 2.4], [T(8) 0.2], [S(17) 0.2], [T(20) 0.2], [T(21) 0.2], [T(2) 0.0], [T(7) 0.0], [T(22) 0.0], [S(29) 0.0]	low	S(339)	1.59629	YMR037C	MSN2	3.86	8383	44.65	3	0	0	23040	rep2_SILAC_Msn2_0,8mM_H2O2_10min_tio2_Reiter_20120508.raw
wild type	0,8mM	10min	1	NTNLNITTNSTSSSNAS#PNTTTM*NANADSNIAGNPK	1	[S(13) 40.2], [S(14) 40.2], [T(11) 6.4], [S(12) 6.4], [S(17) 6.4], [S(10) 0.2], [T(20) 0.2], [T(2) 0.0], [T(7) 0.0], [T(8) 0.0], [T(21) 0.0], [T(22) 0.0], [S(29) 0.0]	low	S(339)	1.66296	YMR037C	MSN2	6.17	8473	45.4	3	0	0	89610	rep1_SILAC_Msn2_0,8mM_H2O2_10min_tio2_Reiter_20120508.raw
wild type	0,8mM	10min	1	NTNLNITTNSTSSSNAS#PNTTTM*NANADSNIAGNPK	1	[S(17) 86.8], [S(14) 5.4], [T(20) 5.4], [T(21) 1.4], [S(13) 0.4], [T(22) 0.4], [T(2) 0.0], [T(7) 0.0], [T(8) 0.0], [S(10) 0.0], [T(11) 0.0], [S(12) 0.0], [S(29) 0.0]	high	S(339)	n.q.	YMR037C	MSN2	4.5	8521	45.62	3	0	0	34080	rep1_SILAC_Msn2_0,8mM_H2O2_10min_tio2_Reiter_20120508.raw
bcy1∆	0,4mM	15min	2	NTNLNITTNSTSSSNAS#PNTTTMNANADSNIAGNPK	1	[S(17) 99.5], [S(14) 0.4], [S(12) 0.1], [T(2) 0.0], [T(7) 0.0], [T(8) 0.0], [S(10) 0.0], [T(11) 0.0], [S(13) 0.0], [T(20) 0.0], [T(21) 0.0], [T(22) 0.0], [S(29) 0.0]	high	S(339)	1.17666	YMR037C	MSN2	5.6	4605	42.72	3	0	0	57010	rep2_SILAC_Msn2_bcy1KO_0,4mM_H2O2_15min_tio2_Reiter_20130528.raw
wild type	0,2mM	10min	1	NNDATIDNELTQILNEYNM*NFNDNLGTSTS#GKNK	1	[S(30) 39.3], [T(27) 17.8], [S(28) 17.8], [T(29) 17.8], [Y(17) 4.4], [T(11) 2.4], [T(5) 0.6]	low	S(388)	0.904243	YMR037C	MSN2	3.27	16757	96.01	3	0.46729	1	1031	rep1_SILAC_Msn2_0,2mM_H2O2_tio2_Reiter_20120508.raw
wild type	0,4mM	10min	2	NKS#ACPSSFDANAM*TK	1	[S(3) 99.7], [S(7) 0.3], [S(8) 0.0], [T(15) 0.0]	high	S(393)	0.242558	YMR037C	MSN2	4.08	4603	25.4	3	0	1	74260	rep3_SILAC_Msn2_0,4mM_H2O2_10min_tio2_Reiter_20141204.raw
wild type	0,8mM	10min	2	NKS#ACPSSFDANAM*TK	1	[S(3) 45.3], [S(7) 45.3], [S(8) 9.0], [T(15) 0.5]	low	S(393)	0.143404	YMR037C	MSN2	3.04	4910	28.81	2	0	1	6542	rep2_SILAC_Msn2_0,8mM_H2O2_10min_tio2_Reiter_20120508.raw
wild type	0,2mM	10min	2	NKS#ACPSSFDANAM*TK	1	[S(3) 100.0], [S(7) 0.0], [S(8) 0.0], [T(15) 0.0]	high	S(393)	n.q.	YMR037C	MSN2	2.83	4913	29.14	2	0.291121	1	23650	rep2_SILAC_Msn2_0,2mM_H2O2_10min_tio2_Reiter_20120504.raw
wild type	0,2mM	10min	2	NKS#ACPSSFDANAM*TK	1	[S(3) 100.0], [S(7) 0.0], [S(8) 0.0], [T(15) 0.0]	high	S(393)	0.960236	YMR037C	MSN2	2.85	4970	29.39	2	0.291121	1	17600	rep2_SILAC_Msn2_0,2mM_H2O2_10min_tio2_Reiter_20120504.raw
tsa1∆	0,4mM	15min	2	NKS#ACPSSFDANAMTK	1	[S(3) 100.0], [S(7) 0.0], [S(8) 0.0], [T(15) 0.0]	high	S(393)	n.q.	YMR037C	MSN2	3.47	4690	32.6	2	0	1	6657	rep2_SILAC_Msn2_tsa1KO_04mM_15min_try_5%_Reiter_20131206.raw
tsa1∆	0,4mM	15min	2	NKS#ACPSSFDANAMTK	1	[S(3) 99.9], [S(7) 0.1], [S(8) 0.0], [T(15) 0.0]	high	S(393)	0.677197	YMR037C	MSN2	3.9	4694	32.63	2	0	1	5633	rep2_SILAC_Msn2_tsa1KO_04mM_15min_try_5%_Reiter_20131206.raw
WT/tsa1∆	untreated		1	NKS#ACPSSFDANAMTK	1	[S(3) 100.0], [S(7) 0.0], [S(8) 0.0], [T(15) 0.0]	high	S(393)	1.09683	YMR037C	MSN2	3.49	4779	27.94	3	0	1	16900	rep1_SILAC_Msn2_WTvsTsa1KO_untreated_try_5%_Reiter_20140207.raw
tsa1∆	0,4mM	15min	1	NKS#ACPSSFDANAMTK	1	[S(3) 99.9], [S(7) 0.0], [S(8) 0.0], [T(15) 0.0]	high	S(393)	0.914875	YMR037C	MSN2	3.03	5186	34.34	2	0	1	7560	rep1_SILAC_Msn2_tsa1KO_04mM_15min_try_5%_Reiter_20131206.raw
tsa1∆	0,4mM	15min	1	SACPSS#FDANAM*TK	1	[S(6) 91.4], [S(5) 8.6], [S(1) 0.0], [T(13) 0.0]	high	S(398)	0.715359	YMR037C	MSN2	3.83	3855	28.5	2	0	0	14560	rep1_SILAC_Msn2_tsa1KO_04mM_15min_tio2_Reiter_20131206.raw
tsa1∆	0,4mM	15min	1	SACPSS#FDANAM*TK	1	[S(5) 50.0], [S(6) 50.0], [S(1) 0.0], [T(13) 0.0]	low	S(398)	n.q.	YMR037C	MSN2	2.98	3856	28.51	2	1	0	14810	rep1_SILAC_Msn2_tsa1KO_04mM_15min_tio2_Reiter_20131206.raw
bcy1∆	0,4mM	15min	1	SACPSS#FDANAM*TK	1	[S(6) 94.2], [S(5) 5.8], [S(1) 0.0], [T(13) 0.0]	high	S(398)	0.230823	YMR037C	MSN2	3.23	3874	29.96	2	0	0	3938	rep1_SILAC_Msn2_bcy1KO_0,4mM_H2O2_15min_try_10%_Reiter_20130419.raw
tsa1∆	0,4mM	15min	2	SACPSS#FDANAM*TK	1	[S(6) 92.4], [S(5) 7.6], [S(1) 0.0], [T(13) 0.0]	high	S(398)	n.q.	YMR037C	MSN2	3.64	4004	28.31	2	0	0	31730	rep2_SILAC_Msn2_tsa1KO_04mM_15min_tio2_Reiter_20131206.raw
tsa1∆	0,4mM	15min	2	SACPSS#FDANAM*TK	1	[S(6) 92.4], [S(5) 7.6], [S(1) 0.0], [T(13) 0.0]	high	S(398)	0.711895	YMR037C	MSN2	3.71	4006	28.32	2	0	0	22020	rep2_SILAC_Msn2_tsa1KO_04mM_15min_tio2_Reiter_20131206.raw
bcy1∆	0,4mM	15min	1	SACPSS#FDANAM*TK	1	[S(6) 84.1], [S(5) 15.1], [T(13) 0.7], [S(1) 0.2]	high	S(398)	0.260735	YMR037C	MSN2	2.41	5170	37.94	2	0	0	2335	rep1_SILAC_Msn2_bcy1KO_0,4mM_H2O2_15min_try_10%_Reiter_20130419.raw
wild type	0,2mM	10min	2	SACPSS#FDANAM*TK	1	[S(5) 50.0], [S(6) 50.0], [T(13) 0.1], [S(1) 0.0]	low	S(398)	0.622389	YMR037C	MSN2	2.53	5802	33.18	2	0.938967	0	84180	rep2_SILAC_Msn2_0,2mM_H2O2_10min_tio2_Reiter_20120504.raw
wild type	0,8mM	10min	2	SACPSS#FDANAM*TK	1	[S(6) 98.8], [S(5) 1.2], [S(1) 0.0], [T(13) 0.0]	high	S(398)	n.q.	YMR037C	MSN2	2.39	5825	32.87	2	0.772201	0	106100	rep2_SILAC_Msn2_0,8mM_H2O2_10min_tio2_Reiter_20120508.raw
wild type	0,8mM	10min	2	SACPSS#FDANAM*TK	1	[S(6) 93.7], [S(5) 6.3], [S(1) 0.0], [T(13) 0.0]	high	S(398)	0.0998346	YMR037C	MSN2	3.37	5846	32.96	2	0	0	149600	rep2_SILAC_Msn2_0,8mM_H2O2_10min_tio2_Reiter_20120508.raw
wild type	0,4mM	10min	2	SACPSS#FDANAM*TK	1	[S(6) 92.7], [S(5) 7.3], [S(1) 0.0], [T(13) 0.0]	high	S(398)	0.16289	YMR037C	MSN2	3.16	6204	31.93	2	0	0	174100	rep3_SILAC_Msn2_0,4mM_H2O2_10min_tio2_Reiter_20141204.raw
tsa1∆	0,4mM	15min	2	SACPSS#FDANAMTK	1	[S(6) 98.6], [S(5) 1.4], [S(1) 0.0], [T(13) 0.0]	high	S(398)	n.q.	YMR037C	MSN2	4.28	5710	38.46	2	0	0	34700	rep2_SILAC_Msn2_tsa1KO_04mM_15min_try_5%_Reiter_20131206.raw
tsa1∆	0,4mM	15min	2	SACPSS#FDANAMTK	1	[S(6) 99.2], [S(5) 0.8], [S(1) 0.0], [T(13) 0.0]	high	S(398)	0.655884	YMR037C	MSN2	4.38	5715	38.49	2	0	0	55240	rep2_SILAC_Msn2_tsa1KO_04mM_15min_try_5%_Reiter_20131206.raw
tsa1∆	0,4mM	15min	1	SACPSS#FDANAMTK	1	[S(6) 88.3], [S(5) 11.7], [S(1) 0.0], [T(13) 0.0]	high	S(398)	n.q.	YMR037C	MSN2	2.96	6098	39.48	2	0	0	71380	rep1_SILAC_Msn2_tsa1KO_04mM_15min_try_5%_Reiter_20131206.raw
tsa1∆	0,4mM	15min	1	SACPSS#FDANAMTK	1	[S(6) 98.8], [S(5) 1.2], [S(1) 0.0], [T(13) 0.0]	high	S(398)	0.679275	YMR037C	MSN2	3.81	6109	39.54	2	0	0	70510	rep1_SILAC_Msn2_tsa1KO_04mM_15min_try_5%_Reiter_20131206.raw
bcy1∆	0,4mM	15min	2	INPS#QQLQQQLNR	1	[S(4) 100.0]	high	S(410)	n.q.	YMR037C	MSN2	3.64	4540	42.35	2	0	0	77340	rep2_SILAC_Msn2_bcy1KO_0,4mM_H2O2_15min_tio2_Reiter_20130528.raw
bcy1∆	0,4mM	15min	2	INPS#QQLQQQLNR	1	[S(4) 100.0]	high	S(410)	0.988117	YMR037C	MSN2	4.27	4542	42.36	2	0	0	62770	rep2_SILAC_Msn2_bcy1KO_0,4mM_H2O2_15min_tio2_Reiter_20130528.raw
bcy1∆	0,4mM	15min	2	INPS#QQLQQQLNR	1	[S(4) 100.0]	high	S(410)	n.q.	YMR037C	MSN2	3.04	4543	42.37	2	0	0	62770	rep2_SILAC_Msn2_bcy1KO_0,4mM_H2O2_15min_tio2_Reiter_20130528.raw
tsa1∆	0,4mM	15min	1	INPS#QQLQQQLNR	1	[S(4) 100.0]	high	S(410)	n.q.	YMR037C	MSN2	3.91	5801	39.81	2	0	0	26930	rep1_SILAC_Msn2_tsa1KO_04mM_15min_tio2_Reiter_20131206.raw
tsa1∆	0,4mM	15min	1	INPS#QQLQQQLNR	1	[S(4) 100.0]	high	S(410)	7.45224	YMR037C	MSN2	4.36	5839	40.03	2	0	0	26930	rep1_SILAC_Msn2_tsa1KO_04mM_15min_tio2_Reiter_20131206.raw
tsa1∆	0,4mM	15min	2	INPS#QQLQQQLNR	1	[S(4) 100.0]	high	S(410)	n.q.	YMR037C	MSN2	4	6084	39.76	2	0	0	65030	rep2_SILAC_Msn2_tsa1KO_04mM_15min_tio2_Reiter_20131206.raw
tsa1∆	0,4mM	15min	2	INPS#QQLQQQLNR	1	[S(4) 100.0]	high	S(410)	n.q.	YMR037C	MSN2	4.06	6109	39.89	3	0.854701	0	42720	rep2_SILAC_Msn2_tsa1KO_04mM_15min_tio2_Reiter_20131206.raw
tsa1∆	0,4mM	15min	2	INPS#QQLQQQLNR	1	[S(4) 100.0]	high	S(410)	14.1293	YMR037C	MSN2	4.65	6113	39.91	2	0	0	23660	rep2_SILAC_Msn2_tsa1KO_04mM_15min_tio2_Reiter_20131206.raw
tsa1∆	0,4mM	15min	1	INPS#QQLQQQLNR	1	[S(4) 100.0]	high	S(410)	7.59981	YMR037C	MSN2	2.66	6635	42.53	2	0.26178	0	16480	rep1_SILAC_Msn2_tsa1KO_04mM_15min_try_5%_Reiter_20131206.raw
tsa1∆	0,4mM	10min	1	INPS#QQLQQQLNR	1	[S(4) 100.0]	high	S(410)	n.q.	YMR037C	MSN2	3.09	6987	43.43	2	0	0	25040	rep1_SILAC_Msn2_tsa1KO_10min_tio2_Reiter_20150119.raw
wild type	0,4mM	5min	1	INPS#QQLQQQLNR	1	[S(4) 100.0]	high	S(410)	0.961434	YMR037C	MSN2	3.07	8804	44.01	2	0	0	124900	rep1_SILAC_Msn2_0,4mM_H2O2_5min_tio2_Reiter_20141204.raw
wild type	0,2mM	10min	2	INPS#QQLQQQLNR	1	[S(4) 100.0]	high	S(410)	n.q.	YMR037C	MSN2	2.93	8886	47.45	2	0.291121	0	52910	rep2_SILAC_Msn2_0,2mM_H2O2_10min_tio2_Reiter_20120504.raw
wild type	0,2mM	10min	2	INPS#QQLQQQLNR	1	[S(4) 100.0]	high	S(410)	n.q.	YMR037C	MSN2	3.55	8901	47.52	2	0	0	105000	rep2_SILAC_Msn2_0,2mM_H2O2_10min_tio2_Reiter_20120504.raw
wild type	0,2mM	10min	2	INPS#QQLQQQLNR	1	[S(4) 100.0]	high	S(410)	n.q.	YMR037C	MSN2	2.57	8915	47.58	2	0.938967	0	25670	rep2_SILAC_Msn2_0,2mM_H2O2_10min_tio2_Reiter_20120504.raw
wild type	0,2mM	10min	2	INPS#QQLQQQLNR	1	[S(4) 100.0]	high	S(410)	4.82549	YMR037C	MSN2	4.1	8925	47.63	2	0	0	71180	rep2_SILAC_Msn2_0,2mM_H2O2_10min_tio2_Reiter_20120504.raw
wild type	0,2mM	10min	2	INPS#QQLQQQLNR	1	[S(4) 100.0]	high	S(410)	n.q.	YMR037C	MSN2	2.87	8949	47.74	2	0.291121	0	34960	rep2_SILAC_Msn2_0,2mM_H2O2_10min_tio2_Reiter_20120504.raw
wild type	0,8mM	10min	2	INPS#QQLQQQLNR	1	[S(4) 100.0]	high	S(410)	n.q.	YMR037C	MSN2	2.84	8965	47.26	2	0	0	19460	rep2_SILAC_Msn2_0,8mM_H2O2_10min_tio2_Reiter_20120508.raw
wild type	0,2mM	10min	1	INPS#QQLQQQLNR	1	[S(4) 100.0]	high	S(410)	n.q.	YMR037C	MSN2	4.09	11736	72.66	2	0	0	46250	rep1_SILAC_Msn2_0,2mM_H2O2_tio2_Reiter_20120508.raw
wild type	0,2mM	10min	1	INPS#QQLQQQLNR	1	[S(4) 100.0]	high	S(410)	n.q.	YMR037C	MSN2	3.9	11766	72.8	2	0	0	101800	rep1_SILAC_Msn2_0,2mM_H2O2_tio2_Reiter_20120508.raw
wild type	0,2mM	10min	1	INPS#QQLQQQLNR	1	[S(4) 100.0]	high	S(410)	6.34593	YMR037C	MSN2	4.09	11783	72.88	2	0	0	160800	rep1_SILAC_Msn2_0,2mM_H2O2_tio2_Reiter_20120508.raw
wild type	0,2mM	10min	1	INPS#QQLQQQLNR	1	[S(4) 100.0]	high	S(410)	n.q.	YMR037C	MSN2	3.81	11807	72.99	2	0	0	120200	rep1_SILAC_Msn2_0,2mM_H2O2_tio2_Reiter_20120508.raw
wild type	0,2mM	10min	1	INPS#QQLQQQLNR	1	[S(4) 100.0]	high	S(410)	n.q.	YMR037C	MSN2	2.64	11808	72.99	2	0	0	120200	rep1_SILAC_Msn2_0,2mM_H2O2_tio2_Reiter_20120508.raw
wild type	0,2mM	10min	1	INPS#QQLQQQLNR	1	[S(4) 100.0]	high	S(410)	n.q.	YMR037C	MSN2	3.08	11838	73.13	2	0	0	56630	rep1_SILAC_Msn2_0,2mM_H2O2_tio2_Reiter_20120508.raw
bcy1∆	0,4mM	15min	1	QLTSS#HNNS#STNMK	2	[S(9) 80.7], [S(5) 71.4], [S(10) 16.3], [T(3) 14.0], [S(4) 14.0], [T(11) 3.7]	low	S(428),S(432)	0.355905	YMR037C	MSN2	2.24	2360	20.88	2	0.281955	0	6838	rep1_SILAC_Msn2_bcy1KO_0,4mM_H2O2_15min_try_10%_Reiter_20130419.raw
tsa1∆	0,4mM	15min	2	QLTSSHNNS#STNM*K	1	[S(9) 89.8], [S(10) 9.2], [T(11) 1.0], [T(3) 0.0], [S(4) 0.0], [S(5) 0.0]	high	S(432)	0.382077	YMR037C	MSN2	3.27	1062	10.37	2	0	0	6116	rep2_SILAC_Msn2_tsa1KO_04mM_15min_tio2_Reiter_20131206.raw
bcy1∆	0,4mM	5min	1	QLTSSHNNS#STNM*K	1	[S(9) 98.9], [S(10) 1.1], [T(3) 0.0], [S(4) 0.0], [S(5) 0.0], [T(11) 0.0]	high	S(432)	0.421733	YMR037C	MSN2	2.71	1339	13.3	2	0	0	5435	rep1_SILAC_Msn2_bcy1KO_5min_tio2_Reiter_20150119.raw
tsa1∆	0,4mM	15min	1	QLTSSHNNS#STNM*K	1	[S(9) 90.8], [S(10) 8.4], [T(11) 0.8], [T(3) 0.0], [S(4) 0.0], [S(5) 0.0]	high	S(432)	0.566177	YMR037C	MSN2	2.85	1615	13.42	2	0.26178	0	3764	rep1_SILAC_Msn2_tsa1KO_04mM_15min_try_5%_Reiter_20131206.raw
wild type	0,4mM	15min	1	QLTSSHNNS#STNMK	1	[S(10) 70.1], [S(9) 14.4], [T(11) 14.4], [S(5) 0.8], [S(4) 0.2], [T(3) 0.0]	low	S(432)	n.q.	YMR037C	MSN2	2.21	1059	9.63	2	0.787402	0	11700	rep1_SILAC_Msn2_0,4mM_H2O2_15min_try_10%_Reiter_20121018.raw
WT/tsa1∆	untreated		2	QLTSSHNNS#STNMK	1	[S(9) 98.5], [S(10) 1.4], [T(11) 0.2], [T(3) 0.0], [S(4) 0.0], [S(5) 0.0]	high	S(432)	0.850271	YMR037C	MSN2	2.88	1691	13.31	2	0	0	23340	rep2_SILAC_Msn2_WTvsTsa1KO_untreated_try_5%_Reiter_20140207.raw
bcy1∆	0,4mM	15min	1	QLTSSHNNS#STNMK	1	[S(9) 46.7], [S(10) 46.7], [S(5) 5.8], [T(11) 0.8], [S(4) 0.1], [T(3) 0.0]	low	S(432)	n.q.	YMR037C	MSN2	2.11	1846	17.74	2	0.671704	0	33100	rep1_SILAC_Msn2_bcy1KO_0,4mM_H2O2_15min_try_10%_Reiter_20130419.raw
bcy1∆	0,4mM	15min	1	QLTSSHNNS#STNMK	1	[S(9) 90.2], [S(10) 8.8], [T(11) 0.9], [T(3) 0.0], [S(4) 0.0], [S(5) 0.0]	high	S(432)	0.872599	YMR037C	MSN2	2.57	1847	17.75	2	0	0	27600	rep1_SILAC_Msn2_bcy1KO_0,4mM_H2O2_15min_try_10%_Reiter_20130419.raw
wild type	0,4mM	5min	1	QLTSSHNNS#STNMK	1	[S(9) 88.6], [S(10) 10.0], [T(11) 1.2], [S(5) 0.2], [T(3) 0.0], [S(4) 0.0]	high	S(432)	0.128074	YMR037C	MSN2	3.13	2076	18.38	2	0	0	17390	rep1_SILAC_Msn2_0,4mM_H2O2_5min_try_1%_Reiter_20141126.raw
tsa1∆	0,4mM	15min	2	QLTSSHNNS#STNMK	1	[S(9) 43.4], [S(10) 43.4], [S(5) 6.5], [T(11) 6.5], [S(4) 0.2], [T(3) 0.0]	low	S(432)	0.408398	YMR037C	MSN2	3.08	2085	17.32	2	0	0	9080	rep2_SILAC_Msn2_tsa1KO_04mM_15min_try_5%_Reiter_20131206.raw
wild type	0,4mM	10min	2	QLTSSHNNS#STNMK	1	[S(9) 46.5], [S(10) 46.5], [T(11) 6.0], [S(5) 0.8], [S(4) 0.1], [T(3) 0.0]	low	S(432)	0.11028	YMR037C	MSN2	3.13	2182	18.35	2	0	0	18330	rep3_SILAC_Msn2_0,4mM_H2O2_10min_try_1%_Reiter_20141126.raw
wild type	0,4mM	5min	1	QLTSSHNNS#STNMK	1	[S(9) 88.7], [S(10) 10.1], [T(11) 1.2], [T(3) 0.0], [S(4) 0.0], [S(5) 0.0]	high	S(432)	0.142092	YMR037C	MSN2	2.85	2457	17.34	2	0	0	291400	rep1_SILAC_Msn2_0,4mM_H2O2_5min_tio2_Reiter_20141204.raw
tsa1∆	0,4mM	15min	2	QLTSSHNNSS#TNM*K	1	[S(9) 74.1], [S(10) 12.9], [T(11) 12.9], [S(5) 0.1], [T(3) 0.0], [S(4) 0.0]	low	S(433)	n.q.	YMR037C	MSN2	2.23	2105	17.45	2	0.4329	0	2362	rep2_SILAC_Msn2_tsa1KO_04mM_15min_try_5%_Reiter_20131206.raw
bcy1∆	0,4mM	15min	2	QLTSSHNNSSTNM*KS#FNSDLYSR	1	[S(15) 98.1], [S(18) 1.1], [S(9) 0.3], [S(10) 0.3], [T(11) 0.3], [T(3) 0.0], [S(4) 0.0], [S(5) 0.0], [Y(21) 0.0], [S(22) 0.0]	high	S(438)	0.995751	YMR037C	MSN2	3.61	2997	31.68	3	0.268817	1	1777	rep2_SILAC_Msn2_bcy1KO_0,4mM_H2O2_15min_tio2_Reiter_20130528.raw
wild type	0,2mM	10min	2	QLTSSHNNSSTNM*KS#FNSDLYSR	1	[S(10) 70.4], [S(9) 14.0], [T(11) 14.0], [S(4) 0.7], [S(5) 0.7], [S(15) 0.2], [T(3) 0.0], [S(18) 0.0], [Y(21) 0.0], [S(22) 0.0]	low	S(438)	n.q.	YMR037C	MSN2	3.55	6770	37.7	3	0.806452	1	4558	rep2_SILAC_Msn2_0,2mM_H2O2_10min_tio2_Reiter_20120504.raw
wild type	0,2mM	10min	2	QLTSSHNNSSTNM*KS#FNSDLYSR	1	[S(15) 96.5], [S(18) 3.2], [Y(21) 0.1], [S(22) 0.1], [T(3) 0.0], [S(4) 0.0], [S(5) 0.0], [S(9) 0.0], [S(10) 0.0], [T(11) 0.0]	high	S(438)	3.54481	YMR037C	MSN2	3.69	6802	37.85	3	0	1	115400	rep2_SILAC_Msn2_0,2mM_H2O2_10min_tio2_Reiter_20120504.raw
wild type	0,2mM	10min	2	QLTSSHNNSSTNM*KS#FNSDLYSR	1	[S(15) 97.0], [S(9) 0.9], [S(10) 0.9], [T(11) 0.9], [S(18) 0.2], [T(3) 0.0], [S(4) 0.0], [S(5) 0.0], [Y(21) 0.0], [S(22) 0.0]	high	S(438)	n.q.	YMR037C	MSN2	3.52	6806	37.87	3	0.806452	1	36790	rep2_SILAC_Msn2_0,2mM_H2O2_10min_tio2_Reiter_20120504.raw
bcy1∆	0,4mM	15min	2	QLTSSHNNSSTNMKS#FNSDLYSR	1	[S(15) 99.5], [S(18) 0.5], [T(3) 0.0], [S(4) 0.0], [S(5) 0.0], [S(9) 0.0], [S(10) 0.0], [T(11) 0.0], [Y(21) 0.0], [S(22) 0.0]	high	S(438)	0.818593	YMR037C	MSN2	3.86	3539	35.77	3	0	1	4166	rep2_SILAC_Msn2_bcy1KO_0,4mM_H2O2_15min_tio2_Reiter_20130528.raw
bcy1∆	0,4mM	15min	1	SFNS#DLYSR	1	[S(4) 99.1], [S(1) 0.9], [Y(7) 0.0], [S(8) 0.0]	high	S(441)	0.955896	YMR037C	MSN2	2.35	5672	41.09	2	0	0	8165	rep1_SILAC_Msn2_bcy1KO_0,4mM_H2O2_15min_try_10%_Reiter_20130419.raw
wild type	0,2mM	10min	1	SFNS#DLYSRR	1	[S(4) 99.9], [S(1) 0.0], [Y(7) 0.0], [S(8) 0.0]	high	S(441)	n.q.	YMR037C	MSN2	2.28	10201	65.65	2	0.753498	1	51770	rep1_SILAC_Msn2_0,2mM_H2O2_tio2_Reiter_20120508.raw
wild type	0,4mM	10min	1	SFNSDLYS#RR	1	[Y(7) 49.1], [S(8) 49.1], [S(4) 1.7], [S(1) 0.0]	low	S(445)	0.496274	YMR037C	MSN2	2.36	8779	63.86	2	0.426439	1	7656	rep1_SILAC_Msn2_0,4mM_H2O2_10min_tio2_Reiter_20120507.raw
wild type	0,4mM	15min	1	AS#LPIIDDSLSYDLVNK	1	[S(2) 100.0], [S(9) 0.0], [S(11) 0.0], [Y(12) 0.0]	high	S(451)	n.q.	YMR037C	MSN2	4.23	5719	32.52	2	0	0	5364	rep1_SILAC_Msn2_0,4mM_H2O2_15min_try_10%_Reiter_20121018.raw
wild type	0,4mM	15min	1	AS#LPIIDDSLSYDLVNK	1	[S(2) 100.0], [S(9) 0.0], [S(11) 0.0], [Y(12) 0.0]	high	S(451)	n.q.	YMR037C	MSN2	3.81	5727	32.57	2	0	0	2482	rep1_SILAC_Msn2_0,4mM_H2O2_15min_try_10%_Reiter_20121018.raw
wild type	0,4mM	15min	1	AS#LPIIDDSLSYDLVNK	1	[S(2) 100.0], [S(9) 0.0], [S(11) 0.0], [Y(12) 0.0]	high	S(451)	0.168941	YMR037C	MSN2	4.35	5763	32.8	2	0	0	7796	rep1_SILAC_Msn2_0,4mM_H2O2_15min_try_10%_Reiter_20121018.raw
bcy1∆	0,4mM	15min	2	AS#LPIIDDSLSYDLVNK	1	[S(2) 100.0], [S(9) 0.0], [S(11) 0.0], [Y(12) 0.0]	high	S(451)	n.q.	YMR037C	MSN2	4.69	8285	66.63	2	0	0	2070	rep2_SILAC_Msn2_bcy1KO_0,4mM_H2O2_15min_tio2_Reiter_20130528.raw
bcy1∆	0,4mM	15min	2	AS#LPIIDDSLSYDLVNK	1	[S(2) 100.0], [S(9) 0.0], [S(11) 0.0], [Y(12) 0.0]	high	S(451)	0.650562	YMR037C	MSN2	4.88	8286	66.64	2	0	0	2070	rep2_SILAC_Msn2_bcy1KO_0,4mM_H2O2_15min_tio2_Reiter_20130528.raw
bcy1∆	0,4mM	15min	2	AS#LPIIDDSLSYDLVNK	1	[S(2) 100.0], [S(9) 0.0], [S(11) 0.0], [Y(12) 0.0]	high	S(451)	n.q.	YMR037C	MSN2	3.89	8308	66.8	3	0	0	5438	rep2_SILAC_Msn2_bcy1KO_0,4mM_H2O2_15min_tio2_Reiter_20130528.raw
bcy1∆	0,4mM	15min	2	AS#LPIIDDSLSYDLVNK	1	[S(2) 100.0], [S(9) 0.0], [S(11) 0.0], [Y(12) 0.0]	high	S(451)	n.q.	YMR037C	MSN2	5.14	8382	67.36	3	0	0	10520	rep2_SILAC_Msn2_bcy1KO_0,4mM_H2O2_15min_tio2_Reiter_20130528.raw
bcy1∆	0,4mM	15min	2	AS#LPIIDDSLSYDLVNK	1	[S(2) 100.0], [S(9) 0.0], [S(11) 0.0], [Y(12) 0.0]	high	S(451)	0.607191	YMR037C	MSN2	5.36	8401	67.51	3	0	0	3410	rep2_SILAC_Msn2_bcy1KO_0,4mM_H2O2_15min_tio2_Reiter_20130528.raw
bcy1∆	0,4mM	15min	2	AS#LPIIDDSLSYDLVNK	1	[S(2) 100.0], [S(9) 0.0], [S(11) 0.0], [Y(12) 0.0]	high	S(451)	n.q.	YMR037C	MSN2	4.41	8422	67.67	2	0	0	24590	rep2_SILAC_Msn2_bcy1KO_0,4mM_H2O2_15min_tio2_Reiter_20130528.raw
bcy1∆	0,4mM	15min	2	AS#LPIIDDSLSYDLVNK	1	[S(2) 100.0], [S(9) 0.0], [S(11) 0.0], [Y(12) 0.0]	high	S(451)	n.q.	YMR037C	MSN2	4.6	8423	67.68	2	0	0	24590	rep2_SILAC_Msn2_bcy1KO_0,4mM_H2O2_15min_tio2_Reiter_20130528.raw
bcy1∆	0,4mM	15min	2	AS#LPIIDDSLSYDLVNK	1	[S(2) 100.0], [S(9) 0.0], [S(11) 0.0], [Y(12) 0.0]	high	S(451)	n.q.	YMR037C	MSN2	4.36	8431	67.74	2	0	0	16940	rep2_SILAC_Msn2_bcy1KO_0,4mM_H2O2_15min_tio2_Reiter_20130528.raw
bcy1∆	0,4mM	15min	2	AS#LPIIDDSLSYDLVNK	1	[S(2) 100.0], [S(9) 0.0], [S(11) 0.0], [Y(12) 0.0]	high	S(451)	n.q.	YMR037C	MSN2	5.12	8498	68.26	2	0	0	4818	rep2_SILAC_Msn2_bcy1KO_0,4mM_H2O2_15min_tio2_Reiter_20130528.raw
bcy1∆	0,4mM	15min	2	AS#LPIIDDSLSYDLVNK	1	[S(2) 100.0], [S(9) 0.0], [S(11) 0.0], [Y(12) 0.0]	high	S(451)	n.q.	YMR037C	MSN2	4.11	8499	68.26	2	0	0	4818	rep2_SILAC_Msn2_bcy1KO_0,4mM_H2O2_15min_tio2_Reiter_20130528.raw
bcy1∆	0,4mM	15min	2	AS#LPIIDDSLSYDLVNK	1	[S(2) 100.0], [S(9) 0.0], [S(11) 0.0], [Y(12) 0.0]	high	S(451)	n.q.	YMR037C	MSN2	4.69	8605	69.07	2	0	0	2565	rep2_SILAC_Msn2_bcy1KO_0,4mM_H2O2_15min_tio2_Reiter_20130528.raw
bcy1∆	0,4mM	15min	2	AS#LPIIDDSLSYDLVNK	1	[S(2) 100.0], [S(9) 0.0], [S(11) 0.0], [Y(12) 0.0]	high	S(451)	n.q.	YMR037C	MSN2	4.63	8606	69.07	2	0	0	2565	rep2_SILAC_Msn2_bcy1KO_0,4mM_H2O2_15min_tio2_Reiter_20130528.raw
bcy1∆	0,4mM	15min	1	AS#LPIIDDSLSYDLVNK	1	[S(2) 100.0], [S(9) 0.0], [S(11) 0.0], [Y(12) 0.0]	high	S(451)	0.594503	YMR037C	MSN2	4.46	9084	65.77	2	0	0	2322	rep1_SILAC_Msn2_bcy1KO_0,4mM_H2O2_15min_try_10%_Reiter_20130419.raw
bcy1∆	0,4mM	15min	1	AS#LPIIDDSLSYDLVNK	1	[S(2) 100.0], [S(9) 0.0], [S(11) 0.0], [Y(12) 0.0]	high	S(451)	n.q.	YMR037C	MSN2	3.54	9085	65.77	2	0	0	1904	rep1_SILAC_Msn2_bcy1KO_0,4mM_H2O2_15min_try_10%_Reiter_20130419.raw
bcy1∆	0,4mM	15min	1	AS#LPIIDDSLSYDLVNK	1	[S(2) 100.0], [S(9) 0.0], [S(11) 0.0], [Y(12) 0.0]	high	S(451)	n.q.	YMR037C	MSN2	3.76	9089	65.8	2	0	0	1763	rep1_SILAC_Msn2_bcy1KO_0,4mM_H2O2_15min_try_10%_Reiter_20130419.raw
bcy1∆	0,4mM	15min	1	AS#LPIIDDSLSYDLVNK	1	[S(2) 100.0], [S(9) 0.0], [S(11) 0.0], [Y(12) 0.0]	high	S(451)	n.q.	YMR037C	MSN2	3.66	9091	65.81	2	0	0	1212	rep1_SILAC_Msn2_bcy1KO_0,4mM_H2O2_15min_try_10%_Reiter_20130419.raw
bcy1∆	0,4mM	15min	1	AS#LPIIDDSLSYDLVNK	1	[S(2) 100.0], [S(9) 0.0], [S(11) 0.0], [Y(12) 0.0]	high	S(451)	n.q.	YMR037C	MSN2	3.89	9095	65.85	2	0	0	2498	rep1_SILAC_Msn2_bcy1KO_0,4mM_H2O2_15min_try_10%_Reiter_20130419.raw
bcy1∆	0,4mM	15min	1	AS#LPIIDDSLSYDLVNK	1	[S(2) 99.8], [S(9) 0.2], [S(11) 0.0], [Y(12) 0.0]	high	S(451)	n.q.	YMR037C	MSN2	3.7	9104	65.94	2	0	0	2821	rep1_SILAC_Msn2_bcy1KO_0,4mM_H2O2_15min_try_10%_Reiter_20130419.raw
bcy1∆	0,4mM	15min	1	AS#LPIIDDSLSYDLVNK	1	[S(2) 98.8], [S(9) 1.0], [S(11) 0.1], [Y(12) 0.1]	high	S(451)	n.q.	YMR037C	MSN2	2.76	9112	66.03	2	0	0	1084	rep1_SILAC_Msn2_bcy1KO_0,4mM_H2O2_15min_try_10%_Reiter_20130419.raw
bcy1∆	0,4mM	15min	1	AS#LPIIDDSLSYDLVNK	1	[S(2) 99.8], [S(9) 0.2], [S(11) 0.0], [Y(12) 0.0]	high	S(451)	n.q.	YMR037C	MSN2	3.25	9114	66.05	2	0	0	1625	rep1_SILAC_Msn2_bcy1KO_0,4mM_H2O2_15min_try_10%_Reiter_20130419.raw
tsa1∆	0,4mM	15min	2	AS#LPIIDDSLSYDLVNK	1	[S(2) 100.0], [S(9) 0.0], [S(11) 0.0], [Y(12) 0.0]	high	S(451)	n.q.	YMR037C	MSN2	5.05	9334	64.39	2	0	0	10680	rep2_SILAC_Msn2_tsa1KO_04mM_15min_try_5%_Reiter_20131206.raw
bcy1∆	0,4mM	15min	2	AS#LPIIDDSLSYDLVNK	1	[S(2) 100.0], [S(9) 0.0], [S(11) 0.0], [Y(12) 0.0]	high	S(451)	0.598517	YMR037C	MSN2	3.34	9589	67.47	2	0	0	381.2	rep2_SILAC_Msn2_bcy1KO_0,4mM_H2O2_15min_try_5%_Reiter_20130527.raw
bcy1∆	0,4mM	15min	2	AS#LPIIDDSLSYDLVNK	1	[S(2) 99.5], [S(9) 0.3], [S(11) 0.1], [Y(12) 0.1]	high	S(451)	n.q.	YMR037C	MSN2	2.48	9618	67.76	2	0.428135	0	548.7	rep2_SILAC_Msn2_bcy1KO_0,4mM_H2O2_15min_try_5%_Reiter_20130527.raw
tsa1∆	0,4mM	15min	1	AS#LPIIDDSLSYDLVNK	1	[S(2) 100.0], [S(9) 0.0], [S(11) 0.0], [Y(12) 0.0]	high	S(451)	n.q.	YMR037C	MSN2	4.28	9715	64.41	2	0	0	7245	rep1_SILAC_Msn2_tsa1KO_04mM_15min_try_5%_Reiter_20131206.raw
tsa1∆	0,4mM	15min	1	AS#LPIIDDSLSYDLVNK	1	[S(2) 100.0], [S(9) 0.0], [S(11) 0.0], [Y(12) 0.0]	high	S(451)	1.10126	YMR037C	MSN2	4.89	9722	64.45	2	0	0	12540	rep1_SILAC_Msn2_tsa1KO_04mM_15min_try_5%_Reiter_20131206.raw
tsa1∆	0,4mM	15min	1	AS#LPIIDDSLSYDLVNK	1	[S(2) 100.0], [S(9) 0.0], [S(11) 0.0], [Y(12) 0.0]	high	S(451)	0.885329	YMR037C	MSN2	4.94	9942	64.27	2	0	0	121900	rep1_SILAC_Msn2_tsa1KO_04mM_15min_tio2_Reiter_20131206.raw
tsa1∆	0,4mM	15min	1	AS#LPIIDDSLSYDLVNK	1	[S(2) 100.0], [S(9) 0.0], [S(11) 0.0], [Y(12) 0.0]	high	S(451)	n.q.	YMR037C	MSN2	4.81	9944	64.27	2	0	0	113700	rep1_SILAC_Msn2_tsa1KO_04mM_15min_tio2_Reiter_20131206.raw
tsa1∆	0,4mM	15min	1	AS#LPIIDDSLSYDLVNK	1	[S(2) 99.9], [S(9) 0.1], [S(11) 0.0], [Y(12) 0.0]	high	S(451)	0.805436	YMR037C	MSN2	5.91	9957	64.33	3	0	0	144700	rep1_SILAC_Msn2_tsa1KO_04mM_15min_tio2_Reiter_20131206.raw
tsa1∆	0,4mM	15min	2	AS#LPIIDDSLSYDLVNK	1	[S(2) 100.0], [S(9) 0.0], [S(11) 0.0], [Y(12) 0.0]	high	S(451)	0.632976	YMR037C	MSN2	5.24	10266	64.27	2	0	0	430400	rep2_SILAC_Msn2_tsa1KO_04mM_15min_tio2_Reiter_20131206.raw
tsa1∆	0,4mM	15min	2	AS#LPIIDDSLSYDLVNK	1	[S(2) 100.0], [S(9) 0.0], [S(11) 0.0], [Y(12) 0.0]	high	S(451)	n.q.	YMR037C	MSN2	5.06	10268	64.27	2	0	0	243400	rep2_SILAC_Msn2_tsa1KO_04mM_15min_tio2_Reiter_20131206.raw
tsa1∆	0,4mM	15min	2	AS#LPIIDDSLSYDLVNK	1	[S(2) 100.0], [S(9) 0.0], [S(11) 0.0], [Y(12) 0.0]	high	S(451)	n.q.	YMR037C	MSN2	4.42	10372	64.75	2	0	0	39860	rep2_SILAC_Msn2_tsa1KO_04mM_15min_tio2_Reiter_20131206.raw
bcy1∆	0,4mM	15min	1	AS#LPIIDDSLSYDLVNK	1	[S(2) 100.0], [S(9) 0.0], [S(11) 0.0], [Y(12) 0.0]	high	S(451)	n.q.	YMR037C	MSN2	3.9	11005	68.3	2	0	0	36670	rep1_SILAC_Msn2_bcy1KO_0,4mM_H2O2_15min_tio2_Reiter_20130503.raw
bcy1∆	0,4mM	15min	1	AS#LPIIDDSLSYDLVNK	1	[S(2) 100.0], [S(9) 0.0], [S(11) 0.0], [Y(12) 0.0]	high	S(451)	n.q.	YMR037C	MSN2	3.09	11006	68.3	2	0	0	36670	rep1_SILAC_Msn2_bcy1KO_0,4mM_H2O2_15min_tio2_Reiter_20130503.raw
bcy1∆	0,4mM	15min	1	AS#LPIIDDSLSYDLVNK	1	[S(2) 100.0], [S(9) 0.0], [S(11) 0.0], [Y(12) 0.0]	high	S(451)	n.q.	YMR037C	MSN2	3.51	11017	68.36	2	0	0	62000	rep1_SILAC_Msn2_bcy1KO_0,4mM_H2O2_15min_tio2_Reiter_20130503.raw
bcy1∆	0,4mM	15min	1	AS#LPIIDDSLSYDLVNK	1	[S(2) 100.0], [S(9) 0.0], [S(11) 0.0], [Y(12) 0.0]	high	S(451)	n.q.	YMR037C	MSN2	3.84	11018	68.36	2	0	0	62000	rep1_SILAC_Msn2_bcy1KO_0,4mM_H2O2_15min_tio2_Reiter_20130503.raw
bcy1∆	0,4mM	15min	1	AS#LPIIDDSLSYDLVNK	1	[S(2) 100.0], [S(9) 0.0], [S(11) 0.0], [Y(12) 0.0]	high	S(451)	0.639855	YMR037C	MSN2	4.05	11019	68.37	2	0	0	55060	rep1_SILAC_Msn2_bcy1KO_0,4mM_H2O2_15min_tio2_Reiter_20130503.raw
bcy1∆	0,4mM	15min	1	AS#LPIIDDSLSYDLVNK	1	[S(2) 100.0], [S(9) 0.0], [S(11) 0.0], [Y(12) 0.0]	high	S(451)	n.q.	YMR037C	MSN2	3.42	11020	68.37	2	0	0	55060	rep1_SILAC_Msn2_bcy1KO_0,4mM_H2O2_15min_tio2_Reiter_20130503.raw
wild type	0,4mM	15min	1	AS#LPIIDDSLSYDLVNK	1	[S(2) 100.0], [S(9) 0.0], [S(11) 0.0], [Y(12) 0.0]	high	S(451)	n.q.	YMR037C	MSN2	2.93	11344	52.93	2	0	0	17390	rep1_SILAC_Msn2_0,4mM_H2O2_15min_tio2_Reiter_20121108.raw
wild type	0,4mM	15min	1	AS#LPIIDDSLSYDLVNK	1	[S(2) 97.6], [S(9) 2.1], [S(11) 0.2], [Y(12) 0.2]	high	S(451)	n.q.	YMR037C	MSN2	3.16	11345	52.94	2	0	0	17390	rep1_SILAC_Msn2_0,4mM_H2O2_15min_tio2_Reiter_20121108.raw
wild type	0,4mM	15min	1	AS#LPIIDDSLSYDLVNK	1	[S(2) 100.0], [S(9) 0.0], [S(11) 0.0], [Y(12) 0.0]	high	S(451)	0.281959	YMR037C	MSN2	3.48	11370	53.04	2	0	0	25750	rep1_SILAC_Msn2_0,4mM_H2O2_15min_tio2_Reiter_20121108.raw
wild type	0,4mM	15min	1	AS#LPIIDDSLSYDLVNK	1	[S(2) 100.0], [S(9) 0.0], [S(11) 0.0], [Y(12) 0.0]	high	S(451)	0.161069	YMR037C	MSN2	2.82	11546	53.7	2	0.20429	0	21590	rep1_SILAC_Msn2_0,4mM_H2O2_15min_tio2_Reiter_20121108.raw
wild type	0,4mM	15min	1	AS#LPIIDDSLSYDLVNK	1	[S(2) 95.9], [S(9) 4.0], [S(11) 0.1], [Y(12) 0.1]	high	S(451)	n.q.	YMR037C	MSN2	2.57	11605	53.96	2	0.487805	0	31030	rep1_SILAC_Msn2_0,4mM_H2O2_15min_tio2_Reiter_20121108.raw
wild type	0,4mM	15min	1	AS#LPIIDDSLSYDLVNK	1	[S(2) 100.0], [S(9) 0.0], [S(11) 0.0], [Y(12) 0.0]	high	S(451)	n.q.	YMR037C	MSN2	4.11	11606	53.97	2	0	0	31030	rep1_SILAC_Msn2_0,4mM_H2O2_15min_tio2_Reiter_20121108.raw
wild type	0,4mM	15min	1	AS#LPIIDDSLSYDLVNK	1	[S(2) 95.8], [S(9) 2.7], [Y(12) 1.0], [S(11) 0.5]	high	S(451)	n.q.	YMR037C	MSN2	2.49	11617	54.01	2	0.727934	0	77000	rep1_SILAC_Msn2_0,4mM_H2O2_15min_tio2_Reiter_20121108.raw
wild type	0,4mM	15min	1	AS#LPIIDDSLSYDLVNK	1	[S(2) 100.0], [S(9) 0.0], [S(11) 0.0], [Y(12) 0.0]	high	S(451)	n.q.	YMR037C	MSN2	4.27	11630	54.06	2	0	0	95170	rep1_SILAC_Msn2_0,4mM_H2O2_15min_tio2_Reiter_20121108.raw
wild type	0,4mM	15min	1	AS#LPIIDDSLSYDLVNK	1	[S(2) 100.0], [S(9) 0.0], [S(11) 0.0], [Y(12) 0.0]	high	S(451)	n.q.	YMR037C	MSN2	4.55	11642	54.09	2	0	0	164500	rep1_SILAC_Msn2_0,4mM_H2O2_15min_tio2_Reiter_20121108.raw
wild type	0,4mM	15min	1	AS#LPIIDDSLSYDLVNK	1	[S(2) 100.0], [S(9) 0.0], [S(11) 0.0], [Y(12) 0.0]	high	S(451)	n.q.	YMR037C	MSN2	4.83	11643	54.1	2	0	0	164500	rep1_SILAC_Msn2_0,4mM_H2O2_15min_tio2_Reiter_20121108.raw
wild type	0,4mM	15min	1	AS#LPIIDDSLSYDLVNK	1	[S(2) 100.0], [S(9) 0.0], [S(11) 0.0], [Y(12) 0.0]	high	S(451)	n.q.	YMR037C	MSN2	4.42	11650	54.12	2	0	0	52540	rep1_SILAC_Msn2_0,4mM_H2O2_15min_tio2_Reiter_20121108.raw
wild type	0,4mM	15min	1	AS#LPIIDDSLSYDLVNK	1	[S(2) 100.0], [S(9) 0.0], [S(11) 0.0], [Y(12) 0.0]	high	S(451)	n.q.	YMR037C	MSN2	3.84	11651	54.13	2	0	0	52540	rep1_SILAC_Msn2_0,4mM_H2O2_15min_tio2_Reiter_20121108.raw
wild type	0,4mM	15min	1	AS#LPIIDDSLSYDLVNK	1	[S(2) 100.0], [S(9) 0.0], [S(11) 0.0], [Y(12) 0.0]	high	S(451)	n.q.	YMR037C	MSN2	2.53	11654	54.14	2	0.727934	0	253500	rep1_SILAC_Msn2_0,4mM_H2O2_15min_tio2_Reiter_20121108.raw
wild type	0,4mM	15min	1	AS#LPIIDDSLSYDLVNK	1	[S(2) 100.0], [S(9) 0.0], [S(11) 0.0], [Y(12) 0.0]	high	S(451)	n.q.	YMR037C	MSN2	4.82	11662	54.17	2	0	0	436100	rep1_SILAC_Msn2_0,4mM_H2O2_15min_tio2_Reiter_20121108.raw
wild type	0,4mM	15min	1	AS#LPIIDDSLSYDLVNK	1	[S(2) 100.0], [S(9) 0.0], [S(11) 0.0], [Y(12) 0.0]	high	S(451)	n.q.	YMR037C	MSN2	5.08	11663	54.17	2	0	0	436100	rep1_SILAC_Msn2_0,4mM_H2O2_15min_tio2_Reiter_20121108.raw
wild type	0,4mM	15min	1	AS#LPIIDDSLSYDLVNK	1	[S(2) 100.0], [S(9) 0.0], [S(11) 0.0], [Y(12) 0.0]	high	S(451)	n.q.	YMR037C	MSN2	5.12	11675	54.21	2	0	0	617200	rep1_SILAC_Msn2_0,4mM_H2O2_15min_tio2_Reiter_20121108.raw
wild type	0,4mM	15min	1	AS#LPIIDDSLSYDLVNK	1	[S(2) 100.0], [S(9) 0.0], [S(11) 0.0], [Y(12) 0.0]	high	S(451)	n.q.	YMR037C	MSN2	4.53	11676	54.21	2	0	0	617200	rep1_SILAC_Msn2_0,4mM_H2O2_15min_tio2_Reiter_20121108.raw
wild type	0,4mM	15min	1	AS#LPIIDDSLSYDLVNK	1	[S(2) 100.0], [S(9) 0.0], [S(11) 0.0], [Y(12) 0.0]	high	S(451)	n.q.	YMR037C	MSN2	4.64	11679	54.22	2	0	0	134300	rep1_SILAC_Msn2_0,4mM_H2O2_15min_tio2_Reiter_20121108.raw
wild type	0,4mM	15min	1	AS#LPIIDDSLSYDLVNK	1	[S(2) 100.0], [S(9) 0.0], [S(11) 0.0], [Y(12) 0.0]	high	S(451)	n.q.	YMR037C	MSN2	4.33	11680	54.22	2	0	0	134300	rep1_SILAC_Msn2_0,4mM_H2O2_15min_tio2_Reiter_20121108.raw
wild type	0,4mM	15min	1	AS#LPIIDDSLSYDLVNK	1	[S(2) 100.0], [S(9) 0.0], [S(11) 0.0], [Y(12) 0.0]	high	S(451)	n.q.	YMR037C	MSN2	4.79	11687	54.25	2	0	0	1135000	rep1_SILAC_Msn2_0,4mM_H2O2_15min_tio2_Reiter_20121108.raw
wild type	0,4mM	15min	1	AS#LPIIDDSLSYDLVNK	1	[S(2) 100.0], [S(9) 0.0], [S(11) 0.0], [Y(12) 0.0]	high	S(451)	n.q.	YMR037C	MSN2	5.25	11688	54.25	2	0	0	1135000	rep1_SILAC_Msn2_0,4mM_H2O2_15min_tio2_Reiter_20121108.raw
wild type	0,4mM	15min	1	AS#LPIIDDSLSYDLVNK	1	[S(2) 100.0], [S(9) 0.0], [S(11) 0.0], [Y(12) 0.0]	high	S(451)	0.184774	YMR037C	MSN2	5.26	11691	54.26	2	0	0	229500	rep1_SILAC_Msn2_0,4mM_H2O2_15min_tio2_Reiter_20121108.raw
wild type	0,4mM	15min	1	AS#LPIIDDSLSYDLVNK	1	[S(2) 100.0], [S(9) 0.0], [S(11) 0.0], [Y(12) 0.0]	high	S(451)	n.q.	YMR037C	MSN2	4.19	11692	54.26	2	0	0	229500	rep1_SILAC_Msn2_0,4mM_H2O2_15min_tio2_Reiter_20121108.raw
wild type	0,4mM	15min	1	AS#LPIIDDSLSYDLVNK	1	[S(2) 100.0], [S(9) 0.0], [S(11) 0.0], [Y(12) 0.0]	high	S(451)	n.q.	YMR037C	MSN2	3.94	11700	54.29	2	0	0	1761000	rep1_SILAC_Msn2_0,4mM_H2O2_15min_tio2_Reiter_20121108.raw
wild type	0,4mM	15min	1	AS#LPIIDDSLSYDLVNK	1	[S(2) 100.0], [S(9) 0.0], [S(11) 0.0], [Y(12) 0.0]	high	S(451)	n.q.	YMR037C	MSN2	4.18	11701	54.29	2	0	0	1761000	rep1_SILAC_Msn2_0,4mM_H2O2_15min_tio2_Reiter_20121108.raw
wild type	0,4mM	15min	1	AS#LPIIDDSLSYDLVNK	1	[S(2) 100.0], [S(9) 0.0], [S(11) 0.0], [Y(12) 0.0]	high	S(451)	n.q.	YMR037C	MSN2	4.67	11704	54.3	2	0	0	359700	rep1_SILAC_Msn2_0,4mM_H2O2_15min_tio2_Reiter_20121108.raw
wild type	0,4mM	15min	1	AS#LPIIDDSLSYDLVNK	1	[S(2) 100.0], [S(9) 0.0], [S(11) 0.0], [Y(12) 0.0]	high	S(451)	n.q.	YMR037C	MSN2	4.23	11705	54.31	2	0	0	359700	rep1_SILAC_Msn2_0,4mM_H2O2_15min_tio2_Reiter_20121108.raw
wild type	0,4mM	15min	1	AS#LPIIDDSLSYDLVNK	1	[S(2) 100.0], [S(9) 0.0], [S(11) 0.0], [Y(12) 0.0]	high	S(451)	n.q.	YMR037C	MSN2	2.87	11711	54.33	2	0	0	2389000	rep1_SILAC_Msn2_0,4mM_H2O2_15min_tio2_Reiter_20121108.raw
wild type	0,4mM	15min	1	AS#LPIIDDSLSYDLVNK	1	[S(2) 100.0], [S(9) 0.0], [S(11) 0.0], [Y(12) 0.0]	high	S(451)	n.q.	YMR037C	MSN2	2.65	11712	54.33	2	0.20429	0	2389000	rep1_SILAC_Msn2_0,4mM_H2O2_15min_tio2_Reiter_20121108.raw
wild type	0,4mM	15min	1	AS#LPIIDDSLSYDLVNK	1	[S(2) 100.0], [S(9) 0.0], [S(11) 0.0], [Y(12) 0.0]	high	S(451)	n.q.	YMR037C	MSN2	4.19	11715	54.34	2	0	0	487400	rep1_SILAC_Msn2_0,4mM_H2O2_15min_tio2_Reiter_20121108.raw
wild type	0,4mM	15min	1	AS#LPIIDDSLSYDLVNK	1	[S(2) 100.0], [S(9) 0.0], [S(11) 0.0], [Y(12) 0.0]	high	S(451)	n.q.	YMR037C	MSN2	4.32	11716	54.34	2	0	0	487400	rep1_SILAC_Msn2_0,4mM_H2O2_15min_tio2_Reiter_20121108.raw
wild type	0,4mM	15min	1	AS#LPIIDDSLSYDLVNK	1	[S(2) 100.0], [S(9) 0.0], [S(11) 0.0], [Y(12) 0.0]	high	S(451)	n.q.	YMR037C	MSN2	4.16	11725	54.37	2	0	0	3850000	rep1_SILAC_Msn2_0,4mM_H2O2_15min_tio2_Reiter_20121108.raw
wild type	0,4mM	15min	1	AS#LPIIDDSLSYDLVNK	1	[S(2) 100.0], [S(9) 0.0], [S(11) 0.0], [Y(12) 0.0]	high	S(451)	n.q.	YMR037C	MSN2	4.43	11728	54.38	2	0	0	853000	rep1_SILAC_Msn2_0,4mM_H2O2_15min_tio2_Reiter_20121108.raw
wild type	0,4mM	15min	1	AS#LPIIDDSLSYDLVNK	1	[S(2) 100.0], [S(9) 0.0], [S(11) 0.0], [Y(12) 0.0]	high	S(451)	n.q.	YMR037C	MSN2	4.18	11729	54.39	2	0	0	853000	rep1_SILAC_Msn2_0,4mM_H2O2_15min_tio2_Reiter_20121108.raw
wild type	0,4mM	15min	1	AS#LPIIDDSLSYDLVNK	1	[S(2) 100.0], [S(9) 0.0], [S(11) 0.0], [Y(12) 0.0]	high	S(451)	n.q.	YMR037C	MSN2	3.52	11739	54.42	2	0	0	5430000	rep1_SILAC_Msn2_0,4mM_H2O2_15min_tio2_Reiter_20121108.raw
wild type	0,4mM	15min	1	AS#LPIIDDSLSYDLVNK	1	[S(2) 99.4], [S(9) 0.2], [S(11) 0.2], [Y(12) 0.2]	high	S(451)	n.q.	YMR037C	MSN2	2.62	11740	54.42	2	0.299103	0	5430000	rep1_SILAC_Msn2_0,4mM_H2O2_15min_tio2_Reiter_20121108.raw
wild type	0,4mM	15min	1	AS#LPIIDDSLSYDLVNK	1	[S(2) 100.0], [S(9) 0.0], [S(11) 0.0], [Y(12) 0.0]	high	S(451)	n.q.	YMR037C	MSN2	4.34	11742	54.43	2	0	0	1185000	rep1_SILAC_Msn2_0,4mM_H2O2_15min_tio2_Reiter_20121108.raw
wild type	0,4mM	15min	1	AS#LPIIDDSLSYDLVNK	1	[S(2) 100.0], [S(9) 0.0], [S(11) 0.0], [Y(12) 0.0]	high	S(451)	n.q.	YMR037C	MSN2	3.27	11743	54.43	2	0	0	1185000	rep1_SILAC_Msn2_0,4mM_H2O2_15min_tio2_Reiter_20121108.raw
wild type	0,4mM	15min	1	AS#LPIIDDSLSYDLVNK	1	[S(2) 100.0], [S(9) 0.0], [S(11) 0.0], [Y(12) 0.0]	high	S(451)	n.q.	YMR037C	MSN2	3.78	11753	54.47	2	0	0	7315000	rep1_SILAC_Msn2_0,4mM_H2O2_15min_tio2_Reiter_20121108.raw
wild type	0,4mM	15min	1	AS#LPIIDDSLSYDLVNK	1	[S(2) 100.0], [S(9) 0.0], [S(11) 0.0], [Y(12) 0.0]	high	S(451)	n.q.	YMR037C	MSN2	4.95	11755	54.48	2	0	0	1604000	rep1_SILAC_Msn2_0,4mM_H2O2_15min_tio2_Reiter_20121108.raw
wild type	0,4mM	15min	1	AS#LPIIDDSLSYDLVNK	1	[S(2) 100.0], [S(9) 0.0], [S(11) 0.0], [Y(12) 0.0]	high	S(451)	n.q.	YMR037C	MSN2	3.31	11756	54.48	2	0	0	1604000	rep1_SILAC_Msn2_0,4mM_H2O2_15min_tio2_Reiter_20121108.raw
wild type	0,4mM	15min	1	AS#LPIIDDSLSYDLVNK	1	[S(2) 100.0], [S(9) 0.0], [S(11) 0.0], [Y(12) 0.0]	high	S(451)	n.q.	YMR037C	MSN2	3.07	11768	54.52	2	0	0	8736000	rep1_SILAC_Msn2_0,4mM_H2O2_15min_tio2_Reiter_20121108.raw
wild type	0,4mM	15min	1	AS#LPIIDDSLSYDLVNK	1	[S(2) 99.2], [S(9) 0.4], [S(11) 0.2], [Y(12) 0.2]	high	S(451)	n.q.	YMR037C	MSN2	2.63	11769	54.53	2	0.20429	0	8736000	rep1_SILAC_Msn2_0,4mM_H2O2_15min_tio2_Reiter_20121108.raw
wild type	0,4mM	15min	1	AS#LPIIDDSLSYDLVNK	1	[S(2) 100.0], [S(9) 0.0], [S(11) 0.0], [Y(12) 0.0]	high	S(451)	n.q.	YMR037C	MSN2	4.39	11770	54.53	2	0	0	1887000	rep1_SILAC_Msn2_0,4mM_H2O2_15min_tio2_Reiter_20121108.raw
wild type	0,4mM	15min	1	AS#LPIIDDSLSYDLVNK	1	[S(2) 100.0], [S(9) 0.0], [S(11) 0.0], [Y(12) 0.0]	high	S(451)	n.q.	YMR037C	MSN2	3.78	11771	54.53	2	0	0	1887000	rep1_SILAC_Msn2_0,4mM_H2O2_15min_tio2_Reiter_20121108.raw
wild type	0,4mM	15min	1	AS#LPIIDDSLSYDLVNK	1	[S(2) 100.0], [S(9) 0.0], [S(11) 0.0], [Y(12) 0.0]	high	S(451)	n.q.	YMR037C	MSN2	3.38	11784	54.58	2	0	0	10330000	rep1_SILAC_Msn2_0,4mM_H2O2_15min_tio2_Reiter_20121108.raw
wild type	0,4mM	15min	1	AS#LPIIDDSLSYDLVNK	1	[S(2) 100.0], [S(9) 0.0], [S(11) 0.0], [Y(12) 0.0]	high	S(451)	n.q.	YMR037C	MSN2	3.33	11785	54.58	2	0	0	10330000	rep1_SILAC_Msn2_0,4mM_H2O2_15min_tio2_Reiter_20121108.raw
wild type	0,4mM	15min	1	AS#LPIIDDSLSYDLVNK	1	[S(2) 100.0], [S(9) 0.0], [S(11) 0.0], [Y(12) 0.0]	high	S(451)	n.q.	YMR037C	MSN2	4.27	11786	54.58	2	0	0	2379000	rep1_SILAC_Msn2_0,4mM_H2O2_15min_tio2_Reiter_20121108.raw
wild type	0,4mM	15min	1	AS#LPIIDDSLSYDLVNK	1	[S(2) 100.0], [S(9) 0.0], [S(11) 0.0], [Y(12) 0.0]	high	S(451)	n.q.	YMR037C	MSN2	3.57	11787	54.59	2	0	0	2379000	rep1_SILAC_Msn2_0,4mM_H2O2_15min_tio2_Reiter_20121108.raw
wild type	0,4mM	15min	1	AS#LPIIDDSLSYDLVNK	1	[S(2) 100.0], [S(9) 0.0], [S(11) 0.0], [Y(12) 0.0]	high	S(451)	n.q.	YMR037C	MSN2	3.87	11800	54.63	2	0	0	10700000	rep1_SILAC_Msn2_0,4mM_H2O2_15min_tio2_Reiter_20121108.raw
wild type	0,4mM	15min	1	AS#LPIIDDSLSYDLVNK	1	[S(2) 100.0], [S(9) 0.0], [S(11) 0.0], [Y(12) 0.0]	high	S(451)	n.q.	YMR037C	MSN2	5.09	11802	54.64	2	0	0	2480000	rep1_SILAC_Msn2_0,4mM_H2O2_15min_tio2_Reiter_20121108.raw
wild type	0,4mM	15min	1	AS#LPIIDDSLSYDLVNK	1	[S(2) 100.0], [S(9) 0.0], [S(11) 0.0], [Y(12) 0.0]	high	S(451)	n.q.	YMR037C	MSN2	3.32	11803	54.64	2	0	0	2480000	rep1_SILAC_Msn2_0,4mM_H2O2_15min_tio2_Reiter_20121108.raw
wild type	0,4mM	15min	1	AS#LPIIDDSLSYDLVNK	1	[S(2) 100.0], [S(9) 0.0], [S(11) 0.0], [Y(12) 0.0]	high	S(451)	n.q.	YMR037C	MSN2	3.9	11818	54.7	2	0	0	9103000	rep1_SILAC_Msn2_0,4mM_H2O2_15min_tio2_Reiter_20121108.raw
wild type	0,4mM	15min	1	AS#LPIIDDSLSYDLVNK	1	[S(2) 99.5], [S(9) 0.3], [S(11) 0.1], [Y(12) 0.1]	high	S(451)	n.q.	YMR037C	MSN2	2.95	11819	54.7	2	0	0	9103000	rep1_SILAC_Msn2_0,4mM_H2O2_15min_tio2_Reiter_20121108.raw
wild type	0,4mM	15min	1	AS#LPIIDDSLSYDLVNK	1	[S(2) 100.0], [S(9) 0.0], [S(11) 0.0], [Y(12) 0.0]	high	S(451)	n.q.	YMR037C	MSN2	4.7	11820	54.7	2	0	0	2189000	rep1_SILAC_Msn2_0,4mM_H2O2_15min_tio2_Reiter_20121108.raw
wild type	0,4mM	15min	1	AS#LPIIDDSLSYDLVNK	1	[S(2) 100.0], [S(9) 0.0], [S(11) 0.0], [Y(12) 0.0]	high	S(451)	n.q.	YMR037C	MSN2	3.55	11821	54.71	2	0	0	2189000	rep1_SILAC_Msn2_0,4mM_H2O2_15min_tio2_Reiter_20121108.raw
wild type	0,4mM	15min	1	AS#LPIIDDSLSYDLVNK	1	[S(2) 100.0], [S(9) 0.0], [S(11) 0.0], [Y(12) 0.0]	high	S(451)	n.q.	YMR037C	MSN2	3.34	11833	54.75	2	0	0	6205000	rep1_SILAC_Msn2_0,4mM_H2O2_15min_tio2_Reiter_20121108.raw
wild type	0,4mM	15min	1	AS#LPIIDDSLSYDLVNK	1	[S(2) 100.0], [S(9) 0.0], [S(11) 0.0], [Y(12) 0.0]	high	S(451)	n.q.	YMR037C	MSN2	4.69	11835	54.76	2	0	0	1467000	rep1_SILAC_Msn2_0,4mM_H2O2_15min_tio2_Reiter_20121108.raw
wild type	0,4mM	15min	1	AS#LPIIDDSLSYDLVNK	1	[S(2) 100.0], [S(9) 0.0], [S(11) 0.0], [Y(12) 0.0]	high	S(451)	n.q.	YMR037C	MSN2	3.92	11836	54.76	2	0	0	1467000	rep1_SILAC_Msn2_0,4mM_H2O2_15min_tio2_Reiter_20121108.raw
wild type	0,4mM	15min	1	AS#LPIIDDSLSYDLVNK	1	[S(2) 100.0], [S(9) 0.0], [S(11) 0.0], [Y(12) 0.0]	high	S(451)	n.q.	YMR037C	MSN2	4.54	11851	54.82	2	0	0	793600	rep1_SILAC_Msn2_0,4mM_H2O2_15min_tio2_Reiter_20121108.raw
wild type	0,4mM	15min	1	AS#LPIIDDSLSYDLVNK	1	[S(2) 100.0], [S(9) 0.0], [S(11) 0.0], [Y(12) 0.0]	high	S(451)	n.q.	YMR037C	MSN2	4.88	11852	54.82	2	0	0	793600	rep1_SILAC_Msn2_0,4mM_H2O2_15min_tio2_Reiter_20121108.raw
wild type	0,4mM	15min	1	AS#LPIIDDSLSYDLVNK	1	[S(2) 100.0], [S(9) 0.0], [S(11) 0.0], [Y(12) 0.0]	high	S(451)	n.q.	YMR037C	MSN2	4.76	11864	54.86	2	0	0	2255000	rep1_SILAC_Msn2_0,4mM_H2O2_15min_tio2_Reiter_20121108.raw
wild type	0,4mM	15min	1	AS#LPIIDDSLSYDLVNK	1	[S(2) 100.0], [S(9) 0.0], [S(11) 0.0], [Y(12) 0.0]	high	S(451)	n.q.	YMR037C	MSN2	4.07	11865	54.87	2	0	0	2255000	rep1_SILAC_Msn2_0,4mM_H2O2_15min_tio2_Reiter_20121108.raw
wild type	0,4mM	15min	1	AS#LPIIDDSLSYDLVNK	1	[S(2) 100.0], [S(9) 0.0], [S(11) 0.0], [Y(12) 0.0]	high	S(451)	n.q.	YMR037C	MSN2	4.96	11867	54.87	2	0	0	509900	rep1_SILAC_Msn2_0,4mM_H2O2_15min_tio2_Reiter_20121108.raw
wild type	0,4mM	15min	1	AS#LPIIDDSLSYDLVNK	1	[S(2) 100.0], [S(9) 0.0], [S(11) 0.0], [Y(12) 0.0]	high	S(451)	n.q.	YMR037C	MSN2	4.32	11868	54.88	2	0	0	509900	rep1_SILAC_Msn2_0,4mM_H2O2_15min_tio2_Reiter_20121108.raw
wild type	0,4mM	15min	1	AS#LPIIDDSLSYDLVNK	1	[S(2) 100.0], [S(9) 0.0], [S(11) 0.0], [Y(12) 0.0]	high	S(451)	n.q.	YMR037C	MSN2	4.96	11879	54.92	2	0	0	1473000	rep1_SILAC_Msn2_0,4mM_H2O2_15min_tio2_Reiter_20121108.raw
wild type	0,4mM	15min	1	AS#LPIIDDSLSYDLVNK	1	[S(2) 100.0], [S(9) 0.0], [S(11) 0.0], [Y(12) 0.0]	high	S(451)	n.q.	YMR037C	MSN2	4.35	11880	54.92	2	0	0	1473000	rep1_SILAC_Msn2_0,4mM_H2O2_15min_tio2_Reiter_20121108.raw
wild type	0,4mM	15min	1	AS#LPIIDDSLSYDLVNK	1	[S(2) 100.0], [S(9) 0.0], [S(11) 0.0], [Y(12) 0.0]	high	S(451)	n.q.	YMR037C	MSN2	4.65	11882	54.92	2	0	0	350000	rep1_SILAC_Msn2_0,4mM_H2O2_15min_tio2_Reiter_20121108.raw
wild type	0,4mM	15min	1	AS#LPIIDDSLSYDLVNK	1	[S(2) 100.0], [S(9) 0.0], [S(11) 0.0], [Y(12) 0.0]	high	S(451)	n.q.	YMR037C	MSN2	4.65	11883	54.93	2	0	0	350000	rep1_SILAC_Msn2_0,4mM_H2O2_15min_tio2_Reiter_20121108.raw
wild type	0,4mM	15min	1	AS#LPIIDDSLSYDLVNK	1	[S(2) 100.0], [S(9) 0.0], [S(11) 0.0], [Y(12) 0.0]	high	S(451)	n.q.	YMR037C	MSN2	4.64	11895	54.97	2	0	0	1076000	rep1_SILAC_Msn2_0,4mM_H2O2_15min_tio2_Reiter_20121108.raw
wild type	0,4mM	15min	1	AS#LPIIDDSLSYDLVNK	1	[S(2) 100.0], [S(9) 0.0], [S(11) 0.0], [Y(12) 0.0]	high	S(451)	n.q.	YMR037C	MSN2	4.26	11896	54.97	2	0	0	1076000	rep1_SILAC_Msn2_0,4mM_H2O2_15min_tio2_Reiter_20121108.raw
wild type	0,4mM	15min	1	AS#LPIIDDSLSYDLVNK	1	[S(2) 100.0], [S(9) 0.0], [S(11) 0.0], [Y(12) 0.0]	high	S(451)	n.q.	YMR037C	MSN2	4.42	11900	54.98	2	0	0	256800	rep1_SILAC_Msn2_0,4mM_H2O2_15min_tio2_Reiter_20121108.raw
wild type	0,4mM	15min	1	AS#LPIIDDSLSYDLVNK	1	[S(2) 100.0], [S(9) 0.0], [S(11) 0.0], [Y(12) 0.0]	high	S(451)	n.q.	YMR037C	MSN2	2.98	11901	54.99	2	0	0	256800	rep1_SILAC_Msn2_0,4mM_H2O2_15min_tio2_Reiter_20121108.raw
wild type	0,4mM	15min	1	AS#LPIIDDSLSYDLVNK	1	[S(2) 100.0], [S(9) 0.0], [S(11) 0.0], [Y(12) 0.0]	high	S(451)	n.q.	YMR037C	MSN2	4.91	11909	55.01	2	0	0	694900	rep1_SILAC_Msn2_0,4mM_H2O2_15min_tio2_Reiter_20121108.raw
wild type	0,4mM	15min	1	AS#LPIIDDSLSYDLVNK	1	[S(2) 99.6], [S(9) 0.4], [S(11) 0.0], [Y(12) 0.0]	high	S(451)	n.q.	YMR037C	MSN2	4.77	11910	55.02	2	0	0	694900	rep1_SILAC_Msn2_0,4mM_H2O2_15min_tio2_Reiter_20121108.raw
wild type	0,4mM	15min	1	AS#LPIIDDSLSYDLVNK	1	[S(2) 100.0], [S(9) 0.0], [S(11) 0.0], [Y(12) 0.0]	high	S(451)	n.q.	YMR037C	MSN2	3.71	11916	55.03	2	0	0	157700	rep1_SILAC_Msn2_0,4mM_H2O2_15min_tio2_Reiter_20121108.raw
wild type	0,4mM	15min	1	AS#LPIIDDSLSYDLVNK	1	[S(2) 100.0], [S(9) 0.0], [S(11) 0.0], [Y(12) 0.0]	high	S(451)	n.q.	YMR037C	MSN2	4.7	11926	55.07	2	0	0	489600	rep1_SILAC_Msn2_0,4mM_H2O2_15min_tio2_Reiter_20121108.raw
wild type	0,4mM	15min	1	AS#LPIIDDSLSYDLVNK	1	[S(2) 100.0], [S(9) 0.0], [S(11) 0.0], [Y(12) 0.0]	high	S(451)	n.q.	YMR037C	MSN2	4.82	11927	55.07	2	0	0	489600	rep1_SILAC_Msn2_0,4mM_H2O2_15min_tio2_Reiter_20121108.raw
wild type	0,4mM	15min	1	AS#LPIIDDSLSYDLVNK	1	[S(2) 100.0], [S(9) 0.0], [S(11) 0.0], [Y(12) 0.0]	high	S(451)	n.q.	YMR037C	MSN2	4.59	11941	55.11	2	0	0	432900	rep1_SILAC_Msn2_0,4mM_H2O2_15min_tio2_Reiter_20121108.raw
wild type	0,4mM	15min	1	AS#LPIIDDSLSYDLVNK	1	[S(2) 100.0], [S(9) 0.0], [S(11) 0.0], [Y(12) 0.0]	high	S(451)	n.q.	YMR037C	MSN2	4.71	11942	55.12	2	0	0	432900	rep1_SILAC_Msn2_0,4mM_H2O2_15min_tio2_Reiter_20121108.raw
wild type	0,4mM	15min	1	AS#LPIIDDSLSYDLVNK	1	[S(2) 100.0], [S(9) 0.0], [S(11) 0.0], [Y(12) 0.0]	high	S(451)	n.q.	YMR037C	MSN2	5.04	11955	55.16	2	0	0	280900	rep1_SILAC_Msn2_0,4mM_H2O2_15min_tio2_Reiter_20121108.raw
wild type	0,4mM	15min	1	AS#LPIIDDSLSYDLVNK	1	[S(2) 100.0], [S(9) 0.0], [S(11) 0.0], [Y(12) 0.0]	high	S(451)	n.q.	YMR037C	MSN2	4.49	11968	55.2	2	0	0	234800	rep1_SILAC_Msn2_0,4mM_H2O2_15min_tio2_Reiter_20121108.raw
wild type	0,4mM	15min	1	AS#LPIIDDSLSYDLVNK	1	[S(2) 100.0], [S(9) 0.0], [S(11) 0.0], [Y(12) 0.0]	high	S(451)	n.q.	YMR037C	MSN2	4.65	11969	55.21	2	0	0	234800	rep1_SILAC_Msn2_0,4mM_H2O2_15min_tio2_Reiter_20121108.raw
wild type	0,4mM	15min	1	AS#LPIIDDSLSYDLVNK	1	[S(2) 97.0], [S(9) 2.8], [S(11) 0.1], [Y(12) 0.0]	high	S(451)	n.q.	YMR037C	MSN2	3.05	11981	55.25	2	0	0	171200	rep1_SILAC_Msn2_0,4mM_H2O2_15min_tio2_Reiter_20121108.raw
wild type	0,4mM	15min	1	AS#LPIIDDSLSYDLVNK	1	[S(2) 100.0], [S(9) 0.0], [S(11) 0.0], [Y(12) 0.0]	high	S(451)	n.q.	YMR037C	MSN2	4.08	11982	55.25	2	0	0	171200	rep1_SILAC_Msn2_0,4mM_H2O2_15min_tio2_Reiter_20121108.raw
wild type	0,4mM	15min	1	AS#LPIIDDSLSYDLVNK	1	[S(2) 100.0], [S(9) 0.0], [S(11) 0.0], [Y(12) 0.0]	high	S(451)	n.q.	YMR037C	MSN2	3.47	11991	55.28	2	0	0	141100	rep1_SILAC_Msn2_0,4mM_H2O2_15min_tio2_Reiter_20121108.raw
wild type	0,4mM	15min	1	AS#LPIIDDSLSYDLVNK	1	[S(2) 100.0], [S(9) 0.0], [S(11) 0.0], [Y(12) 0.0]	high	S(451)	n.q.	YMR037C	MSN2	2.63	11992	55.28	2	0.20429	0	141100	rep1_SILAC_Msn2_0,4mM_H2O2_15min_tio2_Reiter_20121108.raw
wild type	0,4mM	15min	1	AS#LPIIDDSLSYDLVNK	1	[S(2) 100.0], [S(9) 0.0], [S(11) 0.0], [Y(12) 0.0]	high	S(451)	n.q.	YMR037C	MSN2	4.19	12004	55.33	2	0	0	128600	rep1_SILAC_Msn2_0,4mM_H2O2_15min_tio2_Reiter_20121108.raw
wild type	0,4mM	15min	1	AS#LPIIDDSLSYDLVNK	1	[S(2) 99.9], [S(9) 0.1], [S(11) 0.0], [Y(12) 0.0]	high	S(451)	n.q.	YMR037C	MSN2	3.54	12016	55.37	2	0	0	105100	rep1_SILAC_Msn2_0,4mM_H2O2_15min_tio2_Reiter_20121108.raw
wild type	0,4mM	15min	1	AS#LPIIDDSLSYDLVNK	1	[S(2) 100.0], [S(9) 0.0], [S(11) 0.0], [Y(12) 0.0]	high	S(451)	n.q.	YMR037C	MSN2	3.65	12017	55.37	2	0	0	105100	rep1_SILAC_Msn2_0,4mM_H2O2_15min_tio2_Reiter_20121108.raw
WT/tsa1∆	untreated		1	AS#LPIIDDSLSYDLVNK	1	[S(2) 100.0], [S(9) 0.0], [S(11) 0.0], [Y(12) 0.0]	high	S(451)	0.914725	YMR037C	MSN2	4.75	12040	64.42	2	0	0	207500	rep1_SILAC_Msn2_WTvsTsa1KO_untreated_try_5%_Reiter_20140207.raw
WT/tsa1∆	untreated		1	AS#LPIIDDSLSYDLVNK	1	[S(2) 100.0], [S(9) 0.0], [S(11) 0.0], [Y(12) 0.0]	high	S(451)	n.q.	YMR037C	MSN2	4.6	12041	64.42	2	0	0	192800	rep1_SILAC_Msn2_WTvsTsa1KO_untreated_try_5%_Reiter_20140207.raw
wild type	0,4mM	15min	1	AS#LPIIDDSLSYDLVNK	1	[S(2) 98.6], [S(9) 1.3], [S(11) 0.0], [Y(12) 0.0]	high	S(451)	n.q.	YMR037C	MSN2	4.22	12074	55.62	2	0	0	63230	rep1_SILAC_Msn2_0,4mM_H2O2_15min_tio2_Reiter_20121108.raw
wild type	0,4mM	15min	1	AS#LPIIDDSLSYDLVNK	1	[S(2) 99.9], [S(9) 0.1], [S(11) 0.0], [Y(12) 0.0]	high	S(451)	n.q.	YMR037C	MSN2	4.57	12075	55.63	2	0	0	63230	rep1_SILAC_Msn2_0,4mM_H2O2_15min_tio2_Reiter_20121108.raw
wild type	0,4mM	15min	1	AS#LPIIDDSLSYDLVNK	1	[S(2) 100.0], [S(9) 0.0], [S(11) 0.0], [Y(12) 0.0]	high	S(451)	n.q.	YMR037C	MSN2	3.78	12259	56.25	2	0	0	19710	rep1_SILAC_Msn2_0,4mM_H2O2_15min_tio2_Reiter_20121108.raw
wild type	0,4mM	15min	1	AS#LPIIDDSLSYDLVNK	1	[S(2) 86.4], [S(9) 9.5], [S(11) 2.0], [Y(12) 2.0]	high	S(451)	n.q.	YMR037C	MSN2	2.53	12260	56.25	2	0.727934	0	19710	rep1_SILAC_Msn2_0,4mM_H2O2_15min_tio2_Reiter_20121108.raw
wild type	0,4mM	15min	1	AS#LPIIDDSLSYDLVNK	1	[S(2) 98.3], [S(9) 1.5], [S(11) 0.1], [Y(12) 0.1]	high	S(451)	n.q.	YMR037C	MSN2	3.16	12309	56.44	2	0	0	15650	rep1_SILAC_Msn2_0,4mM_H2O2_15min_tio2_Reiter_20121108.raw
wild type	0,4mM	15min	1	AS#LPIIDDSLSYDLVNK	1	[S(2) 48.0], [S(9) 17.3], [S(11) 17.3], [Y(12) 17.3]	low	S(451)	n.q.	YMR037C	MSN2	2.48	12310	56.45	2	0.727934	0	15650	rep1_SILAC_Msn2_0,4mM_H2O2_15min_tio2_Reiter_20121108.raw
WT/tsa1∆	untreated		2	AS#LPIIDDSLSYDLVNK	1	[S(2) 100.0], [S(9) 0.0], [S(11) 0.0], [Y(12) 0.0]	high	S(451)	n.q.	YMR037C	MSN2	4.74	12493	64.32	2	0	0	2107000	rep2_SILAC_Msn2_WTvsTsa1KO_untreated_tio2_Reiter_20140207.raw
WT/tsa1∆	untreated		2	AS#LPIIDDSLSYDLVNK	1	[S(2) 100.0], [S(9) 0.0], [S(11) 0.0], [Y(12) 0.0]	high	S(451)	0.84569	YMR037C	MSN2	5.22	12496	64.33	2	0	0	1666000	rep2_SILAC_Msn2_WTvsTsa1KO_untreated_tio2_Reiter_20140207.raw
WT/tsa1∆	untreated		2	AS#LPIIDDSLSYDLVNK	1	[S(2) 99.9], [S(9) 0.1], [S(11) 0.0], [Y(12) 0.0]	high	S(451)	0.919041	YMR037C	MSN2	5.58	12512	64.4	3	0	0	968900	rep2_SILAC_Msn2_WTvsTsa1KO_untreated_tio2_Reiter_20140207.raw
WT/tsa1∆	untreated		1	AS#LPIIDDSLSYDLVNK	1	[S(2) 100.0], [S(9) 0.0], [S(11) 0.0], [Y(12) 0.0]	high	S(451)	n.q.	YMR037C	MSN2	5.01	12520	64.34	2	0	0	807700	rep1_SILAC_Msn2_WTvsTsa1KO_untreated_tio2_Reiter_20140207.raw
WT/tsa1∆	untreated		1	AS#LPIIDDSLSYDLVNK	1	[S(2) 100.0], [S(9) 0.0], [S(11) 0.0], [Y(12) 0.0]	high	S(451)	0.833795	YMR037C	MSN2	5.14	12521	64.34	2	0	0	616700	rep1_SILAC_Msn2_WTvsTsa1KO_untreated_tio2_Reiter_20140207.raw
WT/tsa1∆	untreated		1	AS#LPIIDDSLSYDLVNK	1	[S(2) 99.9], [S(9) 0.1], [S(11) 0.0], [Y(12) 0.0]	high	S(451)	0.897531	YMR037C	MSN2	6.13	12535	64.4	3	0	0	832500	rep1_SILAC_Msn2_WTvsTsa1KO_untreated_tio2_Reiter_20140207.raw
WT/tsa1∆	untreated		1	AS#LPIIDDSLSYDLVNK	1	[S(2) 90.7], [S(9) 9.3], [S(11) 0.0], [Y(12) 0.0]	high	S(451)	n.q.	YMR037C	MSN2	4.64	12546	64.45	3	0	0	829800	rep1_SILAC_Msn2_WTvsTsa1KO_untreated_tio2_Reiter_20140207.raw
WT/tsa1∆	untreated		2	AS#LPIIDDSLSYDLVNK	1	[S(2) 100.0], [S(9) 0.0], [S(11) 0.0], [Y(12) 0.0]	high	S(451)	0.84569	YMR037C	MSN2	5.35	12708	64.33	2	0	0	361800	rep2_SILAC_Msn2_WTvsTsa1KO_untreated_try_5%_Reiter_20140207.raw
WT/tsa1∆	untreated		2	AS#LPIIDDSLSYDLVNK	1	[S(2) 100.0], [S(9) 0.0], [S(11) 0.0], [Y(12) 0.0]	high	S(451)	n.q.	YMR037C	MSN2	4.69	12709	64.33	2	0	0	322000	rep2_SILAC_Msn2_WTvsTsa1KO_untreated_try_5%_Reiter_20140207.raw
WT/tsa1∆	untreated		1	AS#LPIIDDSLSYDLVNK	1	[S(2) 100.0], [S(9) 0.0], [S(11) 0.0], [Y(12) 0.0]	high	S(451)	n.q.	YMR037C	MSN2	4.48	12754	65.32	2	0	0	36160	rep1_SILAC_Msn2_WTvsTsa1KO_untreated_tio2_Reiter_20140207.raw
WT/tsa1∆	untreated		2	AS#LPIIDDSLSYDLVNK	1	[S(2) 100.0], [S(9) 0.0], [S(11) 0.0], [Y(12) 0.0]	high	S(451)	n.q.	YMR037C	MSN2	3.79	12782	65.6	2	0	0	13620	rep2_SILAC_Msn2_WTvsTsa1KO_untreated_tio2_Reiter_20140207.raw
wild type	0,4mM	5min	1	AS#LPIIDDSLSYDLVNK	1	[S(2) 100.0], [S(9) 0.0], [S(11) 0.0], [Y(12) 0.0]	high	S(451)	n.q.	YMR037C	MSN2	5.21	13439	65.45	2	0	0	2268000	rep1_SILAC_Msn2_0,4mM_H2O2_5min_tio2_Reiter_20141204.raw
wild type	0,4mM	5min	1	AS#LPIIDDSLSYDLVNK	1	[S(2) 100.0], [S(9) 0.0], [S(11) 0.0], [Y(12) 0.0]	high	S(451)	0.323019	YMR037C	MSN2	5.28	13453	65.51	2	0	0	3461000	rep1_SILAC_Msn2_0,4mM_H2O2_5min_tio2_Reiter_20141204.raw
wild type	0,4mM	5min	1	AS#LPIIDDSLSYDLVNK	1	[S(2) 100.0], [S(9) 0.0], [S(11) 0.0], [Y(12) 0.0]	high	S(451)	n.q.	YMR037C	MSN2	4.98	13552	65.95	2	0	0	13460	rep1_SILAC_Msn2_0,4mM_H2O2_5min_tio2_Reiter_20141204.raw
wild type	0,2mM	10min	2	AS#LPIIDDSLSYDLVNK	1	[S(2) 100.0], [S(9) 0.0], [S(11) 0.0], [Y(12) 0.0]	high	S(451)	n.q.	YMR037C	MSN2	2.63	13769	70.25	2	0.642674	0	1875	rep2_SILAC_Msn2_0,2mM_H2O2_10min_tio2_Reiter_20120504.raw
wild type	0,2mM	10min	2	AS#LPIIDDSLSYDLVNK	1	[S(2) 100.0], [S(9) 0.0], [S(11) 0.0], [Y(12) 0.0]	high	S(451)	n.q.	YMR037C	MSN2	3.17	13774	70.28	2	0	0	1456	rep2_SILAC_Msn2_0,2mM_H2O2_10min_tio2_Reiter_20120504.raw
wild type	0,2mM	10min	2	AS#LPIIDDSLSYDLVNK	1	[S(2) 100.0], [S(9) 0.0], [S(11) 0.0], [Y(12) 0.0]	high	S(451)	1.01387	YMR037C	MSN2	3.33	13777	70.29	2	0	0	2702	rep2_SILAC_Msn2_0,2mM_H2O2_10min_tio2_Reiter_20120504.raw
wild type	0,2mM	10min	2	AS#LPIIDDSLSYDLVNK	1	[S(2) 100.0], [S(9) 0.0], [S(11) 0.0], [Y(12) 0.0]	high	S(451)	n.q.	YMR037C	MSN2	3.08	13778	70.3	2	0	0	1946	rep2_SILAC_Msn2_0,2mM_H2O2_10min_tio2_Reiter_20120504.raw
wild type	0,2mM	10min	2	AS#LPIIDDSLSYDLVNK	1	[S(2) 100.0], [S(9) 0.0], [S(11) 0.0], [Y(12) 0.0]	high	S(451)	n.q.	YMR037C	MSN2	3.06	13782	70.32	2	0	0	1940	rep2_SILAC_Msn2_0,2mM_H2O2_10min_tio2_Reiter_20120504.raw
wild type	0,2mM	10min	2	AS#LPIIDDSLSYDLVNK	1	[S(2) 100.0], [S(9) 0.0], [S(11) 0.0], [Y(12) 0.0]	high	S(451)	n.q.	YMR037C	MSN2	2.86	13792	70.38	2	0.291121	0	2293	rep2_SILAC_Msn2_0,2mM_H2O2_10min_tio2_Reiter_20120504.raw
wild type	0,2mM	10min	2	AS#LPIIDDSLSYDLVNK	1	[S(2) 100.0], [S(9) 0.0], [S(11) 0.0], [Y(12) 0.0]	high	S(451)	4.2123	YMR037C	MSN2	3.85	14030	71.78	2	0	0	3001	rep2_SILAC_Msn2_0,2mM_H2O2_10min_tio2_Reiter_20120504.raw
wild type	0,2mM	10min	2	AS#LPIIDDSLSYDLVNK	1	[S(2) 100.0], [S(9) 0.0], [S(11) 0.0], [Y(12) 0.0]	high	S(451)	n.q.	YMR037C	MSN2	2.79	14041	71.86	2	0.291121	0	3468	rep2_SILAC_Msn2_0,2mM_H2O2_10min_tio2_Reiter_20120504.raw
wild type	0,2mM	10min	2	AS#LPIIDDSLSYDLVNK	1	[S(2) 99.9], [S(9) 0.1], [S(11) 0.0], [Y(12) 0.0]	high	S(451)	n.q.	YMR037C	MSN2	3.12	14056	71.95	2	0	0	1755	rep2_SILAC_Msn2_0,2mM_H2O2_10min_tio2_Reiter_20120504.raw
wild type	0,2mM	10min	2	AS#LPIIDDSLSYDLVNK	1	[S(2) 100.0], [S(9) 0.0], [S(11) 0.0], [Y(12) 0.0]	high	S(451)	n.q.	YMR037C	MSN2	3.41	14092	72.2	2	0	0	1013	rep2_SILAC_Msn2_0,2mM_H2O2_10min_tio2_Reiter_20120504.raw
wild type	0,4mM	10min	2	AS#LPIIDDSLSYDLVNK	1	[S(2) 100.0], [S(9) 0.0], [S(11) 0.0], [Y(12) 0.0]	high	S(451)	0.221112	YMR037C	MSN2	5.16	14170	65.47	2	0	0	1311000	rep3_SILAC_Msn2_0,4mM_H2O2_10min_tio2_Reiter_20141204.raw
wild type	0,2mM	10min	2	AS#LPIIDDSLSYDLVNK	1	[S(2) 100.0], [S(9) 0.0], [S(11) 0.0], [Y(12) 0.0]	high	S(451)	n.q.	YMR037C	MSN2	2.55	14173	72.81	2	0.938967	0	41310	rep2_SILAC_Msn2_0,2mM_H2O2_10min_tio2_Reiter_20120504.raw
wild type	0,2mM	10min	2	AS#LPIIDDSLSYDLVNK	1	[S(2) 100.0], [S(9) 0.0], [S(11) 0.0], [Y(12) 0.0]	high	S(451)	n.q.	YMR037C	MSN2	2.61	14174	72.81	2	0.753769	0	41310	rep2_SILAC_Msn2_0,2mM_H2O2_10min_tio2_Reiter_20120504.raw
wild type	0,4mM	10min	2	AS#LPIIDDSLSYDLVNK	1	[S(2) 100.0], [S(9) 0.0], [S(11) 0.0], [Y(12) 0.0]	high	S(451)	n.q.	YMR037C	MSN2	5.08	14181	65.51	2	0	0	2244000	rep3_SILAC_Msn2_0,4mM_H2O2_10min_tio2_Reiter_20141204.raw
wild type	0,2mM	10min	2	AS#LPIIDDSLSYDLVNK	1	[S(2) 100.0], [S(9) 0.0], [S(11) 0.0], [Y(12) 0.0]	high	S(451)	n.q.	YMR037C	MSN2	5	14211	73.08	2	0	0	167300	rep2_SILAC_Msn2_0,2mM_H2O2_10min_tio2_Reiter_20120504.raw
wild type	0,2mM	10min	2	AS#LPIIDDSLSYDLVNK	1	[S(2) 100.0], [S(9) 0.0], [S(11) 0.0], [Y(12) 0.0]	high	S(451)	0.891728	YMR037C	MSN2	5.21	14212	73.08	2	0	0	167300	rep2_SILAC_Msn2_0,2mM_H2O2_10min_tio2_Reiter_20120504.raw
wild type	0,2mM	10min	2	AS#LPIIDDSLSYDLVNK	1	[S(2) 100.0], [S(9) 0.0], [S(11) 0.0], [Y(12) 0.0]	high	S(451)	n.q.	YMR037C	MSN2	4.68	14213	73.09	2	0	0	158000	rep2_SILAC_Msn2_0,2mM_H2O2_10min_tio2_Reiter_20120504.raw
wild type	0,2mM	10min	2	AS#LPIIDDSLSYDLVNK	1	[S(2) 99.9], [S(9) 0.1], [S(11) 0.0], [Y(12) 0.0]	high	S(451)	n.q.	YMR037C	MSN2	4.7	14214	73.09	2	0	0	158000	rep2_SILAC_Msn2_0,2mM_H2O2_10min_tio2_Reiter_20120504.raw
wild type	0,8mM	10min	2	AS#LPIIDDSLSYDLVNK	1	[S(2) 100.0], [S(9) 0.0], [S(11) 0.0], [Y(12) 0.0]	high	S(451)	n.q.	YMR037C	MSN2	3.4	14231	72.02	2	0	0	1623	rep2_SILAC_Msn2_0,8mM_H2O2_10min_tio2_Reiter_20120508.raw
wild type	0,8mM	10min	2	AS#LPIIDDSLSYDLVNK	1	[S(2) 100.0], [S(9) 0.0], [S(11) 0.0], [Y(12) 0.0]	high	S(451)	n.q.	YMR037C	MSN2	4.52	14234	72.03	2	0	0	2575	rep2_SILAC_Msn2_0,8mM_H2O2_10min_tio2_Reiter_20120508.raw
wild type	0,2mM	10min	2	AS#LPIIDDSLSYDLVNK	1	[S(2) 100.0], [S(9) 0.0], [S(11) 0.0], [Y(12) 0.0]	high	S(451)	n.q.	YMR037C	MSN2	4.87	14239	73.23	2	0	0	270000	rep2_SILAC_Msn2_0,2mM_H2O2_10min_tio2_Reiter_20120504.raw
wild type	0,2mM	10min	2	AS#LPIIDDSLSYDLVNK	1	[S(2) 100.0], [S(9) 0.0], [S(11) 0.0], [Y(12) 0.0]	high	S(451)	n.q.	YMR037C	MSN2	4.89	14240	73.23	2	0	0	270000	rep2_SILAC_Msn2_0,2mM_H2O2_10min_tio2_Reiter_20120504.raw
wild type	0,2mM	10min	2	AS#LPIIDDSLSYDLVNK	1	[S(2) 100.0], [S(9) 0.0], [S(11) 0.0], [Y(12) 0.0]	high	S(451)	n.q.	YMR037C	MSN2	4.86	14241	73.23	2	0	0	246500	rep2_SILAC_Msn2_0,2mM_H2O2_10min_tio2_Reiter_20120504.raw
wild type	0,8mM	10min	2	AS#LPIIDDSLSYDLVNK	1	[S(2) 99.9], [S(9) 0.1], [S(11) 0.0], [Y(12) 0.0]	high	S(451)	n.q.	YMR037C	MSN2	3.22	14242	72.09	2	0	0	4857	rep2_SILAC_Msn2_0,8mM_H2O2_10min_tio2_Reiter_20120508.raw
wild type	0,2mM	10min	2	AS#LPIIDDSLSYDLVNK	1	[S(2) 100.0], [S(9) 0.0], [S(11) 0.0], [Y(12) 0.0]	high	S(451)	n.q.	YMR037C	MSN2	5.03	14257	73.31	2	0	0	440200	rep2_SILAC_Msn2_0,2mM_H2O2_10min_tio2_Reiter_20120504.raw
wild type	0,2mM	10min	2	AS#LPIIDDSLSYDLVNK	1	[S(2) 100.0], [S(9) 0.0], [S(11) 0.0], [Y(12) 0.0]	high	S(451)	n.q.	YMR037C	MSN2	4.81	14258	73.31	2	0	0	440200	rep2_SILAC_Msn2_0,2mM_H2O2_10min_tio2_Reiter_20120504.raw
wild type	0,2mM	10min	2	AS#LPIIDDSLSYDLVNK	1	[S(2) 100.0], [S(9) 0.0], [S(11) 0.0], [Y(12) 0.0]	high	S(451)	n.q.	YMR037C	MSN2	4.57	14259	73.32	2	0	0	425300	rep2_SILAC_Msn2_0,2mM_H2O2_10min_tio2_Reiter_20120504.raw
wild type	0,2mM	10min	2	AS#LPIIDDSLSYDLVNK	1	[S(2) 100.0], [S(9) 0.0], [S(11) 0.0], [Y(12) 0.0]	high	S(451)	n.q.	YMR037C	MSN2	4.4	14260	73.32	2	0	0	425300	rep2_SILAC_Msn2_0,2mM_H2O2_10min_tio2_Reiter_20120504.raw
wild type	0,8mM	10min	2	AS#LPIIDDSLSYDLVNK	1	[S(2) 100.0], [S(9) 0.0], [S(11) 0.0], [Y(12) 0.0]	high	S(451)	n.q.	YMR037C	MSN2	3.55	14288	72.37	2	0	0	3558	rep2_SILAC_Msn2_0,8mM_H2O2_10min_tio2_Reiter_20120508.raw
wild type	0,8mM	10min	2	AS#LPIIDDSLSYDLVNK	1	[S(2) 99.8], [S(9) 0.2], [S(11) 0.0], [Y(12) 0.0]	high	S(451)	n.q.	YMR037C	MSN2	2.89	14289	72.38	2	0	0	3558	rep2_SILAC_Msn2_0,8mM_H2O2_10min_tio2_Reiter_20120508.raw
wild type	0,8mM	10min	2	AS#LPIIDDSLSYDLVNK	1	[S(2) 100.0], [S(9) 0.0], [S(11) 0.0], [Y(12) 0.0]	high	S(451)	n.q.	YMR037C	MSN2	3.6	14293	72.4	2	0	0	8224	rep2_SILAC_Msn2_0,8mM_H2O2_10min_tio2_Reiter_20120508.raw
wild type	0,4mM	10min	2	AS#LPIIDDSLSYDLVNK	1	[S(2) 100.0], [S(9) 0.0], [S(11) 0.0], [Y(12) 0.0]	high	S(451)	n.q.	YMR037C	MSN2	4.85	14294	66.06	2	0	0	28720	rep3_SILAC_Msn2_0,4mM_H2O2_10min_tio2_Reiter_20141204.raw
wild type	0,8mM	10min	2	AS#LPIIDDSLSYDLVNK	1	[S(2) 100.0], [S(9) 0.0], [S(11) 0.0], [Y(12) 0.0]	high	S(451)	n.q.	YMR037C	MSN2	2.4	14311	72.51	2	0.772201	0	42140	rep2_SILAC_Msn2_0,8mM_H2O2_10min_tio2_Reiter_20120508.raw
wild type	0,8mM	10min	2	AS#LPIIDDSLSYDLVNK	1	[S(2) 100.0], [S(9) 0.0], [S(11) 0.0], [Y(12) 0.0]	high	S(451)	n.q.	YMR037C	MSN2	4.76	14338	72.72	2	0	0	167000	rep2_SILAC_Msn2_0,8mM_H2O2_10min_tio2_Reiter_20120508.raw
wild type	0,8mM	10min	2	AS#LPIIDDSLSYDLVNK	1	[S(2) 100.0], [S(9) 0.0], [S(11) 0.0], [Y(12) 0.0]	high	S(451)	n.q.	YMR037C	MSN2	4.54	14339	72.73	2	0	0	167000	rep2_SILAC_Msn2_0,8mM_H2O2_10min_tio2_Reiter_20120508.raw
wild type	0,8mM	10min	2	AS#LPIIDDSLSYDLVNK	1	[S(2) 100.0], [S(9) 0.0], [S(11) 0.0], [Y(12) 0.0]	high	S(451)	n.q.	YMR037C	MSN2	5.13	14340	72.73	2	0	0	30020	rep2_SILAC_Msn2_0,8mM_H2O2_10min_tio2_Reiter_20120508.raw
wild type	0,8mM	10min	2	AS#LPIIDDSLSYDLVNK	1	[S(2) 100.0], [S(9) 0.0], [S(11) 0.0], [Y(12) 0.0]	high	S(451)	n.q.	YMR037C	MSN2	3.83	14341	72.74	2	0	0	30020	rep2_SILAC_Msn2_0,8mM_H2O2_10min_tio2_Reiter_20120508.raw
wild type	0,8mM	10min	2	AS#LPIIDDSLSYDLVNK	1	[S(2) 100.0], [S(9) 0.0], [S(11) 0.0], [Y(12) 0.0]	high	S(451)	n.q.	YMR037C	MSN2	4.76	14355	72.81	2	0	0	253300	rep2_SILAC_Msn2_0,8mM_H2O2_10min_tio2_Reiter_20120508.raw
wild type	0,8mM	10min	2	AS#LPIIDDSLSYDLVNK	1	[S(2) 100.0], [S(9) 0.0], [S(11) 0.0], [Y(12) 0.0]	high	S(451)	n.q.	YMR037C	MSN2	4.4	14356	72.81	2	0	0	253300	rep2_SILAC_Msn2_0,8mM_H2O2_10min_tio2_Reiter_20120508.raw
wild type	0,8mM	10min	2	AS#LPIIDDSLSYDLVNK	1	[S(2) 100.0], [S(9) 0.0], [S(11) 0.0], [Y(12) 0.0]	high	S(451)	n.q.	YMR037C	MSN2	4.06	14357	72.81	2	0	0	56780	rep2_SILAC_Msn2_0,8mM_H2O2_10min_tio2_Reiter_20120508.raw
wild type	0,2mM	10min	2	AS#LPIIDDSLSYDLVNK	1	[S(2) 100.0], [S(9) 0.0], [S(11) 0.0], [Y(12) 0.0]	high	S(451)	n.q.	YMR037C	MSN2	5.18	14362	73.92	2	0	0	20360	rep2_SILAC_Msn2_0,2mM_H2O2_10min_tio2_Reiter_20120504.raw
wild type	0,2mM	10min	2	AS#LPIIDDSLSYDLVNK	1	[S(2) 100.0], [S(9) 0.0], [S(11) 0.0], [Y(12) 0.0]	high	S(451)	n.q.	YMR037C	MSN2	4.58	14363	73.93	2	0	0	20360	rep2_SILAC_Msn2_0,2mM_H2O2_10min_tio2_Reiter_20120504.raw
wild type	0,2mM	10min	2	AS#LPIIDDSLSYDLVNK	1	[S(2) 100.0], [S(9) 0.0], [S(11) 0.0], [Y(12) 0.0]	high	S(451)	n.q.	YMR037C	MSN2	4.35	14364	73.93	2	0	0	19460	rep2_SILAC_Msn2_0,2mM_H2O2_10min_tio2_Reiter_20120504.raw
wild type	0,8mM	10min	2	AS#LPIIDDSLSYDLVNK	1	[S(2) 100.0], [S(9) 0.0], [S(11) 0.0], [Y(12) 0.0]	high	S(451)	n.q.	YMR037C	MSN2	4.79	14367	72.86	2	0	0	255500	rep2_SILAC_Msn2_0,8mM_H2O2_10min_tio2_Reiter_20120508.raw
wild type	0,8mM	10min	2	AS#LPIIDDSLSYDLVNK	1	[S(2) 99.9], [S(9) 0.1], [S(11) 0.0], [Y(12) 0.0]	high	S(451)	n.q.	YMR037C	MSN2	4.44	14368	72.87	2	0	0	255500	rep2_SILAC_Msn2_0,8mM_H2O2_10min_tio2_Reiter_20120508.raw
wild type	0,8mM	10min	2	AS#LPIIDDSLSYDLVNK	1	[S(2) 100.0], [S(9) 0.0], [S(11) 0.0], [Y(12) 0.0]	high	S(451)	n.q.	YMR037C	MSN2	4.99	14369	72.87	2	0	0	53330	rep2_SILAC_Msn2_0,8mM_H2O2_10min_tio2_Reiter_20120508.raw
wild type	0,8mM	10min	2	AS#LPIIDDSLSYDLVNK	1	[S(2) 100.0], [S(9) 0.0], [S(11) 0.0], [Y(12) 0.0]	high	S(451)	n.q.	YMR037C	MSN2	4.54	14370	72.88	2	0	0	53330	rep2_SILAC_Msn2_0,8mM_H2O2_10min_tio2_Reiter_20120508.raw
wild type	0,8mM	10min	2	AS#LPIIDDSLSYDLVNK	1	[S(2) 100.0], [S(9) 0.0], [S(11) 0.0], [Y(12) 0.0]	high	S(451)	n.q.	YMR037C	MSN2	4.37	14387	72.96	2	0	0	380000	rep2_SILAC_Msn2_0,8mM_H2O2_10min_tio2_Reiter_20120508.raw
wild type	0,8mM	10min	2	AS#LPIIDDSLSYDLVNK	1	[S(2) 100.0], [S(9) 0.0], [S(11) 0.0], [Y(12) 0.0]	high	S(451)	n.q.	YMR037C	MSN2	5.02	14388	72.97	2	0	0	380000	rep2_SILAC_Msn2_0,8mM_H2O2_10min_tio2_Reiter_20120508.raw
wild type	0,8mM	10min	2	AS#LPIIDDSLSYDLVNK	1	[S(2) 100.0], [S(9) 0.0], [S(11) 0.0], [Y(12) 0.0]	high	S(451)	n.q.	YMR037C	MSN2	4.58	14389	72.97	2	0	0	83300	rep2_SILAC_Msn2_0,8mM_H2O2_10min_tio2_Reiter_20120508.raw
wild type	0,8mM	10min	2	AS#LPIIDDSLSYDLVNK	1	[S(2) 100.0], [S(9) 0.0], [S(11) 0.0], [Y(12) 0.0]	high	S(451)	n.q.	YMR037C	MSN2	4.51	14415	73.11	2	0	0	478500	rep2_SILAC_Msn2_0,8mM_H2O2_10min_tio2_Reiter_20120508.raw
wild type	0,8mM	10min	2	AS#LPIIDDSLSYDLVNK	1	[S(2) 100.0], [S(9) 0.0], [S(11) 0.0], [Y(12) 0.0]	high	S(451)	n.q.	YMR037C	MSN2	4.52	14416	73.11	2	0	0	478500	rep2_SILAC_Msn2_0,8mM_H2O2_10min_tio2_Reiter_20120508.raw
wild type	0,8mM	10min	2	AS#LPIIDDSLSYDLVNK	1	[S(2) 100.0], [S(9) 0.0], [S(11) 0.0], [Y(12) 0.0]	high	S(451)	n.q.	YMR037C	MSN2	4.81	14417	73.11	2	0	0	98180	rep2_SILAC_Msn2_0,8mM_H2O2_10min_tio2_Reiter_20120508.raw
wild type	0,8mM	10min	2	AS#LPIIDDSLSYDLVNK	1	[S(2) 100.0], [S(9) 0.0], [S(11) 0.0], [Y(12) 0.0]	high	S(451)	n.q.	YMR037C	MSN2	4.3	14418	73.12	2	0	0	98180	rep2_SILAC_Msn2_0,8mM_H2O2_10min_tio2_Reiter_20120508.raw
wild type	0,8mM	10min	2	AS#LPIIDDSLSYDLVNK	1	[S(2) 100.0], [S(9) 0.0], [S(11) 0.0], [Y(12) 0.0]	high	S(451)	n.q.	YMR037C	MSN2	4.8	14430	73.18	2	0	0	390300	rep2_SILAC_Msn2_0,8mM_H2O2_10min_tio2_Reiter_20120508.raw
wild type	0,8mM	10min	2	AS#LPIIDDSLSYDLVNK	1	[S(2) 100.0], [S(9) 0.0], [S(11) 0.0], [Y(12) 0.0]	high	S(451)	n.q.	YMR037C	MSN2	4.62	14431	73.18	2	0	0	390300	rep2_SILAC_Msn2_0,8mM_H2O2_10min_tio2_Reiter_20120508.raw
wild type	0,8mM	10min	2	AS#LPIIDDSLSYDLVNK	1	[S(2) 100.0], [S(9) 0.0], [S(11) 0.0], [Y(12) 0.0]	high	S(451)	0.19516	YMR037C	MSN2	5.15	14432	73.18	2	0	0	85290	rep2_SILAC_Msn2_0,8mM_H2O2_10min_tio2_Reiter_20120508.raw
wild type	0,8mM	10min	2	AS#LPIIDDSLSYDLVNK	1	[S(2) 100.0], [S(9) 0.0], [S(11) 0.0], [Y(12) 0.0]	high	S(451)	n.q.	YMR037C	MSN2	4.67	14433	73.19	2	0	0	85290	rep2_SILAC_Msn2_0,8mM_H2O2_10min_tio2_Reiter_20120508.raw
wild type	0,8mM	10min	2	AS#LPIIDDSLSYDLVNK	1	[S(2) 100.0], [S(9) 0.0], [S(11) 0.0], [Y(12) 0.0]	high	S(451)	n.q.	YMR037C	MSN2	4.63	14446	73.25	2	0	0	297700	rep2_SILAC_Msn2_0,8mM_H2O2_10min_tio2_Reiter_20120508.raw
wild type	0,8mM	10min	2	AS#LPIIDDSLSYDLVNK	1	[S(2) 100.0], [S(9) 0.0], [S(11) 0.0], [Y(12) 0.0]	high	S(451)	n.q.	YMR037C	MSN2	3.72	14447	73.26	2	0	0	297700	rep2_SILAC_Msn2_0,8mM_H2O2_10min_tio2_Reiter_20120508.raw
wild type	0,8mM	10min	2	AS#LPIIDDSLSYDLVNK	1	[S(2) 100.0], [S(9) 0.0], [S(11) 0.0], [Y(12) 0.0]	high	S(451)	n.q.	YMR037C	MSN2	4.85	14448	73.26	2	0	0	65380	rep2_SILAC_Msn2_0,8mM_H2O2_10min_tio2_Reiter_20120508.raw
wild type	0,8mM	10min	2	AS#LPIIDDSLSYDLVNK	1	[S(2) 100.0], [S(9) 0.0], [S(11) 0.0], [Y(12) 0.0]	high	S(451)	n.q.	YMR037C	MSN2	4.52	14449	73.27	2	0	0	65380	rep2_SILAC_Msn2_0,8mM_H2O2_10min_tio2_Reiter_20120508.raw
wild type	0,8mM	10min	2	AS#LPIIDDSLSYDLVNK	1	[S(2) 98.7], [S(9) 1.0], [Y(12) 0.3], [S(11) 0.1]	high	S(451)	n.q.	YMR037C	MSN2	3.57	14513	73.62	2	0	0	3888	rep2_SILAC_Msn2_0,8mM_H2O2_10min_tio2_Reiter_20120508.raw
wild type	0,8mM	10min	2	AS#LPIIDDSLSYDLVNK	1	[S(2) 100.0], [S(9) 0.0], [S(11) 0.0], [Y(12) 0.0]	high	S(451)	n.q.	YMR037C	MSN2	2.95	14514	73.62	2	0	0	3888	rep2_SILAC_Msn2_0,8mM_H2O2_10min_tio2_Reiter_20120508.raw
wild type	0,8mM	10min	2	AS#LPIIDDSLSYDLVNK	1	[S(2) 100.0], [S(9) 0.0], [S(11) 0.0], [Y(12) 0.0]	high	S(451)	n.q.	YMR037C	MSN2	3.42	14545	73.8	2	0	0	3246	rep2_SILAC_Msn2_0,8mM_H2O2_10min_tio2_Reiter_20120508.raw
wild type	0,8mM	10min	1	AS#LPIIDDSLSYDLVNK	1	[S(2) 100.0], [S(9) 0.0], [S(11) 0.0], [Y(12) 0.0]	high	S(451)	n.q.	YMR037C	MSN2	3.2	14616	73.04	2	0	0	2654	rep1_SILAC_Msn2_0,8mM_H2O2_10min_tio2_Reiter_20120508.raw
wild type	0,8mM	10min	1	AS#LPIIDDSLSYDLVNK	1	[S(2) 100.0], [S(9) 0.0], [S(11) 0.0], [Y(12) 0.0]	high	S(451)	n.q.	YMR037C	MSN2	3.85	14625	73.08	2	0	0	2120	rep1_SILAC_Msn2_0,8mM_H2O2_10min_tio2_Reiter_20120508.raw
wild type	0,8mM	10min	1	AS#LPIIDDSLSYDLVNK	1	[S(2) 99.9], [S(9) 0.1], [S(11) 0.0], [Y(12) 0.0]	high	S(451)	n.q.	YMR037C	MSN2	3.03	14643	73.18	2	0	0	5321	rep1_SILAC_Msn2_0,8mM_H2O2_10min_tio2_Reiter_20120508.raw
wild type	0,8mM	10min	1	AS#LPIIDDSLSYDLVNK	1	[S(2) 100.0], [S(9) 0.0], [S(11) 0.0], [Y(12) 0.0]	high	S(451)	n.q.	YMR037C	MSN2	2.59	14693	73.44	2	0.531915	0	2197	rep1_SILAC_Msn2_0,8mM_H2O2_10min_tio2_Reiter_20120508.raw
wild type	0,8mM	10min	1	AS#LPIIDDSLSYDLVNK	1	[S(2) 100.0], [S(9) 0.0], [S(11) 0.0], [Y(12) 0.0]	high	S(451)	n.q.	YMR037C	MSN2	3.02	14694	73.44	2	0	0	2197	rep1_SILAC_Msn2_0,8mM_H2O2_10min_tio2_Reiter_20120508.raw
wild type	0,8mM	10min	1	AS#LPIIDDSLSYDLVNK	1	[S(2) 100.0], [S(9) 0.0], [S(11) 0.0], [Y(12) 0.0]	high	S(451)	n.q.	YMR037C	MSN2	2.92	14715	73.55	2	0.392157	0	4735	rep1_SILAC_Msn2_0,8mM_H2O2_10min_tio2_Reiter_20120508.raw
wild type	0,8mM	10min	1	AS#LPIIDDSLSYDLVNK	1	[S(2) 99.9], [S(9) 0.1], [S(11) 0.0], [Y(12) 0.0]	high	S(451)	0.108346	YMR037C	MSN2	4.24	14740	73.68	2	0	0	29520	rep1_SILAC_Msn2_0,8mM_H2O2_10min_tio2_Reiter_20120508.raw
wild type	0,8mM	10min	1	AS#LPIIDDSLSYDLVNK	1	[S(2) 100.0], [S(9) 0.0], [S(11) 0.0], [Y(12) 0.0]	high	S(451)	n.q.	YMR037C	MSN2	3.76	14741	73.68	2	0	0	29520	rep1_SILAC_Msn2_0,8mM_H2O2_10min_tio2_Reiter_20120508.raw
wild type	0,8mM	10min	1	AS#LPIIDDSLSYDLVNK	1	[S(2) 100.0], [S(9) 0.0], [S(11) 0.0], [Y(12) 0.0]	high	S(451)	n.q.	YMR037C	MSN2	3.5	14762	73.78	2	0	0	27180	rep1_SILAC_Msn2_0,8mM_H2O2_10min_tio2_Reiter_20120508.raw
wild type	0,8mM	10min	1	AS#LPIIDDSLSYDLVNK	1	[S(2) 100.0], [S(9) 0.0], [S(11) 0.0], [Y(12) 0.0]	high	S(451)	n.q.	YMR037C	MSN2	2.57	14763	73.78	2	0.531915	0	27180	rep1_SILAC_Msn2_0,8mM_H2O2_10min_tio2_Reiter_20120508.raw
wild type	0,4mM	10min	1	AS#LPIIDDSLSYDLVNK	1	[S(2) 100.0], [S(9) 0.0], [S(11) 0.0], [Y(12) 0.0]	high	S(451)	n.q.	YMR037C	MSN2	2.86	15185	95.09	2	0	0	3111	rep1_SILAC_Msn2_0,4mM_H2O2_10min_tio2_Reiter_20120507.raw
wild type	0,4mM	10min	1	AS#LPIIDDSLSYDLVNK	1	[S(2) 99.6], [S(9) 0.1], [S(11) 0.1], [Y(12) 0.1]	high	S(451)	n.q.	YMR037C	MSN2	2.47	15211	95.23	2	0.235571	0	2325	rep1_SILAC_Msn2_0,4mM_H2O2_10min_tio2_Reiter_20120507.raw
tsa1∆	0,4mM	15min	1	AS#LPIIDDSLSYDLVNKQDEDPK	1	[S(2) 99.1], [S(9) 0.9], [S(11) 0.0], [Y(12) 0.0]	high	S(451)	0.791256	YMR037C	MSN2	3.65	9100	59.12	2	0	1	95950	rep1_SILAC_Msn2_tsa1KO_04mM_15min_tio2_Reiter_20131206.raw
tsa1∆	0,4mM	15min	2	AS#LPIIDDSLSYDLVNKQDEDPK	1	[S(2) 100.0], [S(9) 0.0], [S(11) 0.0], [Y(12) 0.0]	high	S(451)	0.585149	YMR037C	MSN2	3.81	9462	59.16	2	0	1	101700	rep2_SILAC_Msn2_tsa1KO_04mM_15min_tio2_Reiter_20131206.raw
wild type	0,4mM	15min	1	AS#LPIIDDSLSYDLVNKQDEDPK	1	[S(2) 93.6], [S(9) 5.7], [S(11) 0.5], [Y(12) 0.2]	high	S(451)	0.137641	YMR037C	MSN2	2.85	10117	48.23	2	0	1	34100	rep1_SILAC_Msn2_0,4mM_H2O2_15min_tio2_Reiter_20121108.raw
tsa1∆	0,4mM	15min	1	AS#LPIIDDSLSYDLVNKQDEDPK	1	[S(2) 100.0], [S(9) 0.0], [S(11) 0.0], [Y(12) 0.0]	high	S(451)	n.q.	YMR037C	MSN2	3.35	10717	63.33	3	0	1	925100	rep1_SILAC_Msn2_tsa1KO_04mM_15min_FT_20%_Reiter_20131206.raw
WT/tsa1∆	untreated		2	AS#LPIIDDSLSYDLVNKQDEDPK	1	[S(2) 100.0], [S(9) 0.0], [S(11) 0.0], [Y(12) 0.0]	high	S(451)	n.q.	YMR037C	MSN2	3.09	11135	57.7	2	0	1	38940	rep2_SILAC_Msn2_WTvsTsa1KO_untreated_tio2_Reiter_20140207.raw
WT/tsa1∆	untreated		2	AS#LPIIDDSLSYDLVNKQDEDPK	1	[S(2) 100.0], [S(9) 0.0], [S(11) 0.0], [Y(12) 0.0]	high	S(451)	0.920051	YMR037C	MSN2	3.76	11138	57.72	2	0	1	39920	rep2_SILAC_Msn2_WTvsTsa1KO_untreated_tio2_Reiter_20140207.raw
WT/tsa1∆	untreated		1	AS#LPIIDDSLSYDLVNKQDEDPK	1	[S(2) 100.0], [S(9) 0.0], [S(11) 0.0], [Y(12) 0.0]	high	S(451)	0.841394	YMR037C	MSN2	3.64	11165	57.58	2	0	1	77710	rep1_SILAC_Msn2_WTvsTsa1KO_untreated_tio2_Reiter_20140207.raw
wild type	0,4mM	5min	1	AS#LPIIDDSLSYDLVNKQDEDPK	1	[S(2) 100.0], [S(9) 0.0], [S(11) 0.0], [Y(12) 0.0]	high	S(451)	0.685214	YMR037C	MSN2	3.22	13044	63.44	2	0	1	25700	rep1_SILAC_Msn2_0,4mM_H2O2_5min_tio2_Reiter_20141204.raw
wild type	0,4mM	10min	2	AS#LPIIDDSLSYDLVNKQDEDPK	1	[S(2) 100.0], [S(9) 0.0], [S(11) 0.0], [Y(12) 0.0]	high	S(451)	0.367858	YMR037C	MSN2	3.07	13730	63.43	2	0	1	0	rep3_SILAC_Msn2_0,4mM_H2O2_10min_tio2_Reiter_20141204.raw
bcy1∆	0,4mM	15min	2	QRAS#LPIIDDSLSYDLVNK	1	[S(4) 100.0], [S(11) 0.0], [S(13) 0.0], [Y(14) 0.0]	high	S(451)	n.q.	YMR037C	MSN2	3.85	7073	57.77	3	0	1	16710	rep2_SILAC_Msn2_bcy1KO_0,4mM_H2O2_15min_tio2_Reiter_20130528.raw
bcy1∆	0,4mM	15min	2	QRAS#LPIIDDSLSYDLVNK	1	[S(4) 100.0], [S(11) 0.0], [S(13) 0.0], [Y(14) 0.0]	high	S(451)	n.q.	YMR037C	MSN2	4.48	7078	57.8	3	0	1	9287	rep2_SILAC_Msn2_bcy1KO_0,4mM_H2O2_15min_tio2_Reiter_20130528.raw
bcy1∆	0,4mM	15min	2	QRAS#LPIIDDSLSYDLVNK	1	[S(4) 100.0], [S(11) 0.0], [S(13) 0.0], [Y(14) 0.0]	high	S(451)	n.q.	YMR037C	MSN2	3.03	7084	57.84	2	0	1	28980	rep2_SILAC_Msn2_bcy1KO_0,4mM_H2O2_15min_tio2_Reiter_20130528.raw
bcy1∆	0,4mM	15min	2	QRAS#LPIIDDSLSYDLVNK	1	[S(4) 100.0], [S(11) 0.0], [S(13) 0.0], [Y(14) 0.0]	high	S(451)	n.q.	YMR037C	MSN2	3.65	7085	57.85	2	0	1	28980	rep2_SILAC_Msn2_bcy1KO_0,4mM_H2O2_15min_tio2_Reiter_20130528.raw
bcy1∆	0,4mM	15min	2	QRAS#LPIIDDSLSYDLVNK	1	[S(4) 100.0], [S(11) 0.0], [S(13) 0.0], [Y(14) 0.0]	high	S(451)	n.q.	YMR037C	MSN2	3.02	7087	57.86	2	0	1	23690	rep2_SILAC_Msn2_bcy1KO_0,4mM_H2O2_15min_tio2_Reiter_20130528.raw
bcy1∆	0,4mM	15min	2	QRAS#LPIIDDSLSYDLVNK	1	[S(4) 100.0], [S(11) 0.0], [S(13) 0.0], [Y(14) 0.0]	high	S(451)	n.q.	YMR037C	MSN2	2.72	7088	57.87	2	0.787402	1	23690	rep2_SILAC_Msn2_bcy1KO_0,4mM_H2O2_15min_tio2_Reiter_20130528.raw
bcy1∆	0,4mM	15min	2	QRAS#LPIIDDSLSYDLVNK	1	[S(4) 100.0], [S(11) 0.0], [S(13) 0.0], [Y(14) 0.0]	high	S(451)	n.q.	YMR037C	MSN2	3.3	7164	58.34	2	0	1	50880	rep2_SILAC_Msn2_bcy1KO_0,4mM_H2O2_15min_tio2_Reiter_20130528.raw
bcy1∆	0,4mM	15min	2	QRAS#LPIIDDSLSYDLVNK	1	[S(4) 99.9], [S(11) 0.0], [S(13) 0.0], [Y(14) 0.0]	high	S(451)	0.638661	YMR037C	MSN2	3.85	7165	58.35	2	0	1	50880	rep2_SILAC_Msn2_bcy1KO_0,4mM_H2O2_15min_tio2_Reiter_20130528.raw
bcy1∆	0,4mM	15min	2	QRAS#LPIIDDSLSYDLVNK	1	[S(4) 100.0], [S(11) 0.0], [S(13) 0.0], [Y(14) 0.0]	high	S(451)	0.644061	YMR037C	MSN2	4.66	7221	58.7	3	0	1	7213	rep2_SILAC_Msn2_bcy1KO_0,4mM_H2O2_15min_tio2_Reiter_20130528.raw
bcy1∆	0,4mM	15min	2	QRAS#LPIIDDSLSYDLVNK	1	[S(4) 100.0], [S(11) 0.0], [S(13) 0.0], [Y(14) 0.0]	high	S(451)	n.q.	YMR037C	MSN2	3.92	7231	58.77	3	0	1	16940	rep2_SILAC_Msn2_bcy1KO_0,4mM_H2O2_15min_tio2_Reiter_20130528.raw
tsa1∆	0,4mM	15min	1	QRAS#LPIIDDSLSYDLVNK	1	[S(4) 100.0], [S(11) 0.0], [S(13) 0.0], [Y(14) 0.0]	high	S(451)	0.914875	YMR037C	MSN2	4.75	8830	57.44	3	0	1	36040	rep1_SILAC_Msn2_tsa1KO_04mM_15min_tio2_Reiter_20131206.raw
tsa1∆	0,4mM	15min	1	QRAS#LPIIDDSLSYDLVNK	1	[S(4) 100.0], [S(11) 0.0], [S(13) 0.0], [Y(14) 0.0]	high	S(451)	0.905166	YMR037C	MSN2	4.49	8846	57.53	2	0	1	22340	rep1_SILAC_Msn2_tsa1KO_04mM_15min_tio2_Reiter_20131206.raw
tsa1∆	0,4mM	15min	2	QRAS#LPIIDDSLSYDLVNK	1	[S(4) 100.0], [S(11) 0.0], [S(13) 0.0], [Y(14) 0.0]	high	S(451)	n.q.	YMR037C	MSN2	3.94	9166	57.34	3	0.854701	1	16890	rep2_SILAC_Msn2_tsa1KO_04mM_15min_tio2_Reiter_20131206.raw
tsa1∆	0,4mM	15min	2	QRAS#LPIIDDSLSYDLVNK	1	[S(4) 100.0], [S(11) 0.0], [S(13) 0.0], [Y(14) 0.0]	high	S(451)	n.q.	YMR037C	MSN2	4.28	9190	57.48	2	0	1	34850	rep2_SILAC_Msn2_tsa1KO_04mM_15min_tio2_Reiter_20131206.raw
bcy1∆	0,4mM	15min	1	QRAS#LPIIDDSLSYDLVNK	1	[S(4) 100.0], [S(11) 0.0], [S(13) 0.0], [Y(14) 0.0]	high	S(451)	0.72973	YMR037C	MSN2	3.44	9236	59.57	3	0	1	17210	rep1_SILAC_Msn2_bcy1KO_0,4mM_H2O2_15min_tio2_Reiter_20130503.raw
bcy1∆	0,4mM	15min	1	QRAS#LPIIDDSLSYDLVNK	1	[S(4) 100.0], [S(11) 0.0], [S(13) 0.0], [Y(14) 0.0]	high	S(451)	n.q.	YMR037C	MSN2	3.19	9247	59.62	3	0.40568	1	40820	rep1_SILAC_Msn2_bcy1KO_0,4mM_H2O2_15min_tio2_Reiter_20130503.raw
tsa1∆	0,4mM	15min	2	QRAS#LPIIDDSLSYDLVNK	1	[S(4) 100.0], [S(11) 0.0], [S(13) 0.0], [Y(14) 0.0]	high	S(451)	0.638796	YMR037C	MSN2	4.3	9333	58.36	3	0.854701	1	23050	rep2_SILAC_Msn2_tsa1KO_04mM_15min_tio2_Reiter_20131206.raw
tsa1∆	0,4mM	15min	2	QRAS#LPIIDDSLSYDLVNK	1	[S(4) 100.0], [S(11) 0.0], [S(13) 0.0], [Y(14) 0.0]	high	S(451)	0.625848	YMR037C	MSN2	5.06	9414	58.86	2	0	1	10350	rep2_SILAC_Msn2_tsa1KO_04mM_15min_tio2_Reiter_20131206.raw
wild type	0,4mM	15min	1	QRAS#LPIIDDSLSYDLVNK	1	[S(4) 100.0], [S(11) 0.0], [S(13) 0.0], [Y(14) 0.0]	high	S(451)	n.q.	YMR037C	MSN2	3.22	9642	46.36	2	0	1	73620	rep1_SILAC_Msn2_0,4mM_H2O2_15min_tio2_Reiter_20121108.raw
wild type	0,4mM	15min	1	QRAS#LPIIDDSLSYDLVNK	1	[S(4) 100.0], [S(11) 0.0], [S(13) 0.0], [Y(14) 0.0]	high	S(451)	n.q.	YMR037C	MSN2	2.86	9663	46.44	2	0	1	236800	rep1_SILAC_Msn2_0,4mM_H2O2_15min_tio2_Reiter_20121108.raw
wild type	0,4mM	15min	1	QRAS#LPIIDDSLSYDLVNK	1	[S(4) 100.0], [S(11) 0.0], [S(13) 0.0], [Y(14) 0.0]	high	S(451)	n.q.	YMR037C	MSN2	3.48	9669	46.46	2	0	1	42730	rep1_SILAC_Msn2_0,4mM_H2O2_15min_tio2_Reiter_20121108.raw
wild type	0,4mM	15min	1	QRAS#LPIIDDSLSYDLVNK	1	[S(4) 100.0], [S(11) 0.0], [S(13) 0.0], [Y(14) 0.0]	high	S(451)	n.q.	YMR037C	MSN2	3.06	9674	46.48	2	0	1	350600	rep1_SILAC_Msn2_0,4mM_H2O2_15min_tio2_Reiter_20121108.raw
wild type	0,4mM	15min	1	QRAS#LPIIDDSLSYDLVNK	1	[S(4) 100.0], [S(11) 0.0], [S(13) 0.0], [Y(14) 0.0]	high	S(451)	n.q.	YMR037C	MSN2	3	9678	46.49	2	0	1	60860	rep1_SILAC_Msn2_0,4mM_H2O2_15min_tio2_Reiter_20121108.raw
wild type	0,4mM	15min	1	QRAS#LPIIDDSLSYDLVNK	1	[S(4) 100.0], [S(11) 0.0], [S(13) 0.0], [Y(14) 0.0]	high	S(451)	n.q.	YMR037C	MSN2	3.4	9686	46.53	2	0	1	642700	rep1_SILAC_Msn2_0,4mM_H2O2_15min_tio2_Reiter_20121108.raw
wild type	0,4mM	15min	1	QRAS#LPIIDDSLSYDLVNK	1	[S(4) 100.0], [S(11) 0.0], [S(13) 0.0], [Y(14) 0.0]	high	S(451)	n.q.	YMR037C	MSN2	3.23	9690	46.54	2	0	1	117900	rep1_SILAC_Msn2_0,4mM_H2O2_15min_tio2_Reiter_20121108.raw
wild type	0,4mM	15min	1	QRAS#LPIIDDSLSYDLVNK	1	[S(4) 100.0], [S(11) 0.0], [S(13) 0.0], [Y(14) 0.0]	high	S(451)	0.173425	YMR037C	MSN2	3.83	9757	46.82	2	0	1	374300	rep1_SILAC_Msn2_0,4mM_H2O2_15min_tio2_Reiter_20121108.raw
wild type	0,4mM	15min	1	QRAS#LPIIDDSLSYDLVNK	1	[S(4) 100.0], [S(11) 0.0], [S(13) 0.0], [Y(14) 0.0]	high	S(451)	0.188663	YMR037C	MSN2	3.75	9793	46.96	3	0.743494	1	649100	rep1_SILAC_Msn2_0,4mM_H2O2_15min_tio2_Reiter_20121108.raw
wild type	0,4mM	15min	1	QRAS#LPIIDDSLSYDLVNK	1	[S(4) 100.0], [S(11) 0.0], [S(13) 0.0], [Y(14) 0.0]	high	S(451)	n.q.	YMR037C	MSN2	3.22	9800	46.98	2	0	1	199800	rep1_SILAC_Msn2_0,4mM_H2O2_15min_tio2_Reiter_20121108.raw
wild type	0,4mM	15min	1	QRAS#LPIIDDSLSYDLVNK	1	[S(4) 99.7], [S(11) 0.1], [S(13) 0.1], [Y(14) 0.1]	high	S(451)	n.q.	YMR037C	MSN2	2.45	9801	46.98	2	0.978648	1	199800	rep1_SILAC_Msn2_0,4mM_H2O2_15min_tio2_Reiter_20121108.raw
wild type	0,4mM	15min	1	QRAS#LPIIDDSLSYDLVNK	1	[S(4) 100.0], [S(11) 0.0], [S(13) 0.0], [Y(14) 0.0]	high	S(451)	n.q.	YMR037C	MSN2	2.5	9813	47.03	2	0.727934	1	146600	rep1_SILAC_Msn2_0,4mM_H2O2_15min_tio2_Reiter_20121108.raw
wild type	0,4mM	15min	1	QRAS#LPIIDDSLSYDLVNK	1	[S(4) 100.0], [S(11) 0.0], [S(13) 0.0], [Y(14) 0.0]	high	S(451)	n.q.	YMR037C	MSN2	3.51	9819	47.05	2	0	1	576500	rep1_SILAC_Msn2_0,4mM_H2O2_15min_tio2_Reiter_20121108.raw
wild type	0,4mM	15min	1	QRAS#LPIIDDSLSYDLVNK	1	[S(4) 100.0], [S(11) 0.0], [S(13) 0.0], [Y(14) 0.0]	high	S(451)	n.q.	YMR037C	MSN2	2.59	9855	47.2	2	0.395257	1	230900	rep1_SILAC_Msn2_0,4mM_H2O2_15min_tio2_Reiter_20121108.raw
wild type	0,4mM	15min	1	QRAS#LPIIDDSLSYDLVNK	1	[S(4) 100.0], [S(11) 0.0], [S(13) 0.0], [Y(14) 0.0]	high	S(451)	n.q.	YMR037C	MSN2	2.79	9866	47.24	2	0.20429	1	48580	rep1_SILAC_Msn2_0,4mM_H2O2_15min_tio2_Reiter_20121108.raw
wild type	0,4mM	15min	1	QRAS#LPIIDDSLSYDLVNK	1	[S(4) 100.0], [S(11) 0.0], [S(13) 0.0], [Y(14) 0.0]	high	S(451)	n.q.	YMR037C	MSN2	3.18	9929	47.51	2	0	1	63060	rep1_SILAC_Msn2_0,4mM_H2O2_15min_tio2_Reiter_20121108.raw
wild type	0,4mM	15min	1	QRAS#LPIIDDSLSYDLVNK	1	[S(4) 99.8], [S(11) 0.2], [S(13) 0.0], [Y(14) 0.0]	high	S(451)	n.q.	YMR037C	MSN2	3.35	9940	47.55	2	0	1	41040	rep1_SILAC_Msn2_0,4mM_H2O2_15min_tio2_Reiter_20121108.raw
wild type	0,4mM	15min	1	QRAS#LPIIDDSLSYDLVNK	1	[S(4) 100.0], [S(11) 0.0], [S(13) 0.0], [Y(14) 0.0]	high	S(451)	n.q.	YMR037C	MSN2	3.29	9965	47.64	2	0	1	22850	rep1_SILAC_Msn2_0,4mM_H2O2_15min_tio2_Reiter_20121108.raw
tsa1∆	0,4mM	10min	1	QRAS#LPIIDDSLSYDLVNK	1	[S(4) 100.0], [S(11) 0.0], [S(13) 0.0], [Y(14) 0.0]	high	S(451)	n.q.	YMR037C	MSN2	3.59	10220	60.22	3	0.509338	1	17800	rep1_SILAC_Msn2_tsa1KO_10min_tio2_Reiter_20150119.raw
tsa1∆	0,4mM	10min	1	QRAS#LPIIDDSLSYDLVNK	1	[S(4) 100.0], [S(11) 0.0], [S(13) 0.0], [Y(14) 0.0]	high	S(451)	0.73156	YMR037C	MSN2	4.11	10241	60.33	3	0.3663	1	35880	rep1_SILAC_Msn2_tsa1KO_10min_tio2_Reiter_20150119.raw
WT/tsa1∆	untreated		1	QRAS#LPIIDDSLSYDLVNK	1	[S(4) 100.0], [S(11) 0.0], [S(13) 0.0], [Y(14) 0.0]	high	S(451)	0.925362	YMR037C	MSN2	4.03	10650	55.81	3	0	1	10700	rep1_SILAC_Msn2_WTvsTsa1KO_untreated_try_5%_Reiter_20140207.raw
WT/tsa1∆	untreated		1	QRAS#LPIIDDSLSYDLVNK	1	[S(4) 100.0], [S(11) 0.0], [S(13) 0.0], [Y(14) 0.0]	high	S(451)	n.q.	YMR037C	MSN2	3.18	10653	55.83	3	0.622407	1	15210	rep1_SILAC_Msn2_WTvsTsa1KO_untreated_try_5%_Reiter_20140207.raw
WT/tsa1∆	untreated		2	QRAS#LPIIDDSLSYDLVNK	1	[S(4) 100.0], [S(11) 0.0], [S(13) 0.0], [Y(14) 0.0]	high	S(451)	0.883	YMR037C	MSN2	3.92	10666	55.41	3	0	1	31910	rep2_SILAC_Msn2_WTvsTsa1KO_untreated_tio2_Reiter_20140207.raw
WT/tsa1∆	untreated		1	QRAS#LPIIDDSLSYDLVNK	1	[S(4) 100.0], [S(11) 0.0], [S(13) 0.0], [Y(14) 0.0]	high	S(451)	n.q.	YMR037C	MSN2	4.36	10667	55.91	2	0	1	14490	rep1_SILAC_Msn2_WTvsTsa1KO_untreated_try_5%_Reiter_20140207.raw
WT/tsa1∆	untreated		1	QRAS#LPIIDDSLSYDLVNK	1	[S(4) 100.0], [S(11) 0.0], [S(13) 0.0], [Y(14) 0.0]	high	S(451)	0.847609	YMR037C	MSN2	4.79	10672	55.94	2	0	1	15740	rep1_SILAC_Msn2_WTvsTsa1KO_untreated_try_5%_Reiter_20140207.raw
WT/tsa1∆	untreated		1	QRAS#LPIIDDSLSYDLVNK	1	[S(4) 100.0], [S(11) 0.0], [S(13) 0.0], [Y(14) 0.0]	high	S(451)	0.850629	YMR037C	MSN2	4.27	10681	55.3	3	0	1	41240	rep1_SILAC_Msn2_WTvsTsa1KO_untreated_tio2_Reiter_20140207.raw
tsa1∆	0,4mM	15min	1	QRAS#LPIIDDSLSYDLVNK	1	[S(4) 100.0], [S(11) 0.0], [S(13) 0.0], [Y(14) 0.0]	high	S(451)	n.q.	YMR037C	MSN2	4.27	10684	63.2	3	0	1	339100	rep1_SILAC_Msn2_tsa1KO_04mM_15min_FT_20%_Reiter_20131206.raw
tsa1∆	0,4mM	15min	1	QRAS#LPIIDDSLSYDLVNK	1	[S(4) 100.0], [S(11) 0.0], [S(13) 0.0], [Y(14) 0.0]	high	S(451)	0.74959	YMR037C	MSN2	4.37	10686	63.2	3	0	1	309100	rep1_SILAC_Msn2_tsa1KO_04mM_15min_FT_20%_Reiter_20131206.raw
WT/tsa1∆	untreated		1	QRAS#LPIIDDSLSYDLVNK	1	[S(4) 100.0], [S(11) 0.0], [S(13) 0.0], [Y(14) 0.0]	high	S(451)	0.867106	YMR037C	MSN2	4	10690	55.34	2	0	1	42260	rep1_SILAC_Msn2_WTvsTsa1KO_untreated_tio2_Reiter_20140207.raw
WT/tsa1∆	untreated		2	QRAS#LPIIDDSLSYDLVNK	1	[S(4) 100.0], [S(11) 0.0], [S(13) 0.0], [Y(14) 0.0]	high	S(451)	n.q.	YMR037C	MSN2	4.04	10690	55.53	2	0	1	122900	rep2_SILAC_Msn2_WTvsTsa1KO_untreated_tio2_Reiter_20140207.raw
WT/tsa1∆	untreated		2	QRAS#LPIIDDSLSYDLVNK	1	[S(4) 100.0], [S(11) 0.0], [S(13) 0.0], [Y(14) 0.0]	high	S(451)	0.87549	YMR037C	MSN2	4.54	10700	55.58	2	0	1	202200	rep2_SILAC_Msn2_WTvsTsa1KO_untreated_tio2_Reiter_20140207.raw
wild type	0,4mM	5min	1	QRAS#LPIIDDSLSYDLVNK	1	[S(4) 100.0], [S(11) 0.0], [S(13) 0.0], [Y(14) 0.0]	high	S(451)	0.382011	YMR037C	MSN2	3.52	10862	62.65	3	0.473934	1	5869	rep1_SILAC_Msn2_0,4mM_H2O2_5min_try_1%_Reiter_20141126.raw
WT/tsa1∆	untreated		2	QRAS#LPIIDDSLSYDLVNK	1	[S(4) 100.0], [S(11) 0.0], [S(13) 0.0], [Y(14) 0.0]	high	S(451)	0.81232	YMR037C	MSN2	4.37	11154	55.62	3	0	1	27580	rep2_SILAC_Msn2_WTvsTsa1KO_untreated_try_5%_Reiter_20140207.raw
WT/tsa1∆	untreated		2	QRAS#LPIIDDSLSYDLVNK	1	[S(4) 100.0], [S(11) 0.0], [S(13) 0.0], [Y(14) 0.0]	high	S(451)	1.03227	YMR037C	MSN2	4.85	11176	55.72	2	0	1	58980	rep2_SILAC_Msn2_WTvsTsa1KO_untreated_try_5%_Reiter_20140207.raw
bcy1∆	0,4mM	10min	1	QRAS#LPIIDDSLSYDLVNK	1	[S(4) 100.0], [S(11) 0.0], [S(13) 0.0], [Y(14) 0.0]	high	S(451)	n.q.	YMR037C	MSN2	4.08	11481	60.09	3	0	1	81270	rep1_SILAC_Msn2_bcy1KO_10min_tio2_Reiter_20150119.raw
bcy1∆	0,4mM	10min	1	QRAS#LPIIDDSLSYDLVNK	1	[S(4) 100.0], [S(11) 0.0], [S(13) 0.0], [Y(14) 0.0]	high	S(451)	0.698753	YMR037C	MSN2	4.45	11501	60.18	3	0	1	209500	rep1_SILAC_Msn2_bcy1KO_10min_tio2_Reiter_20150119.raw
bcy1∆	0,4mM	10min	1	QRAS#LPIIDDSLSYDLVNK	1	[S(4) 100.0], [S(11) 0.0], [S(13) 0.0], [Y(14) 0.0]	high	S(451)	0.653726	YMR037C	MSN2	3.8	11506	60.2	2	0	1	130500	rep1_SILAC_Msn2_bcy1KO_10min_tio2_Reiter_20150119.raw
bcy1∆	0,4mM	5min	1	QRAS#LPIIDDSLSYDLVNK	1	[S(4) 100.0], [S(11) 0.0], [S(13) 0.0], [Y(14) 0.0]	high	S(451)	0.79197	YMR037C	MSN2	3.69	11517	59.98	3	0.49505	1	122500	rep1_SILAC_Msn2_bcy1KO_5min_tio2_Reiter_20150119.raw
bcy1∆	0,4mM	5min	1	QRAS#LPIIDDSLSYDLVNK	1	[S(4) 100.0], [S(11) 0.0], [S(13) 0.0], [Y(14) 0.0]	high	S(451)	0.726043	YMR037C	MSN2	3.56	11530	60.04	2	0	1	125400	rep1_SILAC_Msn2_bcy1KO_5min_tio2_Reiter_20150119.raw
wild type	0,4mM	5min	1	QRAS#LPIIDDSLSYDLVNK	1	[S(4) 100.0], [S(11) 0.0], [S(13) 0.0], [Y(14) 0.0]	high	S(451)	n.q.	YMR037C	MSN2	3.84	12575	61.18	3	0.440529	1	70330	rep1_SILAC_Msn2_0,4mM_H2O2_5min_tio2_Reiter_20141204.raw
wild type	0,4mM	5min	1	QRAS#LPIIDDSLSYDLVNK	1	[S(4) 100.0], [S(11) 0.0], [S(13) 0.0], [Y(14) 0.0]	high	S(451)	n.q.	YMR037C	MSN2	4.36	12584	61.22	2	0	1	78280	rep1_SILAC_Msn2_0,4mM_H2O2_5min_tio2_Reiter_20141204.raw
wild type	0,4mM	5min	1	QRAS#LPIIDDSLSYDLVNK	1	[S(4) 100.0], [S(11) 0.0], [S(13) 0.0], [Y(14) 0.0]	high	S(451)	n.q.	YMR037C	MSN2	3.34	12590	61.25	3	0.641026	1	53220	rep1_SILAC_Msn2_0,4mM_H2O2_5min_tio2_Reiter_20141204.raw
wild type	0,4mM	5min	1	QRAS#LPIIDDSLSYDLVNK	1	[S(4) 100.0], [S(11) 0.0], [S(13) 0.0], [Y(14) 0.0]	high	S(451)	n.q.	YMR037C	MSN2	4.17	12599	61.29	2	0	1	51840	rep1_SILAC_Msn2_0,4mM_H2O2_5min_tio2_Reiter_20141204.raw
wild type	0,4mM	5min	1	QRAS#LPIIDDSLSYDLVNK	1	[S(4) 100.0], [S(11) 0.0], [S(13) 0.0], [Y(14) 0.0]	high	S(451)	0.321677	YMR037C	MSN2	4.77	12621	61.39	2	0	1	214900	rep1_SILAC_Msn2_0,4mM_H2O2_5min_tio2_Reiter_20141204.raw
wild type	0,4mM	5min	1	QRAS#LPIIDDSLSYDLVNK	1	[S(4) 100.0], [S(11) 0.0], [S(13) 0.0], [Y(14) 0.0]	high	S(451)	0.333457	YMR037C	MSN2	4.5	12684	61.7	3	0	1	247000	rep1_SILAC_Msn2_0,4mM_H2O2_5min_tio2_Reiter_20141204.raw
wild type	0,4mM	5min	1	QRAS#LPIIDDSLSYDLVNK	1	[S(4) 100.0], [S(11) 0.0], [S(13) 0.0], [Y(14) 0.0]	high	S(451)	n.q.	YMR037C	MSN2	3.63	12701	61.78	2	0	1	57660	rep1_SILAC_Msn2_0,4mM_H2O2_5min_tio2_Reiter_20141204.raw
wild type	0,2mM	10min	2	QRAS#LPIIDDSLSYDLVNK	1	[S(4) 100.0], [S(11) 0.0], [S(13) 0.0], [Y(14) 0.0]	high	S(451)	n.q.	YMR037C	MSN2	3.46	13019	66.4	3	0.806452	1	0	rep2_SILAC_Msn2_0,2mM_H2O2_10min_tio2_Reiter_20120504.raw
wild type	0,2mM	10min	2	QRAS#LPIIDDSLSYDLVNK	1	[S(4) 100.0], [S(11) 0.0], [S(13) 0.0], [Y(14) 0.0]	high	S(451)	n.q.	YMR037C	MSN2	3.92	13051	66.55	3	0	1	10100	rep2_SILAC_Msn2_0,2mM_H2O2_10min_tio2_Reiter_20120504.raw
wild type	0,2mM	10min	2	QRAS#LPIIDDSLSYDLVNK	1	[S(4) 100.0], [S(11) 0.0], [S(13) 0.0], [Y(14) 0.0]	high	S(451)	n.q.	YMR037C	MSN2	3.66	13055	66.57	3	0	1	9033	rep2_SILAC_Msn2_0,2mM_H2O2_10min_tio2_Reiter_20120504.raw
wild type	0,8mM	10min	2	QRAS#LPIIDDSLSYDLVNK	1	[S(4) 100.0], [S(11) 0.0], [S(13) 0.0], [Y(14) 0.0]	high	S(451)	n.q.	YMR037C	MSN2	3.32	13098	66.07	3	0.873362	1	6966	rep2_SILAC_Msn2_0,8mM_H2O2_10min_tio2_Reiter_20120508.raw
wild type	0,8mM	10min	2	QRAS#LPIIDDSLSYDLVNK	1	[S(4) 100.0], [S(11) 0.0], [S(13) 0.0], [Y(14) 0.0]	high	S(451)	0.181375	YMR037C	MSN2	4.61	13127	66.2	3	0	1	22050	rep2_SILAC_Msn2_0,8mM_H2O2_10min_tio2_Reiter_20120508.raw
wild type	0,2mM	10min	2	QRAS#LPIIDDSLSYDLVNK	1	[S(4) 100.0], [S(11) 0.0], [S(13) 0.0], [Y(14) 0.0]	high	S(451)	n.q.	YMR037C	MSN2	5.57	13146	67.04	3	0	1	164000	rep2_SILAC_Msn2_0,2mM_H2O2_10min_tio2_Reiter_20120504.raw
wild type	0,2mM	10min	2	QRAS#LPIIDDSLSYDLVNK	1	[S(4) 100.0], [S(11) 0.0], [S(13) 0.0], [Y(14) 0.0]	high	S(451)	0.917481	YMR037C	MSN2	5.59	13147	67.04	3	0	1	159300	rep2_SILAC_Msn2_0,2mM_H2O2_10min_tio2_Reiter_20120504.raw
wild type	0,8mM	10min	2	QRAS#LPIIDDSLSYDLVNK	1	[S(4) 100.0], [S(11) 0.0], [S(13) 0.0], [Y(14) 0.0]	high	S(451)	n.q.	YMR037C	MSN2	4.37	13157	66.34	3	0	1	51390	rep2_SILAC_Msn2_0,8mM_H2O2_10min_tio2_Reiter_20120508.raw
wild type	0,8mM	10min	2	QRAS#LPIIDDSLSYDLVNK	1	[S(4) 100.0], [S(11) 0.0], [S(13) 0.0], [Y(14) 0.0]	high	S(451)	n.q.	YMR037C	MSN2	3.55	13163	66.37	3	0	1	13080	rep2_SILAC_Msn2_0,8mM_H2O2_10min_tio2_Reiter_20120508.raw
wild type	0,2mM	10min	2	QRAS#LPIIDDSLSYDLVNK	1	[S(4) 100.0], [S(11) 0.0], [S(13) 0.0], [Y(14) 0.0]	high	S(451)	n.q.	YMR037C	MSN2	4.94	13189	67.24	3	0	1	91640	rep2_SILAC_Msn2_0,2mM_H2O2_10min_tio2_Reiter_20120504.raw
wild type	0,2mM	10min	2	QRAS#LPIIDDSLSYDLVNK	1	[S(4) 100.0], [S(11) 0.0], [S(13) 0.0], [Y(14) 0.0]	high	S(451)	0.890686	YMR037C	MSN2	3.33	13192	67.25	2	0	1	35170	rep2_SILAC_Msn2_0,2mM_H2O2_10min_tio2_Reiter_20120504.raw
wild type	0,2mM	10min	2	QRAS#LPIIDDSLSYDLVNK	1	[S(4) 100.0], [S(11) 0.0], [S(13) 0.0], [Y(14) 0.0]	high	S(451)	n.q.	YMR037C	MSN2	4.01	13213	67.35	3	0	1	30120	rep2_SILAC_Msn2_0,2mM_H2O2_10min_tio2_Reiter_20120504.raw
wild type	0,2mM	10min	2	QRAS#LPIIDDSLSYDLVNK	1	[S(4) 100.0], [S(11) 0.0], [S(13) 0.0], [Y(14) 0.0]	high	S(451)	n.q.	YMR037C	MSN2	3.83	13214	67.35	3	0	1	19840	rep2_SILAC_Msn2_0,2mM_H2O2_10min_tio2_Reiter_20120504.raw
wild type	0,8mM	10min	2	QRAS#LPIIDDSLSYDLVNK	1	[S(4) 100.0], [S(11) 0.0], [S(13) 0.0], [Y(14) 0.0]	high	S(451)	n.q.	YMR037C	MSN2	3.24	13224	66.67	2	0	1	14690	rep2_SILAC_Msn2_0,8mM_H2O2_10min_tio2_Reiter_20120508.raw
wild type	0,4mM	10min	2	QRAS#LPIIDDSLSYDLVNK	1	[S(4) 100.0], [S(11) 0.0], [S(13) 0.0], [Y(14) 0.0]	high	S(451)	0.238688	YMR037C	MSN2	4.53	13236	61.19	2	0	1	88740	rep3_SILAC_Msn2_0,4mM_H2O2_10min_tio2_Reiter_20141204.raw
wild type	0,2mM	10min	2	QRAS#LPIIDDSLSYDLVNK	1	[S(4) 100.0], [S(11) 0.0], [S(13) 0.0], [Y(14) 0.0]	high	S(451)	n.q.	YMR037C	MSN2	2.49	13242	67.48	2	0.938967	1	2101	rep2_SILAC_Msn2_0,2mM_H2O2_10min_tio2_Reiter_20120504.raw
wild type	0,4mM	10min	2	QRAS#LPIIDDSLSYDLVNK	1	[S(4) 100.0], [S(11) 0.0], [S(13) 0.0], [Y(14) 0.0]	high	S(451)	n.q.	YMR037C	MSN2	3.7	13263	61.31	3	0.35503	1	80490	rep3_SILAC_Msn2_0,4mM_H2O2_10min_tio2_Reiter_20141204.raw
wild type	0,4mM	10min	2	QRAS#LPIIDDSLSYDLVNK	1	[S(4) 100.0], [S(11) 0.0], [S(13) 0.0], [Y(14) 0.0]	high	S(451)	n.q.	YMR037C	MSN2	3.25	13264	61.32	2	0	1	121400	rep3_SILAC_Msn2_0,4mM_H2O2_10min_tio2_Reiter_20141204.raw
wild type	0,8mM	10min	2	QRAS#LPIIDDSLSYDLVNK	1	[S(4) 99.8], [S(11) 0.2], [S(13) 0.0], [Y(14) 0.0]	high	S(451)	n.q.	YMR037C	MSN2	3.05	13279	66.96	2	0	1	4416	rep2_SILAC_Msn2_0,8mM_H2O2_10min_tio2_Reiter_20120508.raw
wild type	0,4mM	10min	2	QRAS#LPIIDDSLSYDLVNK	1	[S(4) 100.0], [S(11) 0.0], [S(13) 0.0], [Y(14) 0.0]	high	S(451)	0.214763	YMR037C	MSN2	3.74	13350	61.71	3	0.35503	1	274900	rep3_SILAC_Msn2_0,4mM_H2O2_10min_tio2_Reiter_20141204.raw
wild type	0,4mM	10min	2	QRAS#LPIIDDSLSYDLVNK	1	[S(4) 100.0], [S(11) 0.0], [S(13) 0.0], [Y(14) 0.0]	high	S(451)	n.q.	YMR037C	MSN2	3.93	13354	61.72	2	0	1	131100	rep3_SILAC_Msn2_0,4mM_H2O2_10min_tio2_Reiter_20141204.raw
wild type	0,8mM	10min	1	QRAS#LPIIDDSLSYDLVNK	1	[S(4) 100.0], [S(11) 0.0], [S(13) 0.0], [Y(14) 0.0]	high	S(451)	n.q.	YMR037C	MSN2	3.42	13452	67.47	3	0.529101	1	18260	rep1_SILAC_Msn2_0,8mM_H2O2_10min_tio2_Reiter_20120508.raw
wild type	0,8mM	10min	1	QRAS#LPIIDDSLSYDLVNK	1	[S(4) 100.0], [S(11) 0.0], [S(13) 0.0], [Y(14) 0.0]	high	S(451)	n.q.	YMR037C	MSN2	4.14	13475	67.57	3	0	1	25080	rep1_SILAC_Msn2_0,8mM_H2O2_10min_tio2_Reiter_20120508.raw
wild type	0,4mM	10min	1	QRAS#LPIIDDSLSYDLVNK	1	[S(4) 100.0], [S(11) 0.0], [S(13) 0.0], [Y(14) 0.0]	high	S(451)	0.196047	YMR037C	MSN2	3.62	13903	88.31	3	0	1	7626	rep1_SILAC_Msn2_0,4mM_H2O2_10min_tio2_Reiter_20120507.raw
wild type	0,2mM	10min	1	QRAS#LPIIDDSLSYDLVNK	1	[S(4) 100.0], [S(11) 0.0], [S(13) 0.0], [Y(14) 0.0]	high	S(451)	n.q.	YMR037C	MSN2	3.17	14650	86.21	3	0.852878	1	5426	rep1_SILAC_Msn2_0,2mM_H2O2_tio2_Reiter_20120508.raw
wild type	0,2mM	10min	1	QRAS#LPIIDDSLSYDLVNK	1	[S(4) 100.0], [S(11) 0.0], [S(13) 0.0], [Y(14) 0.0]	high	S(451)	n.q.	YMR037C	MSN2	3.23	14655	86.23	3	0.659341	1	5218	rep1_SILAC_Msn2_0,2mM_H2O2_tio2_Reiter_20120508.raw
wild type	0,2mM	10min	1	QRAS#LPIIDDSLSYDLVNK	1	[S(4) 100.0], [S(11) 0.0], [S(13) 0.0], [Y(14) 0.0]	high	S(451)	0.67411	YMR037C	MSN2	4.43	14681	86.35	3	0	1	18910	rep1_SILAC_Msn2_0,2mM_H2O2_tio2_Reiter_20120508.raw
wild type	0,2mM	10min	1	QRAS#LPIIDDSLSYDLVNK	1	[S(4) 100.0], [S(11) 0.0], [S(13) 0.0], [Y(14) 0.0]	high	S(451)	n.q.	YMR037C	MSN2	3.18	14682	86.35	3	0.852878	1	17400	rep1_SILAC_Msn2_0,2mM_H2O2_tio2_Reiter_20120508.raw
wild type	0,2mM	10min	1	QRAS#LPIIDDSLSYDLVNK	1	[S(4) 100.0], [S(11) 0.0], [S(13) 0.0], [Y(14) 0.0]	high	S(451)	n.q.	YMR037C	MSN2	4.15	14695	86.41	3	0	1	25950	rep1_SILAC_Msn2_0,2mM_H2O2_tio2_Reiter_20120508.raw
wild type	0,2mM	10min	1	QRAS#LPIIDDSLSYDLVNK	1	[S(4) 100.0], [S(11) 0.0], [S(13) 0.0], [Y(14) 0.0]	high	S(451)	n.q.	YMR037C	MSN2	3.93	14696	86.42	3	0	1	20420	rep1_SILAC_Msn2_0,2mM_H2O2_tio2_Reiter_20120508.raw
wild type	0,2mM	10min	1	QRAS#LPIIDDSLSYDLVNK	1	[S(4) 100.0], [S(11) 0.0], [S(13) 0.0], [Y(14) 0.0]	high	S(451)	n.q.	YMR037C	MSN2	4.42	14713	86.5	3	0	1	26570	rep1_SILAC_Msn2_0,2mM_H2O2_tio2_Reiter_20120508.raw
wild type	0,2mM	10min	1	QRAS#LPIIDDSLSYDLVNK	1	[S(4) 100.0], [S(11) 0.0], [S(13) 0.0], [Y(14) 0.0]	high	S(451)	n.q.	YMR037C	MSN2	3.74	14715	86.5	3	0	1	29870	rep1_SILAC_Msn2_0,2mM_H2O2_tio2_Reiter_20120508.raw
wild type	0,2mM	10min	1	QRAS#LPIIDDSLSYDLVNK	1	[S(4) 100.0], [S(11) 0.0], [S(13) 0.0], [Y(14) 0.0]	high	S(451)	n.q.	YMR037C	MSN2	3.88	14735	86.6	3	0	1	26650	rep1_SILAC_Msn2_0,2mM_H2O2_tio2_Reiter_20120508.raw
wild type	0,2mM	10min	1	QRAS#LPIIDDSLSYDLVNK	1	[S(4) 100.0], [S(11) 0.0], [S(13) 0.0], [Y(14) 0.0]	high	S(451)	n.q.	YMR037C	MSN2	3.19	14736	86.6	3	0.852878	1	24850	rep1_SILAC_Msn2_0,2mM_H2O2_tio2_Reiter_20120508.raw
tsa1∆	0,4mM	15min	2	QRAS#LPIIDDSLSYDLVNKQDEDPK	1	[S(4) 99.7], [S(11) 0.1], [S(13) 0.1], [Y(14) 0.1]	high	S(451)	0.602138	YMR037C	MSN2	3.99	8178	51.44	3	0.854701	2	23840	rep2_SILAC_Msn2_tsa1KO_04mM_15min_tio2_Reiter_20131206.raw
wild type	0,4mM	15min	1	QRAS#LPIIDDSLSYDLVNKQDEDPK	1	[S(4) 78.4], [S(11) 20.8], [S(13) 0.6], [Y(14) 0.2]	high	S(451)	0.156523	YMR037C	MSN2	4.21	8633	42.34	3	0.743494	2	61440	rep1_SILAC_Msn2_0,4mM_H2O2_15min_tio2_Reiter_20121108.raw
tsa1∆	0,4mM	15min	1	QRAS#LPIIDDSLSYDLVNKQDEDPK	1	[S(4) 100.0], [S(11) 0.0], [S(13) 0.0], [Y(14) 0.0]	high	S(451)	0.66772	YMR037C	MSN2	4.01	10336	61.68	3	0	2	74920	rep1_SILAC_Msn2_tsa1KO_04mM_15min_FT_20%_Reiter_20131206.raw
tsa1∆	0,4mM	15min	2	RQRAS#LPIIDDSLSYDLVNK	1	[S(5) 100.0], [S(12) 0.0], [S(14) 0.0], [Y(15) 0.0]	high	S(451)	0.581331	YMR037C	MSN2	5.63	8097	50.96	3	0	2	99120	rep2_SILAC_Msn2_tsa1KO_04mM_15min_tio2_Reiter_20131206.raw
WT/tsa1∆	untreated		2	RQRAS#LPIIDDSLSYDLVNK	1	[S(5) 100.0], [S(12) 0.0], [S(14) 0.0], [Y(15) 0.0]	high	S(451)	0.673391	YMR037C	MSN2	5.33	9180	48.47	3	0	2	151500	rep2_SILAC_Msn2_WTvsTsa1KO_untreated_tio2_Reiter_20140207.raw
wild type	0,4mM	5min	1	RQRAS#LPIIDDSLSYDLVNK	1	[S(5) 100.0], [S(12) 0.0], [S(14) 0.0], [Y(15) 0.0]	high	S(451)	0.19769	YMR037C	MSN2	5.84	10946	53.38	3	0	2	143900	rep1_SILAC_Msn2_0,4mM_H2O2_5min_tio2_Reiter_20141204.raw
bcy1∆	0,4mM	15min	2	RKS#AVPLM*GTVPLTNQQNNISSSSVNSTGNGAGVTK	1	[S(3) 99.5], [T(10) 0.4], [T(14) 0.1], [S(21) 0.0], [S(22) 0.0], [S(23) 0.0], [S(24) 0.0], [S(27) 0.0], [T(28) 0.0], [T(35) 0.0]	high	S(582)	0.718071	YMR037C	MSN2	6.32	3869	38.24	3	0	2	3052	rep2_SILAC_Msn2_bcy1KO_0,4mM_H2O2_15min_tio2_Reiter_20130528.raw
WT/tsa1∆	untreated		1	RKS#AVPLM*GTVPLTNQQNNISSSSVNSTGNGAGVTK	1	[S(3) 98.4], [T(14) 1.5], [T(10) 0.1], [S(21) 0.0], [S(22) 0.0], [S(23) 0.0], [S(24) 0.0], [S(27) 0.0], [T(28) 0.0], [T(35) 0.0]	high	S(582)	0.728827	YMR037C	MSN2	4.93	5785	33.19	3	0	2	131700	rep1_SILAC_Msn2_WTvsTsa1KO_untreated_tio2_Reiter_20140207.raw
WT/tsa1∆	untreated		2	RKS#AVPLM*GTVPLTNQQNNISSSSVNSTGNGAGVTK	1	[S(3) 99.7], [T(14) 0.3], [T(10) 0.0], [S(21) 0.0], [S(22) 0.0], [S(23) 0.0], [S(24) 0.0], [S(27) 0.0], [T(28) 0.0], [T(35) 0.0]	high	S(582)	0.673115	YMR037C	MSN2	4.61	5816	33.36	3	0	2	61060	rep2_SILAC_Msn2_WTvsTsa1KO_untreated_tio2_Reiter_20140207.raw
tsa1∆	0,4mM	10min	1	RKS#AVPLM*GTVPLTNQQNNISSSSVNSTGNGAGVTK	1	[S(3) 94.0], [T(10) 4.9], [T(14) 1.2], [S(21) 0.0], [S(22) 0.0], [S(23) 0.0], [S(24) 0.0], [S(27) 0.0], [T(28) 0.0], [T(35) 0.0]	high	S(582)	0.659796	YMR037C	MSN2	5.18	5883	37.73	3	0	2	0	rep1_SILAC_Msn2_tsa1KO_10min_tio2_Reiter_20150119.raw
tsa1∆	0,4mM	10min	1	RKS#AVPLM*GTVPLTNQQNNISSSSVNSTGNGAGVTK	1	[S(3) 99.8], [T(10) 0.1], [T(14) 0.0], [S(21) 0.0], [S(22) 0.0], [S(23) 0.0], [S(24) 0.0], [S(27) 0.0], [T(28) 0.0], [T(35) 0.0]	high	S(582)	n.q.	YMR037C	MSN2	4.27	5987	38.29	3	0.3663	2	8354	rep1_SILAC_Msn2_tsa1KO_10min_tio2_Reiter_20150119.raw
bcy1∆	0,4mM	10min	1	RKS#AVPLM*GTVPLTNQQNNISSSSVNSTGNGAGVTK	1	[S(3) 77.5], [T(14) 20.8], [T(10) 1.7], [S(21) 0.0], [S(22) 0.0], [S(23) 0.0], [S(24) 0.0], [S(27) 0.0], [T(28) 0.0], [T(35) 0.0]	high	S(582)	0.638835	YMR037C	MSN2	5.43	6255	37.42	3	0	2	64840	rep1_SILAC_Msn2_bcy1KO_10min_tio2_Reiter_20150119.raw
bcy1∆	0,4mM	10min	1	RKS#AVPLM*GTVPLTNQQNNISSSSVNSTGNGAGVTK	1	[S(3) 49.7], [T(14) 49.7], [T(10) 0.5], [S(21) 0.0], [S(22) 0.0], [S(23) 0.0], [S(24) 0.0], [S(27) 0.0], [T(28) 0.0], [T(35) 0.0]	low	S(582)	n.q.	YMR037C	MSN2	4.71	6273	37.5	3	0	2	574300	rep1_SILAC_Msn2_bcy1KO_10min_tio2_Reiter_20150119.raw
bcy1∆	0,4mM	5min	1	RKS#AVPLM*GTVPLTNQQNNISSSSVNSTGNGAGVTK	1	[S(3) 98.4], [T(14) 1.5], [T(10) 0.1], [S(21) 0.0], [S(22) 0.0], [S(23) 0.0], [S(24) 0.0], [S(27) 0.0], [T(28) 0.0], [T(35) 0.0]	high	S(582)	0.618046	YMR037C	MSN2	4.95	6287	37.55	3	0	2	294000	rep1_SILAC_Msn2_bcy1KO_5min_tio2_Reiter_20150119.raw
wild type	0,4mM	5min	1	RKS#AVPLM*GTVPLTNQQNNISSSSVNSTGNGAGVTK	1	[S(3) 49.8], [T(10) 49.8], [T(14) 0.4], [S(21) 0.0], [S(22) 0.0], [S(23) 0.0], [S(24) 0.0], [S(27) 0.0], [T(28) 0.0], [T(35) 0.0]	low	S(582)	0.244162	YMR037C	MSN2	4.33	7399	38.04	4	0	2	286200	rep1_SILAC_Msn2_0,4mM_H2O2_5min_tio2_Reiter_20141204.raw
wild type	0,4mM	5min	1	RKS#AVPLM*GTVPLTNQQNNISSSSVNSTGNGAGVTK	1	[S(3) 93.6], [T(14) 5.1], [T(10) 1.3], [S(21) 0.0], [S(22) 0.0], [S(23) 0.0], [S(24) 0.0], [S(27) 0.0], [T(28) 0.0], [T(35) 0.0]	high	S(582)	0.233056	YMR037C	MSN2	5.05	7401	38.05	3	0	2	194900	rep1_SILAC_Msn2_0,4mM_H2O2_5min_tio2_Reiter_20141204.raw
wild type	0,4mM	10min	2	RKS#AVPLM*GTVPLTNQQNNISSSSVNSTGNGAGVTK	1	[S(3) 99.8], [T(14) 0.2], [T(10) 0.0], [S(21) 0.0], [S(22) 0.0], [S(23) 0.0], [S(24) 0.0], [S(27) 0.0], [T(28) 0.0], [T(35) 0.0]	high	S(582)	0.180455	YMR037C	MSN2	4.97	7697	38.01	3	0	2	159700	rep3_SILAC_Msn2_0,4mM_H2O2_10min_tio2_Reiter_20141204.raw
wild type	0,2mM	10min	2	RKS#AVPLM*GTVPLTNQQNNISSSSVNSTGNGAGVTK	1	[S(3) 99.7], [T(14) 0.2], [T(10) 0.1], [S(21) 0.0], [S(22) 0.0], [S(23) 0.0], [S(24) 0.0], [S(27) 0.0], [T(28) 0.0], [T(35) 0.0]	high	S(582)	0.834695	YMR037C	MSN2	5.02	8732	46.8	3	0	2	21520	rep2_SILAC_Msn2_0,2mM_H2O2_10min_tio2_Reiter_20120504.raw
bcy1∆	0,4mM	15min	2	RKS#AVPLMGTVPLTNQQNNISSSSVNSTGNGAGVTK	1	[S(3) 100.0], [T(10) 0.0], [T(14) 0.0], [S(21) 0.0], [S(22) 0.0], [S(23) 0.0], [S(24) 0.0], [S(27) 0.0], [T(28) 0.0], [T(35) 0.0]	high	S(582)	0.81506	YMR037C	MSN2	6.27	4567	42.49	3	0	2	29460	rep2_SILAC_Msn2_bcy1KO_0,4mM_H2O2_15min_tio2_Reiter_20130528.raw
bcy1∆	0,4mM	15min	2	RKS#AVPLMGTVPLTNQQNNISSSSVNSTGNGAGVTK	1	[S(3) 100.0], [T(10) 0.0], [T(14) 0.0], [S(21) 0.0], [S(22) 0.0], [S(23) 0.0], [S(24) 0.0], [S(27) 0.0], [T(28) 0.0], [T(35) 0.0]	high	S(582)	n.q.	YMR037C	MSN2	5.46	4568	42.5	3	0	2	27760	rep2_SILAC_Msn2_bcy1KO_0,4mM_H2O2_15min_tio2_Reiter_20130528.raw
WT/tsa1∆	untreated		1	RKS#AVPLMGTVPLTNQQNNISSSSVNSTGNGAGVTK	1	[S(3) 99.5], [T(10) 0.4], [T(14) 0.0], [S(21) 0.0], [S(22) 0.0], [S(23) 0.0], [S(24) 0.0], [S(27) 0.0], [T(28) 0.0], [T(35) 0.0]	high	S(582)	n.q.	YMR037C	MSN2	4.59	7022	38.09	4	0	2	30480	rep1_SILAC_Msn2_WTvsTsa1KO_untreated_try_5%_Reiter_20140207.raw
WT/tsa1∆	untreated		1	RKS#AVPLMGTVPLTNQQNNISSSSVNSTGNGAGVTK	1	[S(3) 99.4], [T(10) 0.6], [T(14) 0.0], [S(21) 0.0], [S(22) 0.0], [S(23) 0.0], [S(24) 0.0], [S(27) 0.0], [T(28) 0.0], [T(35) 0.0]	high	S(582)	0.684585	YMR037C	MSN2	4.94	7033	38.14	4	0	2	104900	rep1_SILAC_Msn2_WTvsTsa1KO_untreated_try_5%_Reiter_20140207.raw
WT/tsa1∆	untreated		1	RKS#AVPLMGTVPLTNQQNNISSSSVNSTGNGAGVTK	1	[S(3) 100.0], [T(10) 0.0], [T(14) 0.0], [S(21) 0.0], [S(22) 0.0], [S(23) 0.0], [S(24) 0.0], [S(27) 0.0], [T(28) 0.0], [T(35) 0.0]	high	S(582)	0.741436	YMR037C	MSN2	7.16	7058	38.24	3	0	2	77170	rep1_SILAC_Msn2_WTvsTsa1KO_untreated_try_5%_Reiter_20140207.raw
WT/tsa1∆	untreated		2	RKS#AVPLMGTVPLTNQQNNISSSSVNSTGNGAGVTK	1	[S(3) 100.0], [T(10) 0.0], [T(14) 0.0], [S(21) 0.0], [S(22) 0.0], [S(23) 0.0], [S(24) 0.0], [S(27) 0.0], [T(28) 0.0], [T(35) 0.0]	high	S(582)	n.q.	YMR037C	MSN2	5.35	7319	38.1	3	0	2	54120	rep2_SILAC_Msn2_WTvsTsa1KO_untreated_try_5%_Reiter_20140207.raw
WT/tsa1∆	untreated		2	RKS#AVPLMGTVPLTNQQNNISSSSVNSTGNGAGVTK	1	[S(3) 99.9], [T(10) 0.1], [T(14) 0.0], [S(21) 0.0], [S(22) 0.0], [S(23) 0.0], [S(24) 0.0], [S(27) 0.0], [T(28) 0.0], [T(35) 0.0]	high	S(582)	0.746616	YMR037C	MSN2	6.45	7320	38.11	3	0	2	0	rep2_SILAC_Msn2_WTvsTsa1KO_untreated_try_5%_Reiter_20140207.raw
WT/tsa1∆	untreated		1	RKS#AVPLMGTVPLTNQQNNISSSSVNSTGNGAGVTK	1	[S(3) 100.0], [T(10) 0.0], [T(14) 0.0], [S(21) 0.0], [S(22) 0.0], [S(23) 0.0], [S(24) 0.0], [S(27) 0.0], [T(28) 0.0], [T(35) 0.0]	high	S(582)	n.q.	YMR037C	MSN2	4.74	7347	39.56	3	0	2	0	rep1_SILAC_Msn2_WTvsTsa1KO_untreated_try_5%_Reiter_20140207.raw
wild type	0,4mM	5min	1	RKS#AVPLMGTVPLTNQQNNISSSSVNSTGNGAGVTK	1	[S(3) 93.4], [T(10) 6.5], [T(14) 0.0], [S(21) 0.0], [S(22) 0.0], [S(23) 0.0], [S(24) 0.0], [S(27) 0.0], [T(28) 0.0], [T(35) 0.0]	high	S(582)	n.q.	YMR037C	MSN2	4.7	7361	43.79	4	0	2	0	rep1_SILAC_Msn2_0,4mM_H2O2_5min_try_1%_Reiter_20141126.raw
wild type	0,4mM	5min	1	RKS#AVPLMGTVPLTNQQNNISSSSVNSTGNGAGVTK	1	[S(3) 100.0], [T(10) 0.0], [T(14) 0.0], [S(21) 0.0], [S(22) 0.0], [S(23) 0.0], [S(24) 0.0], [S(27) 0.0], [T(28) 0.0], [T(35) 0.0]	high	S(582)	0.259676	YMR037C	MSN2	6.48	7367	43.82	3	0	2	0	rep1_SILAC_Msn2_0,4mM_H2O2_5min_try_1%_Reiter_20141126.raw
wild type	0,4mM	5min	1	RKS#AVPLMGTVPLTNQQNNISSSSVNSTGNGAGVTK	1	[S(3) 90.0], [T(10) 9.0], [T(14) 0.4], [S(21) 0.2], [S(22) 0.2], [S(23) 0.1], [S(24) 0.1], [S(27) 0.0], [T(28) 0.0], [T(35) 0.0]	high	S(582)	0.214826	YMR037C	MSN2	5.01	7392	43.95	4	0	2	12710	rep1_SILAC_Msn2_0,4mM_H2O2_5min_try_1%_Reiter_20141126.raw
wild type	0,4mM	5min	1	RKS#AVPLMGTVPLTNQQNNISSSSVNSTGNGAGVTK	1	[S(3) 99.3], [T(14) 0.4], [T(10) 0.2], [S(21) 0.0], [S(22) 0.0], [S(23) 0.0], [S(24) 0.0], [S(27) 0.0], [T(28) 0.0], [T(35) 0.0]	high	S(582)	n.q.	YMR037C	MSN2	6.34	7568	44.81	3	0	2	1878	rep1_SILAC_Msn2_0,4mM_H2O2_5min_try_1%_Reiter_20141126.raw
wild type	0,4mM	10min	2	RKS#AVPLMGTVPLTNQQNNISSSSVNSTGNGAGVTK	1	[S(3) 71.9], [T(10) 25.0], [T(14) 1.4], [S(21) 0.6], [S(22) 0.6], [S(23) 0.3], [S(24) 0.1], [S(27) 0.0], [T(28) 0.0], [T(35) 0.0]	low	S(582)	n.q.	YMR037C	MSN2	4.69	8022	44.78	4	0	2	2537	rep3_SILAC_Msn2_0,4mM_H2O2_10min_try_1%_Reiter_20141126.raw
tsa1∆	0,4mM	15min	2	RKS#AVPLMGTVPLTNQQNNISSSSVNSTGNGAGVTK	1	[S(3) 98.7], [T(10) 1.3], [T(14) 0.0], [S(21) 0.0], [S(22) 0.0], [S(23) 0.0], [S(24) 0.0], [S(27) 0.0], [T(28) 0.0], [T(35) 0.0]	high	S(582)	n.q.	YMR037C	MSN2	5.5	8104	53.57	4	0	2	20590	rep2_SILAC_Msn2_tsa1KO_04mM_15min_FT_20%_Reiter_20131206.raw
tsa1∆	0,4mM	15min	1	RKS#AVPLMGTVPLTNQQNNISSSSVNSTGNGAGVTK	1	[S(3) 100.0], [T(10) 0.0], [T(14) 0.0], [S(21) 0.0], [S(22) 0.0], [S(23) 0.0], [S(24) 0.0], [S(27) 0.0], [T(28) 0.0], [T(35) 0.0]	high	S(582)	n.q.	YMR037C	MSN2	7.27	8196	51.65	3	0	2	45340	rep1_SILAC_Msn2_tsa1KO_04mM_15min_FT_20%_Reiter_20131206.raw
wild type	0,4mM	5min	1	RKS#AVPLMGTVPLTNQQNNISSSSVNSTGNGAGVTK	1	[S(3) 100.0], [T(10) 0.0], [T(14) 0.0], [S(21) 0.0], [S(22) 0.0], [S(23) 0.0], [S(24) 0.0], [S(27) 0.0], [T(28) 0.0], [T(35) 0.0]	high	S(582)	0.237819	YMR037C	MSN2	5.75	8530	42.84	3	0	2	126700	rep1_SILAC_Msn2_0,4mM_H2O2_5min_tio2_Reiter_20141204.raw
wild type	0,4mM	5min	1	RKS#AVPLMGTVPLTNQQNNISSSSVNSTGNGAGVTK	1	[S(3) 90.1], [T(10) 4.1], [T(14) 4.1], [S(21) 0.5], [S(22) 0.4], [S(23) 0.2], [S(24) 0.2], [S(27) 0.2], [T(28) 0.2], [T(35) 0.1]	high	S(582)	n.q.	YMR037C	MSN2	4.96	8673	43.44	3	0	2	20570	rep1_SILAC_Msn2_0,4mM_H2O2_5min_tio2_Reiter_20141204.raw
wild type	0,4mM	10min	2	RKS#AVPLMGTVPLTNQQNNISSSSVNSTGNGAGVTK	1	[S(3) 93.6], [T(10) 6.3], [T(14) 0.0], [S(21) 0.0], [S(22) 0.0], [S(23) 0.0], [S(24) 0.0], [S(27) 0.0], [T(28) 0.0], [T(35) 0.0]	high	S(582)	0.196702	YMR037C	MSN2	4.5	8795	42.53	4	0	2	560900	rep3_SILAC_Msn2_0,4mM_H2O2_10min_tio2_Reiter_20141204.raw
wild type	0,4mM	10min	2	RKS#AVPLMGTVPLTNQQNNISSSSVNSTGNGAGVTK	1	[S(3) 100.0], [T(10) 0.0], [T(14) 0.0], [S(21) 0.0], [S(22) 0.0], [S(23) 0.0], [S(24) 0.0], [S(27) 0.0], [T(28) 0.0], [T(35) 0.0]	high	S(582)	n.q.	YMR037C	MSN2	5.5	8805	42.57	3	0	2	115700	rep3_SILAC_Msn2_0,4mM_H2O2_10min_tio2_Reiter_20141204.raw
wild type	0,4mM	5min	1	RKS#AVPLMGTVPLTNQQNNISSSSVNSTGNGAGVTK	1	[S(3) 99.9], [T(10) 0.1], [T(14) 0.0], [S(21) 0.0], [S(22) 0.0], [S(23) 0.0], [S(24) 0.0], [S(27) 0.0], [T(28) 0.0], [T(35) 0.0]	high	S(582)	n.q.	YMR037C	MSN2	4.77	8817	44.06	3	0	2	13690	rep1_SILAC_Msn2_0,4mM_H2O2_5min_tio2_Reiter_20141204.raw
wild type	0,4mM	10min	2	RKS#AVPLMGTVPLTNQQNNISSSSVNSTGNGAGVTK	1	[S(3) 100.0], [T(10) 0.0], [T(14) 0.0], [S(21) 0.0], [S(22) 0.0], [S(23) 0.0], [S(24) 0.0], [S(27) 0.0], [T(28) 0.0], [T(35) 0.0]	high	S(582)	0.194937	YMR037C	MSN2	5.87	8863	42.81	3	0	2	74190	rep3_SILAC_Msn2_0,4mM_H2O2_10min_tio2_Reiter_20141204.raw
wild type	0,4mM	10min	2	RKS#AVPLMGTVPLTNQQNNISSSSVNSTGNGAGVTK	1	[S(3) 91.4], [T(10) 7.7], [T(14) 0.8], [S(21) 0.0], [S(22) 0.0], [S(23) 0.0], [S(24) 0.0], [S(27) 0.0], [T(28) 0.0], [T(35) 0.0]	high	S(582)	n.q.	YMR037C	MSN2	4.91	9185	44.13	4	0	2	85000	rep3_SILAC_Msn2_0,4mM_H2O2_10min_tio2_Reiter_20141204.raw
tsa1∆	0,4mM	15min	2	S#AVPLM*GTVPLTNQQNNISSSSVNSTGNGAGVTK	1	[S(1) 98.3], [T(8) 1.6], [T(12) 0.0], [S(19) 0.0], [S(20) 0.0], [S(21) 0.0], [S(22) 0.0], [S(25) 0.0], [T(26) 0.0], [T(33) 0.0]	high	S(582)	0.761888	YMR037C	MSN2	3.96	7335	46.63	3	0.854701	0	25030	rep2_SILAC_Msn2_tsa1KO_04mM_15min_tio2_Reiter_20131206.raw
WT/tsa1∆	untreated		2	S#AVPLM*GTVPLTNQQNNISSSSVNSTGNGAGVTK	1	[S(1) 75.6], [T(8) 23.3], [T(12) 0.9], [S(19) 0.1], [S(20) 0.1], [S(21) 0.0], [S(22) 0.0], [S(25) 0.0], [T(26) 0.0], [T(33) 0.0]	high	S(582)	0.701464	YMR037C	MSN2	4.28	8412	44.97	3	0	0	172500	rep2_SILAC_Msn2_WTvsTsa1KO_untreated_tio2_Reiter_20140207.raw
WT/tsa1∆	untreated		1	S#AVPLM*GTVPLTNQQNNISSSSVNSTGNGAGVTK	1	[S(1) 98.7], [T(8) 1.3], [T(12) 0.0], [S(19) 0.0], [S(20) 0.0], [S(21) 0.0], [S(22) 0.0], [S(25) 0.0], [T(26) 0.0], [T(33) 0.0]	high	S(582)	0.673116	YMR037C	MSN2	5.04	8486	45.19	3	0	0	589700	rep1_SILAC_Msn2_WTvsTsa1KO_untreated_tio2_Reiter_20140207.raw
bcy1∆	0,4mM	5min	1	S#AVPLM*GTVPLTNQQNNISSSSVNSTGNGAGVTK	1	[S(1) 79.7], [T(8) 19.0], [T(12) 1.2], [S(19) 0.0], [S(20) 0.0], [S(21) 0.0], [S(22) 0.0], [S(25) 0.0], [T(26) 0.0], [T(33) 0.0]	high	S(582)	0.693417	YMR037C	MSN2	4.17	9211	50.05	3	0	0	284800	rep1_SILAC_Msn2_bcy1KO_5min_tio2_Reiter_20150119.raw
wild type	0,4mM	5min	1	S#AVPLM*GTVPLTNQQNNISSSSVNSTGNGAGVTK	1	[S(1) 99.6], [T(8) 0.4], [T(12) 0.0], [S(19) 0.0], [S(20) 0.0], [S(21) 0.0], [S(22) 0.0], [S(25) 0.0], [T(26) 0.0], [T(33) 0.0]	high	S(582)	0.291296	YMR037C	MSN2	4.49	10376	50.82	2	0	0	92580	rep1_SILAC_Msn2_0,4mM_H2O2_5min_tio2_Reiter_20141204.raw
wild type	0,2mM	10min	2	S#AVPLM*GTVPLTNQQNNISSSSVNSTGNGAGVTK	1	[S(1) 82.0], [T(8) 17.1], [T(12) 0.9], [S(19) 0.0], [S(20) 0.0], [S(21) 0.0], [S(22) 0.0], [S(25) 0.0], [T(26) 0.0], [T(33) 0.0]	high	S(582)	0.742474	YMR037C	MSN2	4.21	10396	54.21	3	0	0	18820	rep2_SILAC_Msn2_0,2mM_H2O2_10min_tio2_Reiter_20120504.raw
wild type	0,4mM	5min	1	S#AVPLM*GTVPLTNQQNNISSSSVNSTGNGAGVTK	1	[S(1) 96.9], [T(8) 2.4], [T(12) 0.8], [S(19) 0.0], [S(20) 0.0], [S(21) 0.0], [S(22) 0.0], [S(25) 0.0], [T(26) 0.0], [T(33) 0.0]	high	S(582)	n.q.	YMR037C	MSN2	4.13	10403	50.94	2	0	0	38070	rep1_SILAC_Msn2_0,4mM_H2O2_5min_tio2_Reiter_20141204.raw
wild type	0,4mM	5min	1	S#AVPLM*GTVPLTNQQNNISSSSVNSTGNGAGVTK	1	[S(1) 99.8], [T(8) 0.2], [T(12) 0.0], [S(19) 0.0], [S(20) 0.0], [S(21) 0.0], [S(22) 0.0], [S(25) 0.0], [T(26) 0.0], [T(33) 0.0]	high	S(582)	n.q.	YMR037C	MSN2	3.91	10479	51.27	3	0	0	127600	rep1_SILAC_Msn2_0,4mM_H2O2_5min_tio2_Reiter_20141204.raw
wild type	0,4mM	10min	2	S#AVPLM*GTVPLTNQQNNISSSSVNSTGNGAGVTK	1	[S(1) 99.2], [T(8) 0.8], [T(12) 0.0], [S(19) 0.0], [S(20) 0.0], [S(21) 0.0], [S(22) 0.0], [S(25) 0.0], [T(26) 0.0], [T(33) 0.0]	high	S(582)	0.28436	YMR037C	MSN2	4.6	10785	50.67	3	0	0	384300	rep3_SILAC_Msn2_0,4mM_H2O2_10min_tio2_Reiter_20141204.raw
bcy1∆	0,4mM	15min	2	S#AVPLMGTVPLTNQQNNISSSSVNSTGNGAGVTK	1	[S(1) 100.0], [T(8) 0.0], [T(12) 0.0], [S(19) 0.0], [S(20) 0.0], [S(21) 0.0], [S(22) 0.0], [S(25) 0.0], [T(26) 0.0], [T(33) 0.0]	high	S(582)	0.787728	YMR037C	MSN2	5.29	6542	54.52	3	0	0	34160	rep2_SILAC_Msn2_bcy1KO_0,4mM_H2O2_15min_tio2_Reiter_20130528.raw
bcy1∆	0,4mM	15min	1	S#AVPLMGTVPLTNQQNNISSSSVNSTGNGAGVTK	1	[S(1) 91.6], [T(8) 7.9], [T(12) 0.3], [S(19) 0.1], [S(20) 0.1], [S(21) 0.0], [S(22) 0.0], [S(25) 0.0], [T(26) 0.0], [T(33) 0.0]	high	S(582)	0.496704	YMR037C	MSN2	3.4	7521	52.83	3	0	0	1207	rep1_SILAC_Msn2_bcy1KO_0,4mM_H2O2_15min_try_10%_Reiter_20130419.raw
WT/tsa1∆	untreated		1	S#AVPLMGTVPLTNQQNNISSSSVNSTGNGAGVTK	1	[S(1) 98.2], [T(8) 1.8], [T(12) 0.0], [S(19) 0.0], [S(20) 0.0], [S(21) 0.0], [S(22) 0.0], [S(25) 0.0], [T(26) 0.0], [T(33) 0.0]	high	S(582)	0.686046	YMR037C	MSN2	3.74	10020	52.3	3	0	0	32630	rep1_SILAC_Msn2_WTvsTsa1KO_untreated_try_5%_Reiter_20140207.raw
WT/tsa1∆	untreated		2	S#AVPLMGTVPLTNQQNNISSSSVNSTGNGAGVTK	1	[S(1) 99.9], [T(8) 0.1], [T(12) 0.0], [S(19) 0.0], [S(20) 0.0], [S(21) 0.0], [S(22) 0.0], [S(25) 0.0], [T(26) 0.0], [T(33) 0.0]	high	S(582)	0.676621	YMR037C	MSN2	3.84	10433	52.06	3	0	0	41900	rep2_SILAC_Msn2_WTvsTsa1KO_untreated_try_5%_Reiter_20140207.raw
wild type	0,4mM	5min	1	S#AVPLMGTVPLTNQQNNISSSSVNSTGNGAGVTK	1	[S(1) 99.2], [T(8) 0.8], [T(12) 0.0], [S(19) 0.0], [S(20) 0.0], [S(21) 0.0], [S(22) 0.0], [S(25) 0.0], [T(26) 0.0], [T(33) 0.0]	high	S(582)	0.259382	YMR037C	MSN2	4.93	11944	58.16	2	0	0	0	rep1_SILAC_Msn2_0,4mM_H2O2_5min_tio2_Reiter_20141204.raw
WT/tsa1∆	untreated		1	RKS#AVPLM*GTVPLTNQQNNISSSSVNS#TGNGAGVTK	2	[S(3) 97.9], [S(22) 39.9], [S(21) 13.7], [S(23) 13.7], [S(24) 13.7], [S(27) 13.7], [T(28) 4.9], [T(10) 2.0], [T(35) 0.3], [T(14) 0.1]	low	S(582),S(606)	1.23147	YMR037C	MSN2	4.16	6541	36.68	3	0.701754	2	0	rep1_SILAC_Msn2_WTvsTsa1KO_untreated_tio2_Reiter_20140207.raw
WT/tsa1∆	untreated		2	RKS#AVPLM*GTVPLTNQQNNISSSSVNS#TGNGAGVTK	2	[S(3) 99.1], [S(27) 75.4], [T(28) 21.1], [S(24) 1.9], [T(10) 0.9], [S(22) 0.6], [T(35) 0.6], [S(23) 0.2], [S(21) 0.1], [T(14) 0.0]	high	S(582),S(606)	1.01811	YMR037C	MSN2	4.46	6555	36.74	4	0	2	131200	rep2_SILAC_Msn2_WTvsTsa1KO_untreated_tio2_Reiter_20140207.raw
wild type	0,4mM	5min	1	SAVPLMGTVPLTNQQNNIS#SSSVNSTGNGAGVTK	1	[S(20) 60.2], [S(19) 12.2], [S(21) 12.2], [S(22) 12.2], [S(25) 2.6], [T(26) 0.6], [S(1) 0.0], [T(8) 0.0], [T(12) 0.0], [T(33) 0.0]	low	S(600)	0.314947	YMR037C	MSN2	6.02	12012	58.5	3	0	0	190500	rep1_SILAC_Msn2_0,4mM_H2O2_5min_tio2_Reiter_20141204.raw
wild type	0,4mM	5min	1	SAVPLM*GTVPLTNQQNNIS#S#SSVNSTGNGAGVTK	2	[S(19) 66.2], [S(20) 64.4], [S(22) 30.2], [S(21) 29.7], [T(12) 3.3], [S(25) 3.3], [T(26) 2.5], [T(8) 0.3], [S(1) 0.1], [T(33) 0.0]	low	S(600),S(601)	n.q.	YMR037C	MSN2	4.12	12329	60.03	3	0	0	31490	rep1_SILAC_Msn2_0,4mM_H2O2_5min_tio2_Reiter_20141204.raw
wild type	0,4mM	5min	1	SAVPLM*GTVPLTNQQNNIS#S#SSVNS#TGNGAGVTK	3	[S(19) 89.1], [S(20) 69.2], [S(25) 60.4], [S(21) 27.7], [S(22) 27.7], [T(26) 17.3], [T(12) 7.6], [T(33) 0.6], [T(8) 0.4], [S(1) 0.0]	low	S(600),S(601),S(606)	n.q.	YMR037C	MSN2	3.61	15104	76.39	3	0.440529	0	550.2	rep1_SILAC_Msn2_0,4mM_H2O2_5min_tio2_Reiter_20141204.raw
wild type	0,4mM	5min	1	SAVPLM*GTVPLTNQQNNIS#S#SSVNST#GNGAGVTK	3	[S(19) 55.6], [S(20) 55.6], [S(22) 51.3], [S(21) 45.7], [T(12) 32.1], [S(25) 24.9], [T(26) 24.9], [T(33) 3.3], [S(1) 3.2], [T(8) 3.2]	low	S(600),S(601),T(607)	n.q.	YMR037C	MSN2	3.85	15028	75.85	3	0.303951	0	3420	rep1_SILAC_Msn2_0,4mM_H2O2_5min_tio2_Reiter_20141204.raw
wild type	0,4mM	10min	2	SAVPLM*GTVPLTNQQNNIS#S#SSVNST#GNGAGVTK	3	[T(26) 74.1], [S(25) 59.5], [S(19) 57.7], [S(22) 35.1], [S(20) 34.3], [S(21) 25.3], [T(33) 7.0], [T(12) 3.0], [T(8) 2.9], [S(1) 1.0]	low	S(600),S(601),T(607)	n.q.	YMR037C	MSN2	3.43	15852	75.95	3	0.600601	0	741.8	rep3_SILAC_Msn2_0,4mM_H2O2_10min_tio2_Reiter_20141204.raw
wild type	0,4mM	5min	1	SAVPLM*GTVPLTNQQNNIS#SS#SVNS#TGNGAGVTK	3	[S(22) 79.6], [S(19) 76.5], [S(25) 51.7], [T(26) 51.7], [S(20) 25.3], [S(21) 13.5], [T(12) 1.7], [S(1) 0.0], [T(8) 0.0], [T(33) 0.0]	low	S(600),S(602),S(606)	0.929072	YMR037C	MSN2	5.22	14838	74.53	3	0	0	13400	rep1_SILAC_Msn2_0,4mM_H2O2_5min_tio2_Reiter_20141204.raw
wild type	0,4mM	10min	2	SAVPLM*GTVPLTNQQNNIS#SS#SVNS#TGNGAGVTK	3	[S(19) 81.8], [S(25) 66.9], [S(20) 62.7], [S(22) 29.8], [S(21) 29.5], [T(26) 22.9], [T(33) 3.3], [T(12) 1.9], [T(8) 0.9], [S(1) 0.2]	low	S(600),S(602),S(606)	n.q.	YMR037C	MSN2	4.86	15775	75.41	3	0	0	3045	rep3_SILAC_Msn2_0,4mM_H2O2_10min_tio2_Reiter_20141204.raw
wild type	0,4mM	5min	1	SAVPLM*GTVPLTNQQNNIS#SSS#VNS#TGNGAGVTK	3	[S(22) 82.7], [T(26) 77.3], [S(19) 39.6], [S(20) 39.6], [S(21) 33.9], [S(25) 24.8], [T(33) 1.9], [T(12) 0.2], [S(1) 0.0], [T(8) 0.0]	low	S(600),S(603),S(606)	n.q.	YMR037C	MSN2	3.64	14637	73.18	3	0.440529	0	4392	rep1_SILAC_Msn2_0,4mM_H2O2_5min_tio2_Reiter_20141204.raw
wild type	0,4mM	10min	2	SAVPLM*GTVPLTNQQNNIS#SSS#VNS#TGNGAGVTK	3	[S(19) 72.2], [T(26) 65.8], [S(22) 57.0], [S(20) 35.4], [S(25) 31.4], [S(21) 26.3], [T(33) 8.4], [T(12) 3.5], [T(8) 0.1], [S(1) 0.0]	low	S(600),S(603),S(606)	n.q.	YMR037C	MSN2	4.23	15431	73.08	3	0	0	3587	rep3_SILAC_Msn2_0,4mM_H2O2_10min_tio2_Reiter_20141204.raw
wild type	0,4mM	10min	2	SAVPLM*GTVPLTNQQNNIS#SSS#VNS#TGNGAGVTK	3	[T(26) 73.0], [S(22) 67.1], [S(19) 49.1], [S(20) 49.1], [S(21) 29.0], [S(25) 27.1], [T(33) 3.0], [T(12) 2.4], [T(8) 0.1], [S(1) 0.0]	low	S(600),S(603),S(606)	n.q.	YMR037C	MSN2	4.12	15520	73.66	3	0	0	8156	rep3_SILAC_Msn2_0,4mM_H2O2_10min_tio2_Reiter_20141204.raw
wild type	0,4mM	10min	2	SAVPLM*GTVPLTNQQNNIS#SSSVNS#T#GNGAGVTK	3	[S(19) 87.3], [S(20) 79.5], [S(22) 54.5], [S(21) 54.1], [S(25) 11.3], [T(12) 6.1], [T(26) 5.7], [T(33) 0.8], [T(8) 0.5], [S(1) 0.1]	low	S(600),S(606),T(607)	n.q.	YMR037C	MSN2	4.66	15388	72.79	3	0	0	1974	rep3_SILAC_Msn2_0,4mM_H2O2_10min_tio2_Reiter_20141204.raw
wild type	0,4mM	5min	1	SAVPLM*GTVPLTNQQNNISS#SSVNSTGNGAGVTK	1	[S(19) 39.3], [S(20) 39.3], [S(21) 8.7], [T(26) 8.7], [S(22) 2.0], [S(25) 2.0], [S(1) 0.0], [T(8) 0.0], [T(12) 0.0], [T(33) 0.0]	low	S(601)	n.q.	YMR037C	MSN2	4.18	10300	50.48	3	0	0	0	rep1_SILAC_Msn2_0,4mM_H2O2_5min_tio2_Reiter_20141204.raw
wild type	0,4mM	5min	1	SAVPLM*GTVPLTNQQNNISS#S#SVNS#TGNGAGVTK	3	[S(19) 56.8], [S(20) 56.8], [S(22) 46.2], [S(21) 45.5], [S(25) 44.2], [T(26) 44.2], [T(33) 6.0], [T(12) 0.2], [S(1) 0.0], [T(8) 0.0]	low	S(601),S(602),S(606)	n.q.	YMR037C	MSN2	4.24	14711	73.67	3	0	0	5794	rep1_SILAC_Msn2_0,4mM_H2O2_5min_tio2_Reiter_20141204.raw
wild type	0,4mM	5min	1	SAVPLM*GTVPLTNQQNNISS#S#SVNS#TGNGAGVTK	3	[S(1) 98.2], [S(20) 52.7], [S(25) 46.6], [T(26) 46.6], [S(21) 18.4], [S(22) 18.4], [S(19) 16.3], [T(12) 2.0], [T(8) 0.6], [T(33) 0.3]	low	S(601),S(602),S(606)	n.q.	YMR037C	MSN2	4.78	14954	75.33	3	0	0	7439	rep1_SILAC_Msn2_0,4mM_H2O2_5min_tio2_Reiter_20141204.raw
wild type	0,4mM	5min	1	SAVPLM*GTVPLTNQQNNISS#SS#VNST#GNGAGVTK	3	[S(22) 73.4], [S(25) 73.3], [S(20) 66.7], [S(21) 35.1], [T(26) 26.3], [S(19) 24.4], [T(33) 0.4], [T(12) 0.2], [S(1) 0.0], [T(8) 0.0]	low	S(601),S(603),T(607)	n.q.	YMR037C	MSN2	4.86	14722	73.75	3	0	0	6999	rep1_SILAC_Msn2_0,4mM_H2O2_5min_tio2_Reiter_20141204.raw
wild type	0,4mM	5min	1	KSAVPLMGTVPLTNQQNNISSS#SVNSTGNGAGVTK	1	[S(21) 31.1], [S(22) 31.1], [S(23) 31.1], [S(20) 5.0], [S(26) 0.8], [T(27) 0.8], [S(2) 0.0], [T(9) 0.0], [T(13) 0.0], [T(34) 0.0]	low	S(602)	n.q.	YMR037C	MSN2	5.72	9907	48.74	3	0	1	65000	rep1_SILAC_Msn2_0,4mM_H2O2_5min_tio2_Reiter_20141204.raw
wild type	0,4mM	5min	1	KSAVPLM*GTVPLTNQQNNISSSS#VNSTGNGAGVTK	1	[S(21) 45.6], [S(22) 45.6], [S(23) 7.3], [S(20) 1.2], [S(26) 0.2], [S(2) 0.0], [T(9) 0.0], [T(13) 0.0], [T(27) 0.0], [T(34) 0.0]	low	S(603)	3.77244	YMR037C	MSN2	6.56	8571	43.01	3	0	1	64680	rep1_SILAC_Msn2_0,4mM_H2O2_5min_tio2_Reiter_20141204.raw
wild type	0,4mM	5min	1	KSAVPLMGTVPLTNQQNNISSSS#VNS#TGNGAGVTK	2	[S(22) 96.4], [S(20) 50.5], [S(21) 50.5], [S(23) 2.5], [S(26) 0.1], [S(2) 0.0], [T(9) 0.0], [T(13) 0.0], [T(27) 0.0], [T(34) 0.0]	low	S(603),S(606)	n.q.	YMR037C	MSN2	6.57	11619	56.59	3	0	1	20680	rep1_SILAC_Msn2_0,4mM_H2O2_5min_tio2_Reiter_20141204.raw
wild type	0,4mM	5min	1	SAVPLM*GTVPLTNQQNNISSSS#VNS#TGNGAGVTK	2	[S(25) 95.7], [S(22) 91.8], [S(20) 3.9], [S(21) 3.8], [T(26) 3.8], [S(19) 0.9], [S(1) 0.0], [T(8) 0.0], [T(12) 0.0], [T(33) 0.0]	high	S(603),S(606)	1.26676	YMR037C	MSN2	5.04	12453	60.6	3	0	0	68680	rep1_SILAC_Msn2_0,4mM_H2O2_5min_tio2_Reiter_20141204.raw
wild type	0,4mM	5min	1	SAVPLM*GTVPLTNQQNNISSSSVNS#TGNGAGVTK	1	[S(19) 36.4], [S(20) 36.4], [S(21) 8.4], [S(22) 8.4], [S(25) 8.4], [T(26) 2.0], [S(1) 0.0], [T(8) 0.0], [T(12) 0.0], [T(33) 0.0]	low	S(606)	0.314083	YMR037C	MSN2	4.22	10293	50.45	3	0	0	13470	rep1_SILAC_Msn2_0,4mM_H2O2_5min_tio2_Reiter_20141204.raw
wild type	0,4mM	10min	2	SAVPLM*GTVPLTNQQNNISSSSVNS#TGNGAGVTK	1	[T(12) 26.5], [S(19) 26.5], [S(20) 26.5], [S(21) 6.3], [S(22) 6.3], [S(25) 6.3], [T(26) 1.6], [T(8) 0.1], [S(1) 0.0], [T(33) 0.0]	low	S(606)	n.q.	YMR037C	MSN2	4.01	10772	50.61	3	0	0	153200	rep3_SILAC_Msn2_0,4mM_H2O2_10min_tio2_Reiter_20141204.raw
tsa1∆	0,4mM	15min	1	RPS#YRR	1	[S(3) 94.9], [Y(4) 5.1]	high	S(620)	2.22487	YMR037C	MSN2	2.49	1755	14.32	2	0.337838	1	14450	rep1_SILAC_Msn2_tsa1KO_04mM_15min_try_5%_Reiter_20131206.raw
tsa1∆	0,4mM	15min	1	RKS#M*TPSR	1	[S(3) 99.5], [T(5) 0.2], [S(7) 0.2]	high	S(625)	0.323601	YMR037C	MSN2	2.58	894	8.66	2	0.337838	2	4636	rep1_SILAC_Msn2_tsa1KO_04mM_15min_try_5%_Reiter_20131206.raw
WT/tsa1∆	untreated		1	RKS#MTPSR	1	[S(3) 49.8], [T(5) 49.8], [S(7) 0.4]	low	S(625)	n.q.	YMR037C	MSN2	2.48	835	8.34	2	0.608071	2	190500	rep1_SILAC_Msn2_WTvsTsa1KO_untreated_try_5%_Reiter_20140207.raw
WT/tsa1∆	untreated		1	RKS#MTPSR	1	[S(3) 100.0], [T(5) 0.0], [S(7) 0.0]	high	S(625)	0.793167	YMR037C	MSN2	2.89	867	8.54	2	0.133333	2	6874	rep1_SILAC_Msn2_WTvsTsa1KO_untreated_try_5%_Reiter_20140207.raw
wild type	0,4mM	5min	1	RKS#MTPSR	1	[S(3) 100.0], [T(5) 0.0], [S(7) 0.0]	high	S(625)	n.q.	YMR037C	MSN2	2.59	1043	12.38	2	0.258532	2	3400	rep1_SILAC_Msn2_0,4mM_H2O2_5min_try_1%_Reiter_20141126.raw
tsa1∆	0,4mM	15min	1	RKS#MTPSR	1	[S(3) 99.3], [T(5) 0.7], [S(7) 0.0]	high	S(625)	0.483059	YMR037C	MSN2	3.41	1087	9.31	2	0	2	13380	rep1_SILAC_Msn2_tsa1KO_04mM_15min_FT_20%_Reiter_20131206.raw
tsa1∆	0,4mM	10min	1	RKS#MTPSR	1	[S(3) 98.9], [T(5) 1.1], [S(7) 0.0]	high	S(625)	n.q.	YMR037C	MSN2	2.22	1090	11.9	2	0.788022	2	2632	rep1_SILAC_Msn2_tsa1KO_10min_try_10%_Reiter_20150119.raw
tsa1∆	0,4mM	10min	1	RKS#MTPSR	1	[S(3) 99.0], [T(5) 1.0], [S(7) 0.0]	high	S(625)	0.635687	YMR037C	MSN2	2.3	1102	11.98	2	0.425532	2	7176	rep1_SILAC_Msn2_tsa1KO_10min_try_10%_Reiter_20150119.raw
wild type	0,4mM	5min	1	RKS#MTPSR	1	[S(3) 99.0], [T(5) 0.9], [S(7) 0.1]	high	S(625)	0.959051	YMR037C	MSN2	2.67	1199	11.55	2	0.365764	2	32250	rep1_SILAC_Msn2_0,4mM_H2O2_5min_tio2_Reiter_20141204.raw
tsa1∆	0,4mM	15min	2	RKS#MTPSR	1	[S(3) 79.4], [T(5) 10.3], [S(7) 10.3]	high	S(625)	n.q.	YMR037C	MSN2	2.41	1234	11.72	2	0.353669	2	1489	rep2_SILAC_Msn2_tsa1KO_04mM_15min_try_5%_Reiter_20131206.raw
tsa1∆	0,4mM	15min	2	RKS#MTPSR	1	[S(3) 91.4], [T(5) 8.5], [S(7) 0.1]	high	S(625)	0.672282	YMR037C	MSN2	3.18	1263	11.92	2	0	2	40140	rep2_SILAC_Msn2_tsa1KO_04mM_15min_try_5%_Reiter_20131206.raw
wild type	0,4mM	10min	2	RKS#MTPSR	1	[S(3) 99.9], [T(5) 0.1], [S(7) 0.0]	high	S(625)	0.70321	YMR037C	MSN2	2.62	1297	11.55	2	0.328731	2	43810	rep3_SILAC_Msn2_0,4mM_H2O2_10min_tio2_Reiter_20141204.raw
tsa1∆	0,4mM	15min	2	RKS#MTPSR	1	[S(3) 98.7], [T(5) 1.3], [S(7) 0.0]	high	S(625)	n.q.	YMR037C	MSN2	2.54	1699	13.39	2	0.789474	2	7300	rep2_SILAC_Msn2_tsa1KO_04mM_15min_FT_20%_Reiter_20131206.raw
tsa1∆	0,4mM	15min	1	RKS#MTPSR	1	[S(3) 99.9], [T(5) 0.1], [S(7) 0.0]	high	S(625)	n.q.	YMR037C	MSN2	2.86	1757	14.34	2	0.26178	2	12350	rep1_SILAC_Msn2_tsa1KO_04mM_15min_try_5%_Reiter_20131206.raw
tsa1∆	0,4mM	15min	2	RKS#MTPSR	1	[S(3) 99.9], [T(5) 0.1], [S(7) 0.0]	high	S(625)	0.735123	YMR037C	MSN2	2.81	1763	13.82	2	0.607903	2	4016	rep2_SILAC_Msn2_tsa1KO_04mM_15min_FT_20%_Reiter_20131206.raw
tsa1∆	0,4mM	15min	1	RKS#MTPSR	1	[S(3) 96.5], [T(5) 2.8], [S(7) 0.6]	high	S(625)	n.q.	YMR037C	MSN2	2.6	1781	14.76	2	0.38835	2	1152	rep1_SILAC_Msn2_tsa1KO_04mM_15min_FT_20%_Reiter_20131206.raw
tsa1∆	0,4mM	15min	2	RKS#MTPS#R	2	[S(3) 66.7], [T(5) 66.7], [S(7) 66.7]	low	S(625),S(629)	n.q.	YMR037C	MSN2	2.63	1537	13.77	2	0.357569	2	7124	rep2_SILAC_Msn2_tsa1KO_04mM_15min_try_5%_Reiter_20131206.raw
tsa1∆	0,4mM	15min	2	RKS#MTPS#R	2	[S(3) 99.5], [T(5) 50.3], [S(7) 50.3]	low	S(625),S(629)	n.q.	YMR037C	MSN2	2.85	1690	14.78	2	0.27894	2	1478	rep2_SILAC_Msn2_tsa1KO_04mM_15min_try_5%_Reiter_20131206.raw
tsa1∆	0,4mM	15min	1	RKS#MTPS#R	2	[S(3) 99.3], [S(7) 92.5], [T(5) 8.2]	high	S(625),S(629)	0.695272	YMR037C	MSN2	3.5	1712	14.05	2	0	2	8165	rep1_SILAC_Msn2_tsa1KO_04mM_15min_try_5%_Reiter_20131206.raw
tsa1∆	0,4mM	15min	1	RKS#MTPS#R	2	[S(3) 91.8], [S(7) 91.8], [T(5) 16.4]	high	S(625),S(629)	n.q.	YMR037C	MSN2	3.85	1873	15.07	2	0	2	49620	rep1_SILAC_Msn2_tsa1KO_04mM_15min_try_5%_Reiter_20131206.raw
tsa1∆	0,4mM	15min	1	RKS#MTPS#R	2	[S(7) 99.1], [S(3) 91.5], [T(5) 9.5]	high	S(625),S(629)	n.q.	YMR037C	MSN2	3.21	2037	16.09	2	0	2	10150	rep1_SILAC_Msn2_tsa1KO_04mM_15min_try_5%_Reiter_20131206.raw
tsa1∆	0,4mM	15min	1	S#M*TPS#RRS#SVVIESTK	3	[S(5) 99.4], [S(1) 88.1], [S(8) 88.1], [T(3) 12.2], [S(9) 12.2], [S(14) 0.0], [T(15) 0.0]	high	S(625),S(629),S(632)	n.q.	YMR037C	MSN2	3.14	3632	27.16	2	0	2	4998	rep1_SILAC_Msn2_tsa1KO_04mM_15min_tio2_Reiter_20131206.raw
tsa1∆	0,4mM	15min	1	S#M*TPS#RRS#SVVIESTK	3	[S(9) 92.2], [S(8) 53.7], [S(5) 53.6], [S(1) 50.1], [T(3) 50.1], [S(14) 0.2], [T(15) 0.2]	low	S(625),S(629),S(632)	0.959476	YMR037C	MSN2	4.85	3777	28.02	2	0	2	106600	rep1_SILAC_Msn2_tsa1KO_04mM_15min_tio2_Reiter_20131206.raw
tsa1∆	0,4mM	15min	2	S#M*TPS#RRS#SVVIESTK	3	[S(5) 99.8], [S(8) 98.0], [S(1) 50.1], [T(3) 50.1], [S(9) 1.9], [S(14) 0.0], [T(15) 0.0]	low	S(625),S(629),S(632)	0.916076	YMR037C	MSN2	4.24	3911	27.78	2	0	2	194200	rep2_SILAC_Msn2_tsa1KO_04mM_15min_tio2_Reiter_20131206.raw
tsa1∆	0,4mM	15min	2	S#M*TPS#RRS#SVVIESTK	3	[S(5) 99.9], [S(8) 98.6], [S(1) 50.0], [T(3) 50.0], [S(9) 1.4], [S(14) 0.0], [T(15) 0.0]	low	S(625),S(629),S(632)	n.q.	YMR037C	MSN2	4.74	4102	28.87	2	0	2	25280	rep2_SILAC_Msn2_tsa1KO_04mM_15min_tio2_Reiter_20131206.raw
tsa1∆	0,4mM	10min	1	S#M*TPS#RRS#SVVIESTK	3	[S(5) 89.8], [S(1) 54.6], [T(3) 54.6], [S(8) 50.3], [S(9) 50.3], [S(14) 0.2], [T(15) 0.2]	low	S(625),S(629),S(632)	0.854757	YMR037C	MSN2	3.39	4679	31.6	2	0	2	23840	rep1_SILAC_Msn2_tsa1KO_10min_tio2_Reiter_20150119.raw
wild type	0,4mM	10min	2	S#M*TPS#RRS#SVVIESTK	3	[S(5) 99.8], [T(3) 88.1], [S(8) 50.1], [S(9) 50.1], [S(1) 11.9], [S(14) 0.0], [T(15) 0.0]	low	S(625),S(629),S(632)	0.143387	YMR037C	MSN2	3.89	5995	31.07	2	0	2	155700	rep3_SILAC_Msn2_0,4mM_H2O2_10min_tio2_Reiter_20141204.raw
bcy1∆	0,4mM	15min	2	S#MTPS#RRS#SVVIESTK	3	[T(3) 91.1], [S(5) 91.1], [S(8) 50.0], [S(9) 50.0], [S(1) 17.8], [S(14) 0.0], [T(15) 0.0]	low	S(625),S(629),S(632)	0.920795	YMR037C	MSN2	4.4	3604	36.26	2	0	2	2453	rep2_SILAC_Msn2_bcy1KO_0,4mM_H2O2_15min_tio2_Reiter_20130528.raw
wild type	0,2mM	10min	2	S#M*TPS#RRSS#VVIESTK	3	[S(5) 98.4], [S(1) 82.2], [S(9) 76.4], [T(3) 18.0], [S(8) 17.2], [S(14) 3.9], [T(15) 3.9]	high	S(625),S(629),S(633)	n.q.	YMR037C	MSN2	3.61	5845	33.39	3	0.806452	2	69590	rep2_SILAC_Msn2_0,2mM_H2O2_10min_tio2_Reiter_20120504.raw
wild type	0,2mM	10min	2	S#M*TPS#RRSS#VVIESTK	3	[S(1) 84.1], [S(9) 81.4], [S(5) 81.2], [T(3) 31.0], [S(8) 21.6], [S(14) 0.4], [T(15) 0.2]	high	S(625),S(629),S(633)	0.877361	YMR037C	MSN2	4.68	5870	33.5	3	0	2	61010	rep2_SILAC_Msn2_0,2mM_H2O2_10min_tio2_Reiter_20120504.raw
wild type	0,2mM	10min	2	S#MTPS#RRSS#VVIESTK	3	[S(9) 99.4], [S(1) 85.6], [S(5) 83.5], [T(3) 16.6], [S(8) 14.8], [S(14) 0.0], [T(15) 0.0]	high	S(625),S(629),S(633)	0.739503	YMR037C	MSN2	3.71	6819	37.93	3	0	2	19660	rep2_SILAC_Msn2_0,2mM_H2O2_10min_tio2_Reiter_20120504.raw
wild type	0,8mM	10min	2	S#M*TPSRRS#SVVIESTK	2	[S(5) 76.7], [S(9) 52.1], [S(8) 51.1], [T(3) 13.7], [S(1) 3.3], [S(14) 2.6], [T(15) 0.5]	low	S(625),S(632)	0.650298	YMR037C	MSN2	2.58	4877	28.66	2	0.449775	2	14200	rep2_SILAC_Msn2_0,8mM_H2O2_10min_tio2_Reiter_20120508.raw
wild type	0,4mM	10min	2	S#MTPSRRSS#VVIESTK	2	[S(8) 95.8], [S(5) 73.0], [S(1) 13.6], [T(3) 13.6], [S(9) 3.9], [S(14) 0.0], [T(15) 0.0]	low	S(625),S(633)	1.3667	YMR037C	MSN2	3.57	5635	29.58	2	0	2	231200	rep3_SILAC_Msn2_0,4mM_H2O2_10min_tio2_Reiter_20141204.raw
tsa1∆	0,4mM	15min	2	S#M*TPSRRSS#VVIEST#K	3	[S(9) 96.8], [S(1) 86.4], [T(15) 86.3], [T(3) 13.5], [S(14) 13.5], [S(8) 2.8], [S(5) 0.6]	high	S(625),S(633),T(639)	n.q.	YMR037C	MSN2	3.99	3746	26.83	2	0	2	8802	rep2_SILAC_Msn2_tsa1KO_04mM_15min_tio2_Reiter_20131206.raw
tsa1∆	0,4mM	15min	1	RKS#MT#PSR	2	[S(3) 92.6], [T(5) 53.7], [S(7) 53.7]	low	S(625),T(627)	n.q.	YMR037C	MSN2	2.85	1560	13.06	2	0.26178	2	2363	rep1_SILAC_Msn2_tsa1KO_04mM_15min_try_5%_Reiter_20131206.raw
tsa1∆	0,4mM	15min	1	RKS#MT#PSR	2	[S(3) 92.5], [T(5) 53.7], [S(7) 53.7]	low	S(625),T(627)	n.q.	YMR037C	MSN2	2.88	2210	17.21	2	0	2	10540	rep1_SILAC_Msn2_tsa1KO_04mM_15min_try_5%_Reiter_20131206.raw
wild type	0,4mM	5min	1	S#MT#PSRRSSVVIESTK	2	[S(1) 92.4], [T(3) 87.4], [S(8) 9.1], [S(5) 6.9], [S(9) 4.2], [S(14) 0.0], [T(15) 0.0]	high	S(625),T(627)	1.64671	YMR037C	MSN2	3.7	5370	29.51	2	0	2	174900	rep1_SILAC_Msn2_0,4mM_H2O2_5min_tio2_Reiter_20141204.raw
wild type	0,2mM	10min	2	S#M*T#PSRRS#SVVIESTK	3	[S(1) 96.4], [T(3) 84.4], [S(8) 75.8], [S(5) 26.8], [S(9) 16.5], [S(14) 0.0], [T(15) 0.0]	high	S(625),T(627),S(632)	n.q.	YMR037C	MSN2	3.97	5682	32.6	3	0	2	22800	rep2_SILAC_Msn2_0,2mM_H2O2_10min_tio2_Reiter_20120504.raw
bcy1∆	0,4mM	15min	2	S#MT#PSRRS#SVVIESTK	3	[S(1) 98.7], [T(3) 98.7], [S(8) 89.7], [S(9) 10.1], [S(5) 2.8], [S(14) 0.0], [T(15) 0.0]	high	S(625),T(627),S(632)	n.q.	YMR037C	MSN2	3.89	3529	35.69	2	0	2	11220	rep2_SILAC_Msn2_bcy1KO_0,4mM_H2O2_15min_tio2_Reiter_20130528.raw
wild type	0,4mM	5min	1	S#MT#PSRRS#SVVIESTK	3	[S(1) 99.4], [T(3) 99.4], [S(8) 85.2], [S(9) 14.3], [S(5) 1.8], [S(14) 0.0], [T(15) 0.0]	high	S(625),T(627),S(632)	0.177675	YMR037C	MSN2	4.06	6794	35.51	2	0	2	123800	rep1_SILAC_Msn2_0,4mM_H2O2_5min_tio2_Reiter_20141204.raw
bcy1∆	0,4mM	15min	1	S#MT#PSRRSS#VVIESTK	3	[S(1) 91.3], [T(3) 91.3], [S(9) 90.4], [S(5) 17.4], [S(8) 9.6], [S(14) 0.0], [T(15) 0.0]	high	S(625),T(627),S(633)	0.876779	YMR037C	MSN2	3.35	4350	32.87	2	0	2	13690	rep1_SILAC_Msn2_bcy1KO_0,4mM_H2O2_15min_try_10%_Reiter_20130419.raw
tsa1∆	0,4mM	15min	1	SM*TPS#RRS#SVVIESTK	2	[S(8) 89.3], [S(5) 79.8], [S(9) 11.7], [S(1) 9.6], [T(3) 9.6], [S(14) 0.0], [T(15) 0.0]	high	S(629),S(632)	1.7727	YMR037C	MSN2	3.98	2953	23.09	2	0	2	26970	rep1_SILAC_Msn2_tsa1KO_04mM_15min_tio2_Reiter_20131206.raw
bcy1∆	0,4mM	15min	1	SM*TPS#RRS#SVVIESTK	2	[S(5) 99.5], [S(8) 89.2], [S(9) 10.8], [S(1) 0.2], [T(3) 0.2], [S(14) 0.0], [T(15) 0.0]	high	S(629),S(632)	0.433476	YMR037C	MSN2	2.85	3079	25.25	2	0	2	3083	rep1_SILAC_Msn2_bcy1KO_0,4mM_H2O2_15min_try_10%_Reiter_20130419.raw
tsa1∆	0,4mM	10min	1	SM*TPS#RRS#SVVIESTK	2	[S(8) 91.4], [S(5) 91.3], [S(9) 17.3], [S(1) 0.0], [T(3) 0.0], [S(14) 0.0], [T(15) 0.0]	high	S(629),S(632)	2.42532	YMR037C	MSN2	5.02	3563	25.7	2	0	2	6483	rep1_SILAC_Msn2_tsa1KO_10min_tio2_Reiter_20150119.raw
tsa1∆	0,4mM	10min	1	SM*TPS#RRS#SVVIESTK	2	[S(8) 92.0], [S(5) 91.8], [S(9) 16.0], [S(1) 0.1], [T(3) 0.1], [S(14) 0.0], [T(15) 0.0]	high	S(629),S(632)	n.q.	YMR037C	MSN2	4.48	3568	25.73	2	0	2	58320	rep1_SILAC_Msn2_tsa1KO_10min_tio2_Reiter_20150119.raw
wild type	0,4mM	10min	2	SM*TPS#RRS#SVVIESTK	2	[S(8) 89.4], [S(5) 88.0], [S(9) 20.4], [T(3) 1.8], [S(1) 0.3], [S(14) 0.0], [T(15) 0.0]	high	S(629),S(632)	1.25229	YMR037C	MSN2	4.4	4638	25.54	2	0	2	427200	rep3_SILAC_Msn2_0,4mM_H2O2_10min_tio2_Reiter_20141204.raw
bcy1∆	0,4mM	15min	1	SMTPS#RRS#SVVIESTK	2	[S(5) 95.9], [S(8) 87.7], [S(9) 12.3], [S(1) 2.0], [T(3) 2.0], [S(14) 0.0], [T(15) 0.0]	high	S(629),S(632)	0.554711	YMR037C	MSN2	3.2	3698	28.89	2	0	2	10030	rep1_SILAC_Msn2_bcy1KO_0,4mM_H2O2_15min_try_10%_Reiter_20130419.raw
tsa1∆	0,4mM	15min	1	SM*TPS#RRS#S#VVIESTK	3	[S(9) 99.9], [S(8) 99.8], [S(5) 99.6], [S(1) 0.2], [T(3) 0.2], [S(14) 0.2], [T(15) 0.2]	high	S(629),S(632),S(633)	n.q.	YMR037C	MSN2	2.82	3600	26.95	2	1	2	6074	rep1_SILAC_Msn2_tsa1KO_04mM_15min_tio2_Reiter_20131206.raw
tsa1∆	0,4mM	15min	2	SM*TPS#RRS#S#VVIESTK	3	[S(8) 98.6], [S(9) 97.3], [S(5) 93.3], [T(3) 7.0], [S(1) 2.5], [S(14) 0.6], [T(15) 0.6]	high	S(629),S(632),S(633)	n.q.	YMR037C	MSN2	3.95	3732	26.74	2	0	2	10420	rep2_SILAC_Msn2_tsa1KO_04mM_15min_tio2_Reiter_20131206.raw
bcy1∆	0,4mM	15min	2	SM*TPS#RRSS#VVIESTK	2	[S(5) 98.4], [S(9) 98.4], [S(8) 1.6], [T(3) 1.4], [S(14) 0.2], [S(1) 0.0], [T(15) 0.0]	high	S(629),S(633)	1.24691	YMR037C	MSN2	3.36	2409	27.15	3	0.659341	2	1744	rep2_SILAC_Msn2_bcy1KO_0,4mM_H2O2_15min_tio2_Reiter_20130528.raw
tsa1∆	0,4mM	15min	2	SM*TPS#RRSS#VVIESTK	2	[S(8) 93.3], [S(5) 53.3], [S(9) 53.3], [S(1) 0.0], [T(3) 0.0], [S(14) 0.0], [T(15) 0.0]	low	S(629),S(633)	1.65075	YMR037C	MSN2	5.21	3023	22.66	2	0	2	6317	rep2_SILAC_Msn2_tsa1KO_04mM_15min_tio2_Reiter_20131206.raw
bcy1∆	0,4mM	15min	2	SMTPS#RRSS#VVIESTK	2	[S(5) 94.6], [S(9) 86.1], [S(8) 13.8], [S(1) 2.6], [T(3) 2.6], [S(14) 0.1], [T(15) 0.0]	high	S(629),S(633)	1.17521	YMR037C	MSN2	3.75	2934	31.2	2	0	2	7693	rep2_SILAC_Msn2_bcy1KO_0,4mM_H2O2_15min_tio2_Reiter_20130528.raw
bcy1∆	0,4mM	15min	1	SMTPS#RRSS#VVIESTK	2	[S(9) 86.9], [S(5) 84.9], [S(8) 13.3], [T(3) 12.8], [S(1) 2.1], [S(14) 0.0], [T(15) 0.0]	high	S(629),S(633)	0.624921	YMR037C	MSN2	3.54	3686	28.82	3	0	2	11370	rep1_SILAC_Msn2_bcy1KO_0,4mM_H2O2_15min_try_10%_Reiter_20130419.raw
wild type	0,4mM	10min	1	RS#SVVIESTK	1	[S(2) 85.8], [S(3) 14.1], [S(8) 0.1], [T(9) 0.0]	high	S(632)	n.q.	YMR037C	MSN2	2.52	5501	48.18	2	0.235571	1	184900	rep1_SILAC_Msn2_0,4mM_H2O2_10min_tio2_Reiter_20120507.raw
tsa1∆	0,4mM	15min	2	S#SVVIESTK	1	[S(1) 89.5], [S(2) 10.5], [S(7) 0.0], [T(8) 0.0]	high	S(632)	n.q.	YMR037C	MSN2	2.61	3639	26.67	2	0.357569	0	404500	rep2_SILAC_Msn2_tsa1KO_04mM_15min_try_5%_Reiter_20131206.raw
WT/tsa1∆	untreated		1	S#SVVIESTK	1	[S(1) 92.3], [S(2) 7.7], [S(7) 0.0], [T(8) 0.0]	high	S(632)	0.820161	YMR037C	MSN2	2.51	3849	23.45	2	0.558347	0	318300	rep1_SILAC_Msn2_WTvsTsa1KO_untreated_try_5%_Reiter_20140207.raw
tsa1∆	0,4mM	15min	1	S#SVVIESTK	1	[S(1) 50.0], [S(2) 50.0], [S(7) 0.0], [T(8) 0.0]	low	S(632)	0.93855	YMR037C	MSN2	2.78	4024	27.95	2	0.26178	0	636800	rep1_SILAC_Msn2_tsa1KO_04mM_15min_try_5%_Reiter_20131206.raw
bcy1∆	0,4mM	15min	2	S#SVVIESTKELEEKPFHCHICPK	1	[S(1) 50.0], [S(2) 50.0], [S(7) 0.1], [T(8) 0.0]	low	S(632)	0.836836	YMR037C	MSN2	4.47	3888	38.38	3	0	1	4981	rep2_SILAC_Msn2_bcy1KO_0,4mM_H2O2_15min_tio2_Reiter_20130528.raw
bcy1∆	0,4mM	15min	2	S#SVVIESTKELEEKPFHCHICPK	1	[S(1) 50.0], [S(2) 50.0], [S(7) 0.1], [T(8) 0.0]	low	S(632)	n.q.	YMR037C	MSN2	4.23	3890	38.39	3	0	1	5659	rep2_SILAC_Msn2_bcy1KO_0,4mM_H2O2_15min_tio2_Reiter_20130528.raw
WT/tsa1∆	untreated		1	S#SVVIESTKELEEKPFHCHICPK	1	[S(1) 50.0], [S(2) 50.0], [S(7) 0.0], [T(8) 0.0]	low	S(632)	n.q.	YMR037C	MSN2	3.64	5909	33.1	3	0	1	61430	rep1_SILAC_Msn2_WTvsTsa1KO_untreated_try_5%_Reiter_20140207.raw
bcy1∆	0,4mM	10min	1	S#SVVIESTKELEEKPFHCHICPK	1	[S(1) 50.0], [S(2) 50.0], [S(7) 0.0], [T(8) 0.0]	low	S(632)	0.856638	YMR037C	MSN2	3.8	6030	36.42	3	0	1	164300	rep1_SILAC_Msn2_bcy1KO_10min_tio2_Reiter_20150119.raw
bcy1∆	0,4mM	5min	1	S#SVVIESTKELEEKPFHCHICPK	1	[S(1) 49.8], [S(2) 49.8], [S(7) 0.4], [T(8) 0.0]	low	S(632)	n.q.	YMR037C	MSN2	4.47	6063	36.57	3	0	1	338300	rep1_SILAC_Msn2_bcy1KO_5min_tio2_Reiter_20150119.raw
wild type	0,4mM	10min	2	S#SVVIESTKELEEKPFHCHICPK	1	[S(1) 50.0], [S(2) 50.0], [S(7) 0.1], [T(8) 0.0]	low	S(632)	0.246929	YMR037C	MSN2	4.07	7464	37.06	3	0	1	285600	rep3_SILAC_Msn2_0,4mM_H2O2_10min_tio2_Reiter_20141204.raw
bcy1∆	0,4mM	15min	1	RS#S#VVIESTK	2	[S(2) 100.0], [S(3) 100.0], [S(8) 0.0], [T(9) 0.0]	high	S(632),S(633)	n.q.	YMR037C	MSN2	3.08	3222	26.12	2	0	1	4921	rep1_SILAC_Msn2_bcy1KO_0,4mM_H2O2_15min_try_10%_Reiter_20130419.raw
bcy1∆	0,4mM	15min	1	RS#S#VVIESTK	2	[S(2) 100.0], [S(3) 100.0], [S(8) 0.0], [T(9) 0.0]	high	S(632),S(633)	0.94625	YMR037C	MSN2	3.47	3223	26.13	2	0	1	4163	rep1_SILAC_Msn2_bcy1KO_0,4mM_H2O2_15min_try_10%_Reiter_20130419.raw
wild type	0,4mM	5min	1	SM*TPSRRS#S#VVIESTK	2	[S(8) 98.7], [S(9) 89.8], [S(5) 11.4], [S(1) 0.0], [T(3) 0.0], [S(14) 0.0], [T(15) 0.0]	high	S(632),S(633)	1.58923	YMR037C	MSN2	4.36	4421	25.55	2	0	2	362300	rep1_SILAC_Msn2_0,4mM_H2O2_5min_tio2_Reiter_20141204.raw
wild type	0,2mM	10min	2	SM*TPSRRS#S#VVIESTK	2	[S(9) 100.0], [S(8) 98.4], [S(5) 1.6], [S(1) 0.0], [T(3) 0.0], [S(14) 0.0], [T(15) 0.0]	high	S(632),S(633)	n.q.	YMR037C	MSN2	3.91	4902	29.08	3	0	2	29620	rep2_SILAC_Msn2_0,2mM_H2O2_10min_tio2_Reiter_20120504.raw
wild type	0,8mM	10min	2	SM*TPSRRS#S#VVIESTK	2	[S(8) 79.6], [S(9) 76.8], [S(5) 20.1], [S(1) 17.5], [T(3) 5.8], [S(14) 0.1], [T(15) 0.1]	high	S(632),S(633)	0.171543	YMR037C	MSN2	2.91	5003	29.22	2	0	2	19860	rep2_SILAC_Msn2_0,8mM_H2O2_10min_tio2_Reiter_20120508.raw
wild type	0,8mM	10min	2	SM*TPSRRS#S#VVIESTK	2	[S(9) 95.8], [S(8) 83.3], [S(5) 18.4], [T(3) 1.1], [S(14) 0.5], [T(15) 0.5], [S(1) 0.4]	high	S(632),S(633)	0.18454	YMR037C	MSN2	3.35	5046	29.42	3	0.873362	2	127700	rep2_SILAC_Msn2_0,8mM_H2O2_10min_tio2_Reiter_20120508.raw
wild type	0,2mM	10min	2	RSS#VVIESTK	1	[S(3) 98.7], [S(2) 1.3], [S(8) 0.0], [T(9) 0.0]	high	S(633)	n.q.	YMR037C	MSN2	2.54	1223	5.75	2	0.238095	1	21250	rep2_SILAC_Msn2_0,2mM_H2O2_10min_try_10%_Reiter_20120504.raw
wild type	0,2mM	10min	2	RSS#VVIESTK	1	[S(3) 89.5], [S(2) 10.5], [S(8) 0.0], [T(9) 0.0]	high	S(633)	n.q.	YMR037C	MSN2	2.39	1232	5.8	2	0.301659	1	115100	rep2_SILAC_Msn2_0,2mM_H2O2_10min_try_10%_Reiter_20120504.raw
wild type	0,2mM	10min	2	RSS#VVIESTK	1	[S(3) 92.1], [S(2) 7.9], [S(8) 0.0], [T(9) 0.0]	high	S(633)	0.841427	YMR037C	MSN2	3.42	1247	5.87	2	0	1	422100	rep2_SILAC_Msn2_0,2mM_H2O2_10min_try_10%_Reiter_20120504.raw
wild type	0,2mM	10min	2	RSS#VVIESTK	1	[S(3) 93.3], [S(2) 6.7], [S(8) 0.0], [T(9) 0.0]	high	S(633)	n.q.	YMR037C	MSN2	3.07	1404	6.62	2	0.217865	1	286100	rep2_SILAC_Msn2_0,2mM_H2O2_10min_try_10%_Reiter_20120504.raw
wild type	0,2mM	10min	2	RSS#VVIESTK	1	[S(3) 92.4], [S(2) 7.6], [S(8) 0.0], [T(9) 0.0]	high	S(633)	n.q.	YMR037C	MSN2	2.93	1438	6.79	2	0.217865	1	164200	rep2_SILAC_Msn2_0,2mM_H2O2_10min_try_10%_Reiter_20120504.raw
wild type	0,4mM	15min	1	RSS#VVIESTK	1	[S(3) 90.0], [S(2) 10.0], [S(8) 0.0], [T(9) 0.0]	high	S(633)	n.q.	YMR037C	MSN2	3.23	1462	11.59	2	0	1	288200	rep1_SILAC_Msn2_0,4mM_H2O2_15min_try_10%_Reiter_20121018.raw
wild type	0,4mM	15min	1	RSS#VVIESTK	1	[S(3) 98.8], [S(2) 1.2], [S(8) 0.0], [T(9) 0.0]	high	S(633)	n.q.	YMR037C	MSN2	2.94	1465	11.6	2	0	1	34430	rep1_SILAC_Msn2_0,4mM_H2O2_15min_try_10%_Reiter_20121018.raw
wild type	0,2mM	10min	2	RSS#VVIESTK	1	[S(3) 98.9], [S(2) 1.1], [S(8) 0.0], [T(9) 0.0]	high	S(633)	n.q.	YMR037C	MSN2	3.22	1516	7.16	2	0	1	58490	rep2_SILAC_Msn2_0,2mM_H2O2_10min_try_10%_Reiter_20120504.raw
wild type	0,4mM	15min	1	RSS#VVIESTK	1	[S(3) 85.3], [S(2) 13.6], [S(8) 0.6], [T(9) 0.6]	high	S(633)	0.204331	YMR037C	MSN2	3.34	1527	11.88	2	0	1	648000	rep1_SILAC_Msn2_0,4mM_H2O2_15min_try_10%_Reiter_20121018.raw
wild type	0,4mM	15min	1	RSS#VVIESTK	1	[S(3) 96.6], [S(2) 2.5], [S(8) 0.5], [T(9) 0.5]	high	S(633)	n.q.	YMR037C	MSN2	3.28	1532	11.89	2	0	1	114000	rep1_SILAC_Msn2_0,4mM_H2O2_15min_try_10%_Reiter_20121018.raw
tsa1∆	0,4mM	15min	2	RSS#VVIESTK	1	[S(3) 89.5], [S(2) 10.5], [S(8) 0.0], [T(9) 0.0]	high	S(633)	0.967505	YMR037C	MSN2	3.01	1536	13.55	2	0	1	5403	rep2_SILAC_Msn2_tsa1KO_04mM_15min_tio2_Reiter_20131206.raw
wild type	0,4mM	15min	1	RSS#VVIESTK	1	[S(3) 97.1], [S(2) 2.6], [S(8) 0.1], [T(9) 0.1]	high	S(633)	n.q.	YMR037C	MSN2	2.13	1609	12.22	2	0.818235	1	46570	rep1_SILAC_Msn2_0,4mM_H2O2_15min_try_10%_Reiter_20121018.raw
tsa1∆	0,4mM	10min	1	RSS#VVIESTK	1	[S(3) 87.7], [S(2) 12.3], [S(8) 0.0], [T(9) 0.0]	high	S(633)	0.902442	YMR037C	MSN2	2.63	1751	16.12	2	0.702988	1	13700	rep1_SILAC_Msn2_tsa1KO_10min_tio2_Reiter_20150119.raw
wild type	0,4mM	15min	1	RSS#VVIESTK	1	[S(3) 85.0], [S(8) 11.4], [S(2) 1.8], [T(9) 1.8]	high	S(633)	n.q.	YMR037C	MSN2	2.86	1803	13.09	2	0	1	14530	rep1_SILAC_Msn2_0,4mM_H2O2_15min_tio2_Reiter_20121108.raw
wild type	0,4mM	15min	1	RSS#VVIESTK	1	[S(3) 99.1], [S(2) 0.9], [S(8) 0.0], [T(9) 0.0]	high	S(633)	0.215947	YMR037C	MSN2	3.83	1830	13.21	2	0	1	868700	rep1_SILAC_Msn2_0,4mM_H2O2_15min_tio2_Reiter_20121108.raw
wild type	0,4mM	15min	1	RSS#VVIESTK	1	[S(8) 66.8], [S(3) 15.9], [T(9) 15.9], [S(2) 1.4]	low	S(633)	n.q.	YMR037C	MSN2	2.54	1831	13.22	2	0.666667	1	868700	rep1_SILAC_Msn2_0,4mM_H2O2_15min_tio2_Reiter_20121108.raw
wild type	0,4mM	15min	1	RSS#VVIESTK	1	[S(3) 99.0], [S(2) 1.0], [S(8) 0.0], [T(9) 0.0]	high	S(633)	n.q.	YMR037C	MSN2	2.94	1857	13.33	2	0	1	1179000	rep1_SILAC_Msn2_0,4mM_H2O2_15min_tio2_Reiter_20121108.raw
wild type	0,4mM	15min	1	RSS#VVIESTK	1	[S(3) 96.4], [S(2) 3.3], [S(8) 0.2], [T(9) 0.1]	high	S(633)	n.q.	YMR037C	MSN2	2.63	1858	13.34	2	0.20429	1	1179000	rep1_SILAC_Msn2_0,4mM_H2O2_15min_tio2_Reiter_20121108.raw
wild type	0,4mM	15min	1	RSS#VVIESTK	1	[S(3) 99.0], [S(2) 1.0], [S(8) 0.0], [T(9) 0.0]	high	S(633)	n.q.	YMR037C	MSN2	3.55	1872	13.39	2	0	1	752400	rep1_SILAC_Msn2_0,4mM_H2O2_15min_tio2_Reiter_20121108.raw
wild type	0,4mM	15min	1	RSS#VVIESTK	1	[S(3) 79.1], [S(8) 14.6], [S(2) 3.1], [T(9) 3.1]	high	S(633)	n.q.	YMR037C	MSN2	2.61	1873	13.4	2	0.299103	1	752400	rep1_SILAC_Msn2_0,4mM_H2O2_15min_tio2_Reiter_20121108.raw
wild type	0,4mM	15min	1	RSS#VVIESTK	1	[S(3) 99.1], [S(2) 0.9], [S(8) 0.0], [T(9) 0.0]	high	S(633)	n.q.	YMR037C	MSN2	3.23	1886	13.45	2	0	1	702300	rep1_SILAC_Msn2_0,4mM_H2O2_15min_tio2_Reiter_20121108.raw
wild type	0,4mM	15min	1	RSS#VVIESTK	1	[S(3) 96.4], [S(2) 2.8], [S(8) 0.6], [T(9) 0.2]	high	S(633)	n.q.	YMR037C	MSN2	2.5	1887	13.45	2	0.727934	1	702300	rep1_SILAC_Msn2_0,4mM_H2O2_15min_tio2_Reiter_20121108.raw
wild type	0,4mM	15min	1	RSS#VVIESTK	1	[S(3) 63.1], [S(2) 16.1], [S(8) 16.1], [T(9) 4.8]	low	S(633)	n.q.	YMR037C	MSN2	2.66	1899	13.51	2	0.20429	1	1941000	rep1_SILAC_Msn2_0,4mM_H2O2_15min_tio2_Reiter_20121108.raw
wild type	0,4mM	15min	1	RSS#VVIESTK	1	[S(3) 98.6], [S(2) 1.4], [S(8) 0.0], [T(9) 0.0]	high	S(633)	n.q.	YMR037C	MSN2	3.56	1900	13.51	2	0	1	433200	rep1_SILAC_Msn2_0,4mM_H2O2_15min_tio2_Reiter_20121108.raw
wild type	0,4mM	15min	1	RSS#VVIESTK	1	[S(3) 98.5], [S(2) 1.5], [S(8) 0.0], [T(9) 0.0]	high	S(633)	n.q.	YMR037C	MSN2	3.57	1925	13.63	2	0	1	215800	rep1_SILAC_Msn2_0,4mM_H2O2_15min_tio2_Reiter_20121108.raw
wild type	0,4mM	15min	1	RSS#VVIESTK	1	[S(3) 83.4], [S(2) 16.1], [S(8) 0.4], [T(9) 0.2]	high	S(633)	n.q.	YMR037C	MSN2	2.45	1926	13.63	2	0.978648	1	215800	rep1_SILAC_Msn2_0,4mM_H2O2_15min_tio2_Reiter_20121108.raw
wild type	0,4mM	15min	1	RSS#VVIESTK	1	[S(3) 98.8], [S(2) 1.2], [S(8) 0.0], [T(9) 0.0]	high	S(633)	n.q.	YMR037C	MSN2	3.04	1951	13.75	2	0	1	114400	rep1_SILAC_Msn2_0,4mM_H2O2_15min_tio2_Reiter_20121108.raw
wild type	0,4mM	15min	1	RSS#VVIESTK	1	[S(3) 97.8], [S(2) 1.8], [S(8) 0.3], [T(9) 0.1]	high	S(633)	n.q.	YMR037C	MSN2	2.58	1952	13.75	2	0.487805	1	114400	rep1_SILAC_Msn2_0,4mM_H2O2_15min_tio2_Reiter_20121108.raw
wild type	0,4mM	15min	1	RSS#VVIESTK	1	[S(3) 98.9], [S(2) 1.1], [S(8) 0.0], [T(9) 0.0]	high	S(633)	n.q.	YMR037C	MSN2	3.46	1964	13.81	2	0	1	75500	rep1_SILAC_Msn2_0,4mM_H2O2_15min_tio2_Reiter_20121108.raw
bcy1∆	0,4mM	15min	2	RSS#VVIESTK	1	[S(3) 91.3], [S(2) 8.7], [S(8) 0.0], [T(9) 0.0]	high	S(633)	0.932267	YMR037C	MSN2	3.86	2124	25	2	0	1	84180	rep2_SILAC_Msn2_bcy1KO_0,4mM_H2O2_15min_tio2_Reiter_20130528.raw
bcy1∆	0,4mM	15min	2	RSS#VVIESTK	1	[S(3) 98.6], [S(2) 1.4], [S(8) 0.0], [T(9) 0.0]	high	S(633)	n.q.	YMR037C	MSN2	2.96	2126	25.01	2	0	1	70070	rep2_SILAC_Msn2_bcy1KO_0,4mM_H2O2_15min_tio2_Reiter_20130528.raw
bcy1∆	0,4mM	15min	2	RSS#VVIESTK	1	[S(3) 91.6], [S(2) 8.4], [S(8) 0.0], [T(9) 0.0]	high	S(633)	n.q.	YMR037C	MSN2	3.45	2196	25.55	2	0	1	13190	rep2_SILAC_Msn2_bcy1KO_0,4mM_H2O2_15min_tio2_Reiter_20130528.raw
bcy1∆	0,4mM	15min	2	RSS#VVIESTK	1	[S(3) 97.9], [S(2) 2.1], [S(8) 0.1], [T(9) 0.0]	high	S(633)	n.q.	YMR037C	MSN2	2.77	2205	25.61	2	0.787402	1	15430	rep2_SILAC_Msn2_bcy1KO_0,4mM_H2O2_15min_tio2_Reiter_20130528.raw
bcy1∆	0,4mM	15min	2	RSS#VVIESTK	1	[S(3) 72.7], [S(8) 17.4], [S(2) 4.9], [T(9) 4.9]	low	S(633)	n.q.	YMR037C	MSN2	2.64	2206	25.61	2	0.787402	1	15430	rep2_SILAC_Msn2_bcy1KO_0,4mM_H2O2_15min_tio2_Reiter_20130528.raw
wild type	0,4mM	15min	1	RSS#VVIESTK	1	[S(3) 97.9], [S(2) 1.6], [S(8) 0.3], [T(9) 0.3]	high	S(633)	n.q.	YMR037C	MSN2	2.81	2263	15.21	2	0.20429	1	34210	rep1_SILAC_Msn2_0,4mM_H2O2_15min_tio2_Reiter_20121108.raw
wild type	0,4mM	15min	1	RSS#VVIESTK	1	[S(3) 89.9], [S(2) 10.1], [S(8) 0.0], [T(9) 0.0]	high	S(633)	n.q.	YMR037C	MSN2	3.03	2298	15.36	2	0	1	35700	rep1_SILAC_Msn2_0,4mM_H2O2_15min_tio2_Reiter_20121108.raw
wild type	0,4mM	15min	1	RSS#VVIESTK	1	[S(3) 86.7], [S(2) 5.7], [S(8) 5.7], [T(9) 1.9]	high	S(633)	n.q.	YMR037C	MSN2	2.72	2299	15.36	2	0.20429	1	35700	rep1_SILAC_Msn2_0,4mM_H2O2_15min_tio2_Reiter_20121108.raw
wild type	0,8mM	10min	2	RSS#VVIESTK	1	[S(3) 87.9], [S(2) 12.1], [S(8) 0.0], [T(9) 0.0]	high	S(633)	n.q.	YMR037C	MSN2	2.51	2329	16.67	2	0.572246	1	110600	rep2_SILAC_Msn2_0,8mM_H2O2_10min_tio2_Reiter_20120508.raw
tsa1∆	0,4mM	15min	1	RSS#VVIESTK	1	[S(3) 90.6], [S(2) 9.4], [S(8) 0.0], [T(9) 0.0]	high	S(633)	n.q.	YMR037C	MSN2	3.55	2352	19.46	2	0	1	23420	rep1_SILAC_Msn2_tsa1KO_04mM_15min_tio2_Reiter_20131206.raw
tsa1∆	0,4mM	15min	1	RSS#VVIESTK	1	[S(3) 98.8], [S(2) 1.2], [S(8) 0.0], [T(9) 0.0]	high	S(633)	0.878059	YMR037C	MSN2	4.03	2358	19.49	2	0	1	282000	rep1_SILAC_Msn2_tsa1KO_04mM_15min_tio2_Reiter_20131206.raw
wild type	0,2mM	10min	2	RSS#VVIESTK	1	[S(3) 88.5], [S(2) 11.4], [S(8) 0.1], [T(9) 0.1]	high	S(633)	n.q.	YMR037C	MSN2	2.65	2378	17.2	2	0.642674	1	18540	rep2_SILAC_Msn2_0,2mM_H2O2_10min_tio2_Reiter_20120504.raw
tsa1∆	0,4mM	15min	2	RSS#VVIESTK	1	[S(3) 91.3], [S(2) 8.7], [S(8) 0.0], [T(9) 0.0]	high	S(633)	n.q.	YMR037C	MSN2	3.92	2408	19.01	2	0	1	242300	rep2_SILAC_Msn2_tsa1KO_04mM_15min_tio2_Reiter_20131206.raw
tsa1∆	0,4mM	15min	2	RSS#VVIESTK	1	[S(3) 98.9], [S(2) 1.1], [S(8) 0.0], [T(9) 0.0]	high	S(633)	0.897531	YMR037C	MSN2	4.11	2409	19.01	2	0	1	109000	rep2_SILAC_Msn2_tsa1KO_04mM_15min_tio2_Reiter_20131206.raw
WT/tsa1∆	untreated		2	RSS#VVIESTK	1	[S(3) 98.3], [S(2) 1.7], [S(8) 0.0], [T(9) 0.0]	high	S(633)	0.847566	YMR037C	MSN2	3.56	2448	17.43	2	0	1	130300	rep2_SILAC_Msn2_WTvsTsa1KO_untreated_tio2_Reiter_20140207.raw
tsa1∆	0,4mM	15min	1	RSS#VVIESTK	1	[S(3) 90.1], [S(2) 9.9], [S(8) 0.0], [T(9) 0.0]	high	S(633)	n.q.	YMR037C	MSN2	3.36	2522	20.49	2	0	1	118400	rep1_SILAC_Msn2_tsa1KO_04mM_15min_tio2_Reiter_20131206.raw
WT/tsa1∆	untreated		1	RSS#VVIESTK	1	[S(3) 91.7], [S(2) 8.3], [S(8) 0.0], [T(9) 0.0]	high	S(633)	n.q.	YMR037C	MSN2	3.71	2526	17.4	2	0	1	359700	rep1_SILAC_Msn2_WTvsTsa1KO_untreated_try_5%_Reiter_20140207.raw
WT/tsa1∆	untreated		1	RSS#VVIESTK	1	[S(3) 98.4], [S(2) 1.6], [S(8) 0.0], [T(9) 0.0]	high	S(633)	0.881786	YMR037C	MSN2	3.91	2527	17.4	2	0	1	222000	rep1_SILAC_Msn2_WTvsTsa1KO_untreated_try_5%_Reiter_20140207.raw
bcy1∆	0,4mM	15min	1	RSS#VVIESTK	1	[S(3) 90.8], [S(2) 9.2], [S(8) 0.0], [T(9) 0.0]	high	S(633)	n.q.	YMR037C	MSN2	2.6	2532	21.94	2	0	1	75450	rep1_SILAC_Msn2_bcy1KO_0,4mM_H2O2_15min_try_10%_Reiter_20130419.raw
bcy1∆	0,4mM	15min	1	RSS#VVIESTK	1	[S(3) 99.0], [S(2) 1.0], [S(8) 0.0], [T(9) 0.0]	high	S(633)	n.q.	YMR037C	MSN2	2.63	2533	21.94	2	0	1	35850	rep1_SILAC_Msn2_bcy1KO_0,4mM_H2O2_15min_try_10%_Reiter_20130419.raw
tsa1∆	0,4mM	15min	1	RSS#VVIESTK	1	[S(3) 98.8], [S(2) 1.2], [S(8) 0.0], [T(9) 0.0]	high	S(633)	n.q.	YMR037C	MSN2	3.28	2535	20.56	2	0	1	80120	rep1_SILAC_Msn2_tsa1KO_04mM_15min_tio2_Reiter_20131206.raw
WT/tsa1∆	untreated		2	RSS#VVIESTK	1	[S(3) 92.0], [S(2) 8.0], [S(8) 0.0], [T(9) 0.0]	high	S(633)	0.85665	YMR037C	MSN2	3.61	2541	17.41	2	0	1	344200	rep2_SILAC_Msn2_WTvsTsa1KO_untreated_try_5%_Reiter_20140207.raw
WT/tsa1∆	untreated		2	RSS#VVIESTK	1	[S(3) 98.8], [S(2) 1.2], [S(8) 0.0], [T(9) 0.0]	high	S(633)	n.q.	YMR037C	MSN2	3.55	2542	17.42	2	0	1	197800	rep2_SILAC_Msn2_WTvsTsa1KO_untreated_try_5%_Reiter_20140207.raw
tsa1∆	0,4mM	10min	1	RSS#VVIESTK	1	[S(3) 91.3], [S(2) 8.7], [S(8) 0.0], [T(9) 0.0]	high	S(633)	0.880795	YMR037C	MSN2	3.88	2574	21.53	2	0	1	85330	rep1_SILAC_Msn2_tsa1KO_10min_try_10%_Reiter_20150119.raw
tsa1∆	0,4mM	10min	1	RSS#VVIESTK	1	[S(3) 99.3], [S(2) 0.7], [S(8) 0.0], [T(9) 0.0]	high	S(633)	n.q.	YMR037C	MSN2	3.25	2575	21.54	2	0	1	51980	rep1_SILAC_Msn2_tsa1KO_10min_try_10%_Reiter_20150119.raw
tsa1∆	0,4mM	15min	2	RSS#VVIESTK	1	[S(3) 98.9], [S(2) 1.1], [S(8) 0.0], [T(9) 0.0]	high	S(633)	n.q.	YMR037C	MSN2	3.21	2590	20.08	2	0	1	79800	rep2_SILAC_Msn2_tsa1KO_04mM_15min_tio2_Reiter_20131206.raw
tsa1∆	0,4mM	15min	2	RSS#VVIESTK	1	[S(3) 98.0], [S(2) 1.9], [S(8) 0.0], [T(9) 0.0]	high	S(633)	n.q.	YMR037C	MSN2	3.2	2591	20.09	2	0	1	62200	rep2_SILAC_Msn2_tsa1KO_04mM_15min_tio2_Reiter_20131206.raw
wild type	0,4mM	15min	1	RSS#VVIESTK	1	[S(3) 96.9], [S(2) 3.1], [S(8) 0.1], [T(9) 0.0]	high	S(633)	n.q.	YMR037C	MSN2	2.47	2595	16.76	2	0.727934	1	15890	rep1_SILAC_Msn2_0,4mM_H2O2_15min_tio2_Reiter_20121108.raw
WT/tsa1∆	untreated		1	RSS#VVIESTK	1	[S(3) 98.2], [S(2) 1.8], [S(8) 0.0], [T(9) 0.0]	high	S(633)	n.q.	YMR037C	MSN2	3.46	2616	18.3	2	0	1	52880	rep1_SILAC_Msn2_WTvsTsa1KO_untreated_tio2_Reiter_20140207.raw
bcy1∆	0,4mM	15min	1	RSS#VVIESTK	1	[S(3) 98.9], [S(2) 1.1], [S(8) 0.0], [T(9) 0.0]	high	S(633)	n.q.	YMR037C	MSN2	2.52	2621	22.48	2	0	1	98050	rep1_SILAC_Msn2_bcy1KO_0,4mM_H2O2_15min_try_10%_Reiter_20130419.raw
bcy1∆	0,4mM	15min	1	RSS#VVIESTK	1	[S(3) 90.1], [S(2) 9.9], [S(8) 0.0], [T(9) 0.0]	high	S(633)	0.780191	YMR037C	MSN2	2.64	2635	22.56	2	0	1	109100	rep1_SILAC_Msn2_bcy1KO_0,4mM_H2O2_15min_try_10%_Reiter_20130419.raw
WT/tsa1∆	untreated		2	RSS#VVIESTK	1	[S(3) 98.5], [S(2) 1.5], [S(8) 0.0], [T(9) 0.0]	high	S(633)	n.q.	YMR037C	MSN2	3.07	2671	18.51	2	0.297619	1	90110	rep2_SILAC_Msn2_WTvsTsa1KO_untreated_tio2_Reiter_20140207.raw
tsa1∆	0,4mM	10min	1	RSS#VVIESTK	1	[S(3) 91.3], [S(2) 8.7], [S(8) 0.0], [T(9) 0.0]	high	S(633)	n.q.	YMR037C	MSN2	3.09	2672	22.15	2	0	1	8878	rep1_SILAC_Msn2_tsa1KO_10min_try_10%_Reiter_20150119.raw
WT/tsa1∆	untreated		2	RSS#VVIESTK	1	[S(3) 98.5], [S(2) 1.5], [S(8) 0.0], [T(9) 0.0]	high	S(633)	n.q.	YMR037C	MSN2	3.27	2672	18.52	2	0	1	62090	rep2_SILAC_Msn2_WTvsTsa1KO_untreated_tio2_Reiter_20140207.raw
tsa1∆	0,4mM	15min	1	RSS#VVIESTK	1	[S(3) 88.6], [S(2) 11.4], [S(8) 0.0], [T(9) 0.0]	high	S(633)	n.q.	YMR037C	MSN2	2.98	2712	21.64	2	1	1	13590	rep1_SILAC_Msn2_tsa1KO_04mM_15min_tio2_Reiter_20131206.raw
bcy1∆	0,4mM	15min	1	RSS#VVIESTK	1	[S(3) 98.1], [S(2) 1.9], [S(8) 0.0], [T(9) 0.0]	high	S(633)	n.q.	YMR037C	MSN2	2.85	2724	23.1	2	0	1	20220	rep1_SILAC_Msn2_bcy1KO_0,4mM_H2O2_15min_try_10%_Reiter_20130419.raw
WT/tsa1∆	untreated		1	RSS#VVIESTK	1	[S(3) 92.8], [S(2) 3.2], [S(8) 3.2], [T(9) 0.8]	high	S(633)	n.q.	YMR037C	MSN2	2.44	2746	18.43	2	0.697425	1	32580	rep1_SILAC_Msn2_WTvsTsa1KO_untreated_try_5%_Reiter_20140207.raw
bcy1∆	0,4mM	5min	1	RSS#VVIESTK	1	[S(3) 98.7], [S(2) 1.3], [S(8) 0.0], [T(9) 0.0]	high	S(633)	n.q.	YMR037C	MSN2	3.24	2792	21.42	2	0	1	54820	rep1_SILAC_Msn2_bcy1KO_5min_tio2_Reiter_20150119.raw
tsa1∆	0,4mM	10min	1	RSS#VVIESTK	1	[S(3) 91.4], [S(2) 8.6], [S(8) 0.0], [T(9) 0.0]	high	S(633)	n.q.	YMR037C	MSN2	3.27	2799	21.77	2	0	1	250700	rep1_SILAC_Msn2_tsa1KO_10min_tio2_Reiter_20150119.raw
tsa1∆	0,4mM	10min	1	RSS#VVIESTK	1	[S(3) 97.6], [S(2) 2.3], [S(8) 0.1], [T(9) 0.0]	high	S(633)	n.q.	YMR037C	MSN2	3.22	2800	21.78	2	0	1	122900	rep1_SILAC_Msn2_tsa1KO_10min_tio2_Reiter_20150119.raw
bcy1∆	0,4mM	10min	1	RSS#VVIESTK	1	[S(3) 98.8], [S(2) 1.2], [S(8) 0.0], [T(9) 0.0]	high	S(633)	0.946071	YMR037C	MSN2	3.67	2820	21.55	2	0	1	83650	rep1_SILAC_Msn2_bcy1KO_10min_tio2_Reiter_20150119.raw
bcy1∆	0,4mM	5min	1	RSS#VVIESTK	1	[S(3) 90.9], [S(2) 9.1], [S(8) 0.0], [T(9) 0.0]	high	S(633)	1.01743	YMR037C	MSN2	3.69	2826	21.6	2	0	1	2221000	rep1_SILAC_Msn2_bcy1KO_5min_tio2_Reiter_20150119.raw
bcy1∆	0,4mM	10min	1	RSS#VVIESTK	1	[S(3) 91.6], [S(2) 8.4], [S(8) 0.0], [T(9) 0.0]	high	S(633)	1.05385	YMR037C	MSN2	3.99	2828	21.84	2	0	1	21620	rep1_SILAC_Msn2_bcy1KO_10min_try_1%_Reiter_20141212.raw
bcy1∆	0,4mM	10min	1	RSS#VVIESTK	1	[S(3) 99.0], [S(2) 1.0], [S(8) 0.0], [T(9) 0.0]	high	S(633)	n.q.	YMR037C	MSN2	3.43	2838	21.9	2	0	1	215300	rep1_SILAC_Msn2_bcy1KO_10min_try_1%_Reiter_20141212.raw
wild type	0,4mM	5min	1	RSS#VVIESTK	1	[S(3) 90.7], [S(2) 9.3], [S(8) 0.0], [T(9) 0.0]	high	S(633)	n.q.	YMR037C	MSN2	3.5	2872	22.51	2	0	1	20570	rep1_SILAC_Msn2_0,4mM_H2O2_5min_try_1%_Reiter_20141126.raw
tsa1∆	0,4mM	15min	2	RSS#VVIESTK	1	[S(3) 90.9], [S(2) 9.1], [S(8) 0.0], [T(9) 0.0]	high	S(633)	n.q.	YMR037C	MSN2	3.35	2872	22.22	2	0	1	4742	rep2_SILAC_Msn2_tsa1KO_04mM_15min_try_5%_Reiter_20131206.raw
wild type	0,4mM	5min	1	RSS#VVIESTK	1	[S(3) 99.0], [S(2) 1.0], [S(8) 0.0], [T(9) 0.0]	high	S(633)	0.581241	YMR037C	MSN2	3.79	2877	22.54	2	0	1	177000	rep1_SILAC_Msn2_0,4mM_H2O2_5min_try_1%_Reiter_20141126.raw
tsa1∆	0,4mM	15min	2	RSS#VVIESTK	1	[S(3) 99.0], [S(2) 1.0], [S(8) 0.0], [T(9) 0.0]	high	S(633)	0.927956	YMR037C	MSN2	4.14	2880	22.27	2	0	1	190600	rep2_SILAC_Msn2_tsa1KO_04mM_15min_try_5%_Reiter_20131206.raw
tsa1∆	0,4mM	15min	2	RSS#VVIESTK	1	[S(3) 98.9], [S(2) 1.1], [S(8) 0.0], [T(9) 0.0]	high	S(633)	0.858616	YMR037C	MSN2	3.29	2893	22.34	3	0	1	62130	rep2_SILAC_Msn2_tsa1KO_04mM_15min_try_5%_Reiter_20131206.raw
bcy1∆	0,4mM	5min	1	RSS#VVIESTK	1	[S(3) 91.4], [S(2) 8.6], [S(8) 0.0], [T(9) 0.0]	high	S(633)	1.13048	YMR037C	MSN2	3.62	2894	22.08	2	0	1	14620	rep1_SILAC_Msn2_bcy1KO_5min_try_1%_Reiter_20141212.raw
bcy1∆	0,4mM	5min	1	RSS#VVIESTK	1	[S(3) 98.5], [S(2) 1.5], [S(8) 0.0], [T(9) 0.0]	high	S(633)	n.q.	YMR037C	MSN2	2.71	2898	21.95	2	0	1	51300	rep1_SILAC_Msn2_bcy1KO_5min_tio2_Reiter_20150119.raw
bcy1∆	0,4mM	5min	1	RSS#VVIESTK	1	[S(3) 98.9], [S(2) 1.1], [S(8) 0.0], [T(9) 0.0]	high	S(633)	n.q.	YMR037C	MSN2	3.48	2902	22.13	2	0	1	198300	rep1_SILAC_Msn2_bcy1KO_5min_try_1%_Reiter_20141212.raw
tsa1∆	0,4mM	10min	1	RSS#VVIESTK	1	[S(3) 98.7], [S(2) 1.3], [S(8) 0.0], [T(9) 0.0]	high	S(633)	0.862951	YMR037C	MSN2	3.48	2904	22.31	2	0	1	129600	rep1_SILAC_Msn2_tsa1KO_10min_tio2_Reiter_20150119.raw
tsa1∆	0,4mM	15min	1	RSS#VVIESTK	1	[S(3) 92.0], [S(2) 8.0], [S(8) 0.0], [T(9) 0.0]	high	S(633)	n.q.	YMR037C	MSN2	3.23	2909	22.96	2	0	1	5735	rep1_SILAC_Msn2_tsa1KO_04mM_15min_FT_20%_Reiter_20131206.raw
bcy1∆	0,4mM	10min	1	RSS#VVIESTK	1	[S(3) 90.4], [S(2) 9.6], [S(8) 0.0], [T(9) 0.0]	high	S(633)	n.q.	YMR037C	MSN2	3.23	2925	22.44	2	0	1	4916	rep1_SILAC_Msn2_bcy1KO_10min_try_1%_Reiter_20141212.raw
bcy1∆	0,4mM	10min	1	RSS#VVIESTK	1	[S(3) 98.2], [S(2) 1.8], [S(8) 0.0], [T(9) 0.0]	high	S(633)	n.q.	YMR037C	MSN2	2.68	2928	22.1	2	0.347625	1	50940	rep1_SILAC_Msn2_bcy1KO_10min_tio2_Reiter_20150119.raw
bcy1∆	0,4mM	15min	2	RSS#VVIESTK	1	[S(3) 91.3], [S(2) 8.7], [S(8) 0.0], [T(9) 0.0]	high	S(633)	0.952226	YMR037C	MSN2	3.17	2931	25.13	2	0	1	9654	rep2_SILAC_Msn2_bcy1KO_0,4mM_H2O2_15min_try_5%_Reiter_20130527.raw
bcy1∆	0,4mM	10min	1	RSS#VVIESTK	1	[S(3) 97.9], [S(2) 2.0], [S(8) 0.0], [T(9) 0.0]	high	S(633)	n.q.	YMR037C	MSN2	2.97	2932	22.12	2	0	1	60510	rep1_SILAC_Msn2_bcy1KO_10min_tio2_Reiter_20150119.raw
bcy1∆	0,4mM	15min	2	RSS#VVIESTK	1	[S(3) 98.7], [S(2) 1.3], [S(8) 0.0], [T(9) 0.0]	high	S(633)	n.q.	YMR037C	MSN2	2.8	2934	25.15	2	0.173611	1	702400	rep2_SILAC_Msn2_bcy1KO_0,4mM_H2O2_15min_try_5%_Reiter_20130527.raw
WT/tsa1∆	untreated		2	RSS#VVIESTK	1	[S(3) 98.0], [S(2) 1.9], [S(8) 0.0], [T(9) 0.0]	high	S(633)	0.854818	YMR037C	MSN2	3.04	2943	19.85	2	0.555556	1	22110	rep2_SILAC_Msn2_WTvsTsa1KO_untreated_tio2_Reiter_20140207.raw
tsa1∆	0,4mM	15min	1	RSS#VVIESTK	1	[S(3) 98.8], [S(2) 1.2], [S(8) 0.0], [T(9) 0.0]	high	S(633)	n.q.	YMR037C	MSN2	3.74	2961	23.28	2	0	1	124100	rep1_SILAC_Msn2_tsa1KO_04mM_15min_FT_20%_Reiter_20131206.raw
wild type	0,8mM	10min	1	RSS#VVIESTK	1	[S(3) 81.8], [S(2) 13.2], [S(8) 2.5], [T(9) 2.5]	high	S(633)	n.q.	YMR037C	MSN2	2.3	2986	12.88	2	0.326797	1	30550	rep1_SILAC_Msn2_0,8mM_H2O2_10min_try_10%_Reiter_20120418.raw
bcy1∆	0,4mM	15min	1	RSS#VVIESTK	1	[S(3) 90.3], [S(2) 9.7], [S(8) 0.0], [T(9) 0.0]	high	S(633)	n.q.	YMR037C	MSN2	2.32	3014	24.24	2	0.956023	1	26080	rep1_SILAC_Msn2_bcy1KO_0,4mM_H2O2_15min_tio2_Reiter_20130503.raw
bcy1∆	0,4mM	15min	1	RSS#VVIESTK	1	[S(3) 98.8], [S(2) 1.2], [S(8) 0.0], [T(9) 0.0]	high	S(633)	0.773752	YMR037C	MSN2	2.79	3022	24.29	2	0.446429	1	73640	rep1_SILAC_Msn2_bcy1KO_0,4mM_H2O2_15min_tio2_Reiter_20130503.raw
bcy1∆	0,4mM	15min	1	RSS#VVIESTK	1	[S(3) 93.0], [S(2) 3.1], [S(8) 3.1], [T(9) 0.7]	high	S(633)	n.q.	YMR037C	MSN2	2.58	3023	24.29	2	0.6	1	73640	rep1_SILAC_Msn2_bcy1KO_0,4mM_H2O2_15min_tio2_Reiter_20130503.raw
wild type	0,4mM	10min	1	RSS#VVIESTK	1	[S(2) 49.1], [S(3) 49.1], [S(8) 1.4], [T(9) 0.3]	low	S(633)	n.q.	YMR037C	MSN2	2.26	3024	13.08	2	0.23912	1	126200	rep1_SILAC_Msn2_0,4mM_H2O2_10min_try_10%_Reiter_20120418.raw
bcy1∆	0,4mM	15min	2	RSS#VVIESTK	1	[S(3) 98.4], [S(2) 1.6], [S(8) 0.0], [T(9) 0.0]	high	S(633)	n.q.	YMR037C	MSN2	2.36	3025	25.66	2	0.58072	1	314900	rep2_SILAC_Msn2_bcy1KO_0,4mM_H2O2_15min_try_5%_Reiter_20130527.raw
wild type	0,4mM	10min	2	RSS#VVIESTK	1	[S(3) 90.3], [S(2) 9.7], [S(8) 0.0], [T(9) 0.0]	high	S(633)	0.475897	YMR037C	MSN2	3.72	3033	22.4	2	0	1	14090	rep3_SILAC_Msn2_0,4mM_H2O2_10min_try_1%_Reiter_20141126.raw
bcy1∆	0,4mM	15min	2	RSS#VVIESTK	1	[S(3) 92.1], [S(2) 7.9], [S(8) 0.0], [T(9) 0.0]	high	S(633)	n.q.	YMR037C	MSN2	2.84	3039	25.74	2	0	1	313800	rep2_SILAC_Msn2_bcy1KO_0,4mM_H2O2_15min_try_5%_Reiter_20130527.raw
wild type	0,4mM	10min	2	RSS#VVIESTK	1	[S(3) 98.8], [S(2) 1.2], [S(8) 0.0], [T(9) 0.0]	high	S(633)	n.q.	YMR037C	MSN2	3.46	3041	22.43	2	0	1	109100	rep3_SILAC_Msn2_0,4mM_H2O2_10min_try_1%_Reiter_20141126.raw
tsa1∆	0,4mM	15min	2	RSS#VVIESTK	1	[S(3) 91.7], [S(2) 8.3], [S(8) 0.0], [T(9) 0.0]	high	S(633)	n.q.	YMR037C	MSN2	2.96	3046	23.26	2	0	1	445200	rep2_SILAC_Msn2_tsa1KO_04mM_15min_try_5%_Reiter_20131206.raw
wild type	0,4mM	10min	1	RSS#VVIESTK	1	[S(3) 87.5], [S(2) 12.4], [S(8) 0.0], [T(9) 0.0]	high	S(633)	0.39255	YMR037C	MSN2	2.63	3047	13.16	2	0	1	106600	rep1_SILAC_Msn2_0,4mM_H2O2_10min_try_10%_Reiter_20120418.raw
wild type	0,4mM	10min	1	RSS#VVIESTK	1	[S(3) 93.5], [S(2) 4.2], [S(8) 1.1], [T(9) 1.1]	high	S(633)	n.q.	YMR037C	MSN2	2.14	3049	13.16	2	0.468683	1	56750	rep1_SILAC_Msn2_0,4mM_H2O2_10min_try_10%_Reiter_20120418.raw
tsa1∆	0,4mM	10min	1	RSS#VVIESTK	1	[S(3) 98.6], [S(2) 1.4], [S(8) 0.0], [T(9) 0.0]	high	S(633)	n.q.	YMR037C	MSN2	3.04	3049	23.07	2	0	1	28350	rep1_SILAC_Msn2_tsa1KO_10min_tio2_Reiter_20150119.raw
bcy1∆	0,4mM	15min	1	RSS#VVIESTK	1	[S(3) 98.5], [S(2) 1.4], [S(8) 0.0], [T(9) 0.0]	high	S(633)	n.q.	YMR037C	MSN2	2.26	3057	25.11	2	0.281955	1	2803	rep1_SILAC_Msn2_bcy1KO_0,4mM_H2O2_15min_try_10%_Reiter_20130419.raw
wild type	0,2mM	10min	1	RSS#VVIESTK	1	[S(3) 98.1], [S(2) 1.6], [T(9) 0.3], [S(8) 0.1]	high	S(633)	n.q.	YMR037C	MSN2	2.56	3059	12.86	2	0.119976	1	27290	rep1_SILAC_Msn2_0,2mM_H2O2_10min_try_10%_Reiter_20120418.raw
tsa1∆	0,4mM	15min	1	RSS#VVIESTK	1	[S(3) 91.6], [S(2) 8.4], [S(8) 0.0], [T(9) 0.0]	high	S(633)	0.88072	YMR037C	MSN2	3.94	3069	23.99	2	0	1	396300	rep1_SILAC_Msn2_tsa1KO_04mM_15min_FT_20%_Reiter_20131206.raw
bcy1∆	0,4mM	15min	1	RSS#VVIESTK	1	[S(3) 98.7], [S(2) 1.3], [S(8) 0.0], [T(9) 0.0]	high	S(633)	n.q.	YMR037C	MSN2	2.67	3084	24.67	2	0.446429	1	11590	rep1_SILAC_Msn2_bcy1KO_0,4mM_H2O2_15min_tio2_Reiter_20130503.raw
wild type	0,8mM	10min	1	RSS#VVIESTK	1	[S(3) 98.2], [S(2) 1.8], [S(8) 0.0], [T(9) 0.0]	high	S(633)	0.0958148	YMR037C	MSN2	2.68	3101	13.29	2	0.117925	1	22870	rep1_SILAC_Msn2_0,8mM_H2O2_10min_try_10%_Reiter_20120418.raw
tsa1∆	0,4mM	15min	1	RSS#VVIESTK	1	[S(2) 50.0], [S(3) 50.0], [S(8) 0.0], [T(9) 0.0]	low	S(633)	0.867575	YMR037C	MSN2	3.34	3114	24.29	3	0	1	8658	rep1_SILAC_Msn2_tsa1KO_04mM_15min_FT_20%_Reiter_20131206.raw
wild type	0,2mM	10min	1	RSS#VVIESTK	1	[S(3) 98.4], [S(2) 1.5], [S(8) 0.0], [T(9) 0.0]	high	S(633)	0.725146	YMR037C	MSN2	3.11	3115	13.06	2	0.119976	1	121900	rep1_SILAC_Msn2_0,2mM_H2O2_10min_try_10%_Reiter_20120418.raw
tsa1∆	0,4mM	15min	1	RSS#VVIESTK	1	[S(3) 97.9], [S(2) 2.1], [S(8) 0.0], [T(9) 0.0]	high	S(633)	n.q.	YMR037C	MSN2	3.9	3119	24.33	2	0	1	294200	rep1_SILAC_Msn2_tsa1KO_04mM_15min_FT_20%_Reiter_20131206.raw
bcy1∆	0,4mM	15min	2	RSS#VVIESTK	1	[S(3) 96.9], [S(2) 2.5], [S(8) 0.5], [T(9) 0.1]	high	S(633)	n.q.	YMR037C	MSN2	2.7	3120	26.18	2	0.332005	1	108000	rep2_SILAC_Msn2_bcy1KO_0,4mM_H2O2_15min_try_5%_Reiter_20130527.raw
bcy1∆	0,4mM	15min	2	RSS#VVIESTK	1	[S(3) 97.2], [S(2) 2.2], [S(8) 0.4], [T(9) 0.1]	high	S(633)	n.q.	YMR037C	MSN2	2.47	3144	26.31	2	0.428135	1	126300	rep2_SILAC_Msn2_bcy1KO_0,4mM_H2O2_15min_try_5%_Reiter_20130527.raw
wild type	0,2mM	10min	1	RSS#VVIESTK	1	[S(2) 50.0], [S(3) 50.0], [S(8) 0.0], [T(9) 0.0]	low	S(633)	n.q.	YMR037C	MSN2	2.75	3149	13.18	2	0.119976	1	95340	rep1_SILAC_Msn2_0,2mM_H2O2_10min_try_10%_Reiter_20120418.raw
bcy1∆	0,4mM	15min	1	RSS#VVIESTK	1	[S(3) 98.4], [S(2) 1.5], [S(8) 0.0], [T(9) 0.0]	high	S(633)	n.q.	YMR037C	MSN2	2.5	3184	25.31	2	0.6	1	2870	rep1_SILAC_Msn2_bcy1KO_0,4mM_H2O2_15min_tio2_Reiter_20130503.raw
tsa1∆	0,4mM	15min	1	RSS#VVIESTK	1	[S(3) 92.2], [S(2) 7.8], [S(8) 0.0], [T(9) 0.0]	high	S(633)	n.q.	YMR037C	MSN2	3.73	3220	25.02	2	0	1	96130	rep1_SILAC_Msn2_tsa1KO_04mM_15min_FT_20%_Reiter_20131206.raw
bcy1∆	0,4mM	15min	2	RSS#VVIESTK	1	[S(3) 98.3], [S(2) 1.6], [S(8) 0.0], [T(9) 0.0]	high	S(633)	n.q.	YMR037C	MSN2	2.28	3227	26.76	2	0.815661	1	35390	rep2_SILAC_Msn2_bcy1KO_0,4mM_H2O2_15min_try_5%_Reiter_20130527.raw
wild type	0,2mM	10min	1	RSS#VVIESTK	1	[S(3) 97.1], [S(2) 2.1], [S(8) 0.4], [T(9) 0.4]	high	S(633)	n.q.	YMR037C	MSN2	2.52	3231	13.47	2	0.119976	1	15240	rep1_SILAC_Msn2_0,2mM_H2O2_10min_try_10%_Reiter_20120418.raw
tsa1∆	0,4mM	15min	2	RSS#VVIESTK	1	[S(3) 99.2], [S(2) 0.8], [S(8) 0.0], [T(9) 0.0]	high	S(633)	n.q.	YMR037C	MSN2	3.42	3244	24.39	2	0	1	60400	rep2_SILAC_Msn2_tsa1KO_04mM_15min_try_5%_Reiter_20131206.raw
tsa1∆	0,4mM	15min	1	RSS#VVIESTK	1	[S(3) 99.0], [S(2) 1.0], [S(8) 0.0], [T(9) 0.0]	high	S(633)	n.q.	YMR037C	MSN2	3.24	3265	25.34	2	0	1	55520	rep1_SILAC_Msn2_tsa1KO_04mM_15min_FT_20%_Reiter_20131206.raw
tsa1∆	0,4mM	15min	2	RSS#VVIESTK	1	[S(3) 98.6], [S(2) 1.4], [S(8) 0.0], [T(9) 0.0]	high	S(633)	n.q.	YMR037C	MSN2	3.98	3266	24.51	2	0	1	60650	rep2_SILAC_Msn2_tsa1KO_04mM_15min_try_5%_Reiter_20131206.raw
tsa1∆	0,4mM	15min	1	RSS#VVIESTK	1	[S(3) 87.8], [S(2) 12.2], [S(8) 0.0], [T(9) 0.0]	high	S(633)	n.q.	YMR037C	MSN2	3.44	3344	24.08	2	0	1	7113	rep1_SILAC_Msn2_tsa1KO_04mM_15min_try_5%_Reiter_20131206.raw
tsa1∆	0,4mM	10min	1	RSS#VVIESTK	1	[S(3) 88.8], [S(2) 11.2], [S(8) 0.0], [T(9) 0.0]	high	S(633)	n.q.	YMR037C	MSN2	2.62	3356	24.61	2	0.702988	1	16540	rep1_SILAC_Msn2_tsa1KO_10min_tio2_Reiter_20150119.raw
tsa1∆	0,4mM	15min	1	RSS#VVIESTK	1	[S(3) 91.3], [S(2) 8.7], [S(8) 0.0], [T(9) 0.0]	high	S(633)	n.q.	YMR037C	MSN2	3.62	3383	26.12	2	0	1	29220	rep1_SILAC_Msn2_tsa1KO_04mM_15min_FT_20%_Reiter_20131206.raw
bcy1∆	0,4mM	15min	2	RSS#VVIESTK	1	[S(3) 98.8], [S(2) 1.2], [S(8) 0.0], [T(9) 0.0]	high	S(633)	n.q.	YMR037C	MSN2	2.57	3405	27.75	2	0.332005	1	18970	rep2_SILAC_Msn2_bcy1KO_0,4mM_H2O2_15min_try_5%_Reiter_20130527.raw
tsa1∆	0,4mM	15min	1	RSS#VVIESTK	1	[S(3) 98.5], [S(2) 1.5], [S(8) 0.0], [T(9) 0.0]	high	S(633)	n.q.	YMR037C	MSN2	3.98	3424	26.38	2	0	1	21900	rep1_SILAC_Msn2_tsa1KO_04mM_15min_FT_20%_Reiter_20131206.raw
tsa1∆	0,4mM	15min	2	RSS#VVIESTK	1	[S(3) 89.5], [S(2) 10.5], [S(8) 0.0], [T(9) 0.0]	high	S(633)	n.q.	YMR037C	MSN2	2.59	3434	25.38	2	0.607903	1	3096	rep2_SILAC_Msn2_tsa1KO_04mM_15min_FT_20%_Reiter_20131206.raw
wild type	0,4mM	5min	1	RSS#VVIESTK	1	[S(3) 98.8], [S(2) 1.2], [S(8) 0.0], [T(9) 0.0]	high	S(633)	0.579696	YMR037C	MSN2	4.05	3435	21.44	2	0	1	475500	rep1_SILAC_Msn2_0,4mM_H2O2_5min_tio2_Reiter_20141204.raw
wild type	0,4mM	5min	1	RSS#VVIESTK	1	[S(3) 92.0], [S(2) 8.0], [S(8) 0.0], [T(9) 0.0]	high	S(633)	n.q.	YMR037C	MSN2	3.87	3444	21.47	2	0	1	15830000	rep1_SILAC_Msn2_0,4mM_H2O2_5min_tio2_Reiter_20141204.raw
bcy1∆	0,4mM	15min	1	RSS#VVIESTK	1	[S(2) 50.0], [S(3) 50.0], [S(8) 0.0], [T(9) 0.0]	low	S(633)	n.q.	YMR037C	MSN2	2.09	3465	27.52	2	0.925212	1	1265	rep1_SILAC_Msn2_bcy1KO_0,4mM_H2O2_15min_try_10%_Reiter_20130419.raw
tsa1∆	0,4mM	15min	2	RSS#VVIESTK	1	[S(3) 90.7], [S(2) 9.3], [S(8) 0.0], [T(9) 0.0]	high	S(633)	n.q.	YMR037C	MSN2	3.61	3483	25.78	2	0	1	29560	rep2_SILAC_Msn2_tsa1KO_04mM_15min_try_5%_Reiter_20131206.raw
bcy1∆	0,4mM	15min	2	RSS#VVIESTK	1	[S(3) 96.7], [S(2) 2.4], [S(8) 0.5], [T(9) 0.5]	high	S(633)	n.q.	YMR037C	MSN2	2.9	3504	28.3	2	0	1	11800	rep2_SILAC_Msn2_bcy1KO_0,4mM_H2O2_15min_try_5%_Reiter_20130527.raw
tsa1∆	0,4mM	15min	1	RSS#VVIESTK	1	[S(3) 98.3], [S(2) 1.7], [S(8) 0.0], [T(9) 0.0]	high	S(633)	0.893353	YMR037C	MSN2	3.69	3531	25.13	2	0	1	550600	rep1_SILAC_Msn2_tsa1KO_04mM_15min_try_5%_Reiter_20131206.raw
tsa1∆	0,4mM	15min	1	RSS#VVIESTK	1	[S(3) 90.3], [S(2) 9.7], [S(8) 0.0], [T(9) 0.0]	high	S(633)	0.896108	YMR037C	MSN2	3.18	3548	25.23	3	0	1	9334	rep1_SILAC_Msn2_tsa1KO_04mM_15min_try_5%_Reiter_20131206.raw
wild type	0,4mM	5min	1	RSS#VVIESTK	1	[S(3) 99.0], [S(2) 1.0], [S(8) 0.0], [T(9) 0.0]	high	S(633)	n.q.	YMR037C	MSN2	3.33	3549	21.93	2	0	1	1584000	rep1_SILAC_Msn2_0,4mM_H2O2_5min_tio2_Reiter_20141204.raw
tsa1∆	0,4mM	15min	1	RSS#VVIESTK	1	[S(3) 92.3], [S(2) 7.7], [S(8) 0.0], [T(9) 0.0]	high	S(633)	n.q.	YMR037C	MSN2	3.46	3557	25.29	2	0	1	417500	rep1_SILAC_Msn2_tsa1KO_04mM_15min_try_5%_Reiter_20131206.raw
wild type	0,4mM	5min	1	RSS#VVIESTK	1	[S(3) 89.9], [S(2) 10.1], [S(8) 0.0], [T(9) 0.0]	high	S(633)	n.q.	YMR037C	MSN2	3.68	3562	21.98	2	0	1	1625000	rep1_SILAC_Msn2_0,4mM_H2O2_5min_tio2_Reiter_20141204.raw
tsa1∆	0,4mM	15min	2	RSS#VVIESTK	1	[S(3) 91.6], [S(2) 8.4], [S(8) 0.0], [T(9) 0.0]	high	S(633)	0.901007	YMR037C	MSN2	4.15	3564	26.41	2	0	1	152700	rep2_SILAC_Msn2_tsa1KO_04mM_15min_FT_20%_Reiter_20131206.raw
tsa1∆	0,4mM	15min	2	RSS#VVIESTK	1	[S(3) 98.5], [S(2) 1.5], [S(8) 0.0], [T(9) 0.0]	high	S(633)	n.q.	YMR037C	MSN2	3.64	3590	26.59	2	0	1	92650	rep2_SILAC_Msn2_tsa1KO_04mM_15min_FT_20%_Reiter_20131206.raw
tsa1∆	0,4mM	15min	1	RSS#VVIESTK	1	[S(3) 98.3], [S(2) 1.7], [S(8) 0.0], [T(9) 0.0]	high	S(633)	n.q.	YMR037C	MSN2	2.99	3612	27.58	2	0	1	9444	rep1_SILAC_Msn2_tsa1KO_04mM_15min_FT_20%_Reiter_20131206.raw
tsa1∆	0,4mM	15min	2	RSS#VVIESTK	1	[S(3) 89.8], [S(2) 10.2], [S(8) 0.0], [T(9) 0.0]	high	S(633)	n.q.	YMR037C	MSN2	3.36	3614	26.51	2	0	1	22700	rep2_SILAC_Msn2_tsa1KO_04mM_15min_try_5%_Reiter_20131206.raw
wild type	0,4mM	10min	2	RSS#VVIESTK	1	[S(3) 98.8], [S(2) 1.2], [S(8) 0.0], [T(9) 0.0]	high	S(633)	n.q.	YMR037C	MSN2	3.58	3620	21.39	2	0	1	1152000	rep3_SILAC_Msn2_0,4mM_H2O2_10min_tio2_Reiter_20141204.raw
wild type	0,4mM	10min	2	RSS#VVIESTK	1	[S(3) 91.6], [S(2) 8.4], [S(8) 0.0], [T(9) 0.0]	high	S(633)	0.4728	YMR037C	MSN2	4.02	3645	21.49	2	0	1	58780000	rep3_SILAC_Msn2_0,4mM_H2O2_10min_tio2_Reiter_20141204.raw
wild type	0,8mM	10min	2	RSS#VVIESTK	1	[S(3) 90.9], [S(2) 9.1], [S(8) 0.0], [T(9) 0.0]	high	S(633)	n.q.	YMR037C	MSN2	3.56	3671	23.28	2	0	1	416700	rep2_SILAC_Msn2_0,8mM_H2O2_10min_tio2_Reiter_20120508.raw
wild type	0,8mM	10min	2	RSS#VVIESTK	1	[S(3) 98.2], [S(2) 1.7], [S(8) 0.1], [T(9) 0.0]	high	S(633)	n.q.	YMR037C	MSN2	2.52	3679	23.31	2	0.572246	1	44860	rep2_SILAC_Msn2_0,8mM_H2O2_10min_tio2_Reiter_20120508.raw
tsa1∆	0,4mM	15min	2	RSS#VVIESTK	1	[S(3) 91.3], [S(2) 8.7], [S(8) 0.0], [T(9) 0.0]	high	S(633)	n.q.	YMR037C	MSN2	2.96	3679	26.89	2	0	1	22900	rep2_SILAC_Msn2_tsa1KO_04mM_15min_try_5%_Reiter_20131206.raw
wild type	0,8mM	10min	2	RSS#VVIESTK	1	[S(3) 92.4], [S(2) 7.6], [S(8) 0.0], [T(9) 0.0]	high	S(633)	n.q.	YMR037C	MSN2	2.94	3694	23.38	2	0	1	4399000	rep2_SILAC_Msn2_0,8mM_H2O2_10min_tio2_Reiter_20120508.raw
wild type	0,8mM	10min	2	RSS#VVIESTK	1	[S(3) 85.8], [S(2) 14.1], [S(8) 0.0], [T(9) 0.0]	high	S(633)	n.q.	YMR037C	MSN2	2.76	3695	23.39	2	0.185874	1	4399000	rep2_SILAC_Msn2_0,8mM_H2O2_10min_tio2_Reiter_20120508.raw
wild type	0,8mM	10min	2	RSS#VVIESTK	1	[S(3) 98.8], [S(2) 1.2], [S(8) 0.0], [T(9) 0.0]	high	S(633)	n.q.	YMR037C	MSN2	3.29	3696	23.39	2	0	1	588700	rep2_SILAC_Msn2_0,8mM_H2O2_10min_tio2_Reiter_20120508.raw
wild type	0,8mM	10min	2	RSS#VVIESTK	1	[S(3) 71.5], [S(8) 18.0], [S(2) 5.3], [T(9) 5.3]	low	S(633)	n.q.	YMR037C	MSN2	2.73	3697	23.39	2	0.322061	1	588700	rep2_SILAC_Msn2_0,8mM_H2O2_10min_tio2_Reiter_20120508.raw
tsa1∆	0,4mM	15min	2	RSS#VVIESTK	1	[S(3) 92.2], [S(2) 7.8], [S(8) 0.0], [T(9) 0.0]	high	S(633)	n.q.	YMR037C	MSN2	3.18	3711	27.43	2	0.607903	1	20320	rep2_SILAC_Msn2_tsa1KO_04mM_15min_FT_20%_Reiter_20131206.raw
tsa1∆	0,4mM	15min	1	RSS#VVIESTK	1	[S(3) 98.8], [S(2) 1.2], [S(8) 0.0], [T(9) 0.0]	high	S(633)	n.q.	YMR037C	MSN2	3.79	3713	26.19	2	0	1	79380	rep1_SILAC_Msn2_tsa1KO_04mM_15min_try_5%_Reiter_20131206.raw
wild type	0,8mM	10min	2	RSS#VVIESTK	1	[S(3) 99.4], [S(2) 0.6], [S(8) 0.0], [T(9) 0.0]	high	S(633)	n.q.	YMR037C	MSN2	3.69	3719	23.49	2	0	1	13950000	rep2_SILAC_Msn2_0,8mM_H2O2_10min_tio2_Reiter_20120508.raw
wild type	0,8mM	10min	2	RSS#VVIESTK	1	[S(3) 99.2], [S(2) 0.8], [S(8) 0.0], [T(9) 0.0]	high	S(633)	n.q.	YMR037C	MSN2	2.92	3720	23.49	2	0	1	2101000	rep2_SILAC_Msn2_0,8mM_H2O2_10min_tio2_Reiter_20120508.raw
tsa1∆	0,4mM	15min	2	RSS#VVIESTK	1	[S(3) 98.3], [S(2) 1.7], [S(8) 0.0], [T(9) 0.0]	high	S(633)	n.q.	YMR037C	MSN2	3.86	3737	27.65	2	0	1	14350	rep2_SILAC_Msn2_tsa1KO_04mM_15min_FT_20%_Reiter_20131206.raw
tsa1∆	0,4mM	15min	1	RSS#VVIESTK	1	[S(3) 90.3], [S(2) 9.7], [S(8) 0.0], [T(9) 0.0]	high	S(633)	n.q.	YMR037C	MSN2	3.23	3739	26.32	2	0	1	102800	rep1_SILAC_Msn2_tsa1KO_04mM_15min_try_5%_Reiter_20131206.raw
wild type	0,2mM	10min	2	RSS#VVIESTK	1	[S(3) 99.0], [S(2) 1.0], [S(8) 0.0], [T(9) 0.0]	high	S(633)	n.q.	YMR037C	MSN2	2.8	3741	23.74	2	0.291121	1	20450	rep2_SILAC_Msn2_0,2mM_H2O2_10min_tio2_Reiter_20120504.raw
wild type	0,8mM	10min	2	RSS#VVIESTK	1	[S(3) 91.8], [S(2) 8.2], [S(8) 0.0], [T(9) 0.0]	high	S(633)	n.q.	YMR037C	MSN2	3.34	3742	23.59	2	0	1	12050000	rep2_SILAC_Msn2_0,8mM_H2O2_10min_tio2_Reiter_20120508.raw
wild type	0,8mM	10min	2	RSS#VVIESTK	1	[S(3) 90.0], [S(2) 4.4], [S(8) 4.4], [T(9) 1.2]	high	S(633)	n.q.	YMR037C	MSN2	2.78	3743	23.59	2	0	1	12050000	rep2_SILAC_Msn2_0,8mM_H2O2_10min_tio2_Reiter_20120508.raw
wild type	0,8mM	10min	2	RSS#VVIESTK	1	[S(3) 99.0], [S(2) 1.0], [S(8) 0.0], [T(9) 0.0]	high	S(633)	n.q.	YMR037C	MSN2	3.08	3744	23.59	2	0	1	1840000	rep2_SILAC_Msn2_0,8mM_H2O2_10min_tio2_Reiter_20120508.raw
wild type	0,8mM	10min	2	RSS#VVIESTK	1	[S(3) 42.2], [S(8) 42.2], [T(9) 11.7], [S(2) 3.9]	low	S(633)	n.q.	YMR037C	MSN2	2.51	3745	23.6	2	0.572246	1	1840000	rep2_SILAC_Msn2_0,8mM_H2O2_10min_tio2_Reiter_20120508.raw
wild type	0,4mM	10min	2	RSS#VVIESTK	1	[S(3) 97.8], [S(2) 2.2], [S(8) 0.0], [T(9) 0.0]	high	S(633)	n.q.	YMR037C	MSN2	3.17	3752	21.93	2	0	1	482000	rep3_SILAC_Msn2_0,4mM_H2O2_10min_tio2_Reiter_20141204.raw
wild type	0,2mM	10min	2	RSS#VVIESTK	1	[S(3) 92.2], [S(2) 7.8], [S(8) 0.0], [T(9) 0.0]	high	S(633)	n.q.	YMR037C	MSN2	3.52	3757	23.82	2	0	1	1168000	rep2_SILAC_Msn2_0,2mM_H2O2_10min_tio2_Reiter_20120504.raw
wild type	0,2mM	10min	2	RSS#VVIESTK	1	[S(3) 85.8], [S(2) 14.1], [S(8) 0.1], [T(9) 0.0]	high	S(633)	n.q.	YMR037C	MSN2	2.68	3758	23.82	2	0.534045	1	1168000	rep2_SILAC_Msn2_0,2mM_H2O2_10min_tio2_Reiter_20120504.raw
wild type	0,2mM	10min	2	RSS#VVIESTK	1	[S(3) 99.0], [S(2) 1.0], [S(8) 0.0], [T(9) 0.0]	high	S(633)	n.q.	YMR037C	MSN2	3.42	3759	23.82	2	0	1	803400	rep2_SILAC_Msn2_0,2mM_H2O2_10min_tio2_Reiter_20120504.raw
wild type	0,2mM	10min	2	RSS#VVIESTK	1	[S(3) 43.6], [S(8) 43.6], [T(9) 10.1], [S(2) 2.7]	low	S(633)	n.q.	YMR037C	MSN2	2.61	3760	23.83	2	0.753769	1	803400	rep2_SILAC_Msn2_0,2mM_H2O2_10min_tio2_Reiter_20120504.raw
wild type	0,8mM	10min	2	RSS#VVIESTK	1	[S(3) 92.1], [S(2) 7.9], [S(8) 0.0], [T(9) 0.0]	high	S(633)	n.q.	YMR037C	MSN2	3.6	3767	23.69	2	0	1	8089000	rep2_SILAC_Msn2_0,8mM_H2O2_10min_tio2_Reiter_20120508.raw
wild type	0,8mM	10min	2	RSS#VVIESTK	1	[S(3) 98.7], [S(2) 1.3], [S(8) 0.0], [T(9) 0.0]	high	S(633)	n.q.	YMR037C	MSN2	3.25	3768	23.7	2	0	1	1175000	rep2_SILAC_Msn2_0,8mM_H2O2_10min_tio2_Reiter_20120508.raw
tsa1∆	0,4mM	15min	1	RSS#VVIESTK	1	[S(3) 99.0], [S(2) 1.0], [S(8) 0.0], [T(9) 0.0]	high	S(633)	n.q.	YMR037C	MSN2	3.32	3777	28.64	2	0	1	11300	rep1_SILAC_Msn2_tsa1KO_04mM_15min_FT_20%_Reiter_20131206.raw
wild type	0,2mM	10min	2	RSS#VVIESTK	1	[S(3) 91.0], [S(2) 9.0], [S(8) 0.0], [T(9) 0.0]	high	S(633)	n.q.	YMR037C	MSN2	3.13	3781	23.92	2	0	1	9665000	rep2_SILAC_Msn2_0,2mM_H2O2_10min_tio2_Reiter_20120504.raw
wild type	0,2mM	10min	2	RSS#VVIESTK	1	[S(3) 98.9], [S(2) 1.1], [S(8) 0.0], [T(9) 0.0]	high	S(633)	n.q.	YMR037C	MSN2	2.96	3782	23.93	2	0.291121	1	7422000	rep2_SILAC_Msn2_0,2mM_H2O2_10min_tio2_Reiter_20120504.raw
wild type	0,2mM	10min	2	RSS#VVIESTK	1	[S(3) 75.4], [S(8) 16.3], [S(2) 4.2], [T(9) 4.2]	high	S(633)	n.q.	YMR037C	MSN2	2.64	3783	23.93	2	0.642674	1	7422000	rep2_SILAC_Msn2_0,2mM_H2O2_10min_tio2_Reiter_20120504.raw
tsa1∆	0,4mM	15min	2	RSS#VVIESTK	1	[S(3) 98.8], [S(2) 1.2], [S(8) 0.0], [T(9) 0.0]	high	S(633)	n.q.	YMR037C	MSN2	3.25	3804	27.61	2	0	1	12740	rep2_SILAC_Msn2_tsa1KO_04mM_15min_try_5%_Reiter_20131206.raw
wild type	0,2mM	10min	2	RSS#VVIESTK	1	[S(3) 92.6], [S(2) 7.4], [S(8) 0.0], [T(9) 0.0]	high	S(633)	n.q.	YMR037C	MSN2	3.63	3806	24.03	2	0	1	10400000	rep2_SILAC_Msn2_0,2mM_H2O2_10min_tio2_Reiter_20120504.raw
wild type	0,2mM	10min	2	RSS#VVIESTK	1	[S(3) 86.2], [S(2) 13.7], [S(8) 0.0], [T(9) 0.0]	high	S(633)	n.q.	YMR037C	MSN2	2.61	3807	24.04	2	0.753769	1	10400000	rep2_SILAC_Msn2_0,2mM_H2O2_10min_tio2_Reiter_20120504.raw
wild type	0,2mM	10min	2	RSS#VVIESTK	1	[S(3) 91.0], [S(2) 9.0], [S(8) 0.0], [T(9) 0.0]	high	S(633)	n.q.	YMR037C	MSN2	3	3808	24.04	2	0.291121	1	8793000	rep2_SILAC_Msn2_0,2mM_H2O2_10min_tio2_Reiter_20120504.raw
wild type	0,2mM	10min	2	RSS#VVIESTK	1	[S(3) 88.6], [S(2) 3.8], [S(8) 3.8], [T(9) 3.8]	high	S(633)	n.q.	YMR037C	MSN2	2.54	3809	24.04	2	0.938967	1	8793000	rep2_SILAC_Msn2_0,2mM_H2O2_10min_tio2_Reiter_20120504.raw
wild type	0,8mM	10min	2	RSS#VVIESTK	1	[S(3) 90.5], [S(2) 9.5], [S(8) 0.0], [T(9) 0.0]	high	S(633)	n.q.	YMR037C	MSN2	2.96	3812	23.89	2	0	1	2731000	rep2_SILAC_Msn2_0,8mM_H2O2_10min_tio2_Reiter_20120508.raw
wild type	0,8mM	10min	2	RSS#VVIESTK	1	[S(3) 99.2], [S(2) 0.8], [S(8) 0.0], [T(9) 0.0]	high	S(633)	n.q.	YMR037C	MSN2	3.37	3813	23.9	2	0	1	430600	rep2_SILAC_Msn2_0,8mM_H2O2_10min_tio2_Reiter_20120508.raw
wild type	0,8mM	10min	2	RSS#VVIESTK	1	[S(3) 84.5], [S(2) 6.6], [S(8) 6.6], [T(9) 2.3]	high	S(633)	n.q.	YMR037C	MSN2	2.73	3814	23.9	2	0.322061	1	430600	rep2_SILAC_Msn2_0,8mM_H2O2_10min_tio2_Reiter_20120508.raw
wild type	0,4mM	10min	2	RSS#VVIESTK	1	[S(3) 98.9], [S(2) 1.1], [S(8) 0.0], [T(9) 0.0]	high	S(633)	n.q.	YMR037C	MSN2	3.57	3814	22.18	2	0	1	577500	rep3_SILAC_Msn2_0,4mM_H2O2_10min_tio2_Reiter_20141204.raw
tsa1∆	0,4mM	15min	1	RSS#VVIESTK	1	[S(3) 98.6], [S(2) 1.4], [S(8) 0.0], [T(9) 0.0]	high	S(633)	0.985212	YMR037C	MSN2	3.61	3827	28.98	2	0	1	10490	rep1_SILAC_Msn2_tsa1KO_04mM_15min_FT_20%_Reiter_20131206.raw
wild type	0,2mM	10min	2	RSS#VVIESTK	1	[S(3) 90.1], [S(2) 9.9], [S(8) 0.0], [T(9) 0.0]	high	S(633)	n.q.	YMR037C	MSN2	3.68	3830	24.13	2	0	1	6986000	rep2_SILAC_Msn2_0,2mM_H2O2_10min_tio2_Reiter_20120504.raw
wild type	0,2mM	10min	2	RSS#VVIESTK	1	[S(3) 99.1], [S(2) 0.9], [S(8) 0.0], [T(9) 0.0]	high	S(633)	n.q.	YMR037C	MSN2	3.51	3831	24.14	2	0	1	6028000	rep2_SILAC_Msn2_0,2mM_H2O2_10min_tio2_Reiter_20120504.raw
wild type	0,2mM	10min	2	RSS#VVIESTK	1	[S(3) 76.3], [S(8) 15.9], [S(2) 3.9], [T(9) 3.9]	high	S(633)	n.q.	YMR037C	MSN2	2.54	3832	24.14	2	0.938967	1	6028000	rep2_SILAC_Msn2_0,2mM_H2O2_10min_tio2_Reiter_20120504.raw
wild type	0,8mM	10min	2	RSS#VVIESTK	1	[S(3) 91.1], [S(2) 8.9], [S(8) 0.0], [T(9) 0.0]	high	S(633)	n.q.	YMR037C	MSN2	3.56	3835	23.99	2	0	1	1460000	rep2_SILAC_Msn2_0,8mM_H2O2_10min_tio2_Reiter_20120508.raw
wild type	0,8mM	10min	2	RSS#VVIESTK	1	[S(3) 85.3], [S(2) 14.6], [S(8) 0.1], [T(9) 0.0]	high	S(633)	n.q.	YMR037C	MSN2	2.57	3836	23.99	2	0.449775	1	1460000	rep2_SILAC_Msn2_0,8mM_H2O2_10min_tio2_Reiter_20120508.raw
wild type	0,8mM	10min	2	RSS#VVIESTK	1	[S(3) 98.6], [S(2) 1.4], [S(8) 0.0], [T(9) 0.0]	high	S(633)	n.q.	YMR037C	MSN2	2.66	3838	24	2	0.322061	1	231800	rep2_SILAC_Msn2_0,8mM_H2O2_10min_tio2_Reiter_20120508.raw
wild type	0,8mM	10min	2	RSS#VVIESTK	1	[S(3) 92.3], [S(2) 3.4], [S(8) 3.4], [T(9) 0.8]	high	S(633)	n.q.	YMR037C	MSN2	2.83	3839	24	2	0	1	231800	rep2_SILAC_Msn2_0,8mM_H2O2_10min_tio2_Reiter_20120508.raw
wild type	0,2mM	10min	2	RSS#VVIESTK	1	[S(3) 90.9], [S(2) 9.1], [S(8) 0.0], [T(9) 0.0]	high	S(633)	n.q.	YMR037C	MSN2	3.41	3855	24.25	2	0	1	3791000	rep2_SILAC_Msn2_0,2mM_H2O2_10min_tio2_Reiter_20120504.raw
wild type	0,2mM	10min	2	RSS#VVIESTK	1	[S(3) 87.3], [S(2) 12.6], [S(8) 0.1], [T(9) 0.0]	high	S(633)	n.q.	YMR037C	MSN2	2.83	3856	24.25	2	0.291121	1	3791000	rep2_SILAC_Msn2_0,2mM_H2O2_10min_tio2_Reiter_20120504.raw
wild type	0,2mM	10min	2	RSS#VVIESTK	1	[S(3) 99.2], [S(2) 0.8], [S(8) 0.0], [T(9) 0.0]	high	S(633)	n.q.	YMR037C	MSN2	3.51	3857	24.25	2	0	1	3336000	rep2_SILAC_Msn2_0,2mM_H2O2_10min_tio2_Reiter_20120504.raw
wild type	0,2mM	10min	2	RSS#VVIESTK	1	[S(3) 88.0], [S(2) 5.2], [S(8) 5.2], [T(9) 1.6]	high	S(633)	n.q.	YMR037C	MSN2	2.73	3858	24.26	2	0.534045	1	3336000	rep2_SILAC_Msn2_0,2mM_H2O2_10min_tio2_Reiter_20120504.raw
wild type	0,2mM	10min	2	RSS#VVIESTK	1	[S(3) 91.5], [S(2) 8.5], [S(8) 0.0], [T(9) 0.0]	high	S(633)	0.828785	YMR037C	MSN2	3.7	3880	24.36	2	0	1	1894000	rep2_SILAC_Msn2_0,2mM_H2O2_10min_tio2_Reiter_20120504.raw
wild type	0,2mM	10min	2	RSS#VVIESTK	1	[S(3) 85.7], [S(2) 14.1], [S(8) 0.2], [T(9) 0.1]	high	S(633)	n.q.	YMR037C	MSN2	2.82	3881	24.36	2	0.291121	1	1894000	rep2_SILAC_Msn2_0,2mM_H2O2_10min_tio2_Reiter_20120504.raw
wild type	0,2mM	10min	2	RSS#VVIESTK	1	[S(3) 99.0], [S(2) 1.0], [S(8) 0.0], [T(9) 0.0]	high	S(633)	n.q.	YMR037C	MSN2	3.11	3882	24.36	2	0	1	1639000	rep2_SILAC_Msn2_0,2mM_H2O2_10min_tio2_Reiter_20120504.raw
wild type	0,2mM	10min	2	RSS#VVIESTK	1	[S(3) 78.1], [S(8) 15.0], [S(2) 3.4], [T(9) 3.4]	high	S(633)	n.q.	YMR037C	MSN2	2.77	3883	24.37	2	0.291121	1	1639000	rep2_SILAC_Msn2_0,2mM_H2O2_10min_tio2_Reiter_20120504.raw
wild type	0,2mM	10min	2	RSS#VVIESTK	1	[S(3) 92.4], [S(2) 7.6], [S(8) 0.0], [T(9) 0.0]	high	S(633)	n.q.	YMR037C	MSN2	3.1	3906	24.47	2	0	1	1170000	rep2_SILAC_Msn2_0,2mM_H2O2_10min_tio2_Reiter_20120504.raw
wild type	0,2mM	10min	2	RSS#VVIESTK	1	[S(3) 86.2], [S(2) 13.7], [S(8) 0.0], [T(9) 0.0]	high	S(633)	n.q.	YMR037C	MSN2	2.77	3907	24.47	2	0.291121	1	1170000	rep2_SILAC_Msn2_0,2mM_H2O2_10min_tio2_Reiter_20120504.raw
wild type	0,2mM	10min	2	RSS#VVIESTK	1	[S(3) 99.1], [S(2) 0.9], [S(8) 0.0], [T(9) 0.0]	high	S(633)	n.q.	YMR037C	MSN2	2.83	3908	24.48	2	0.291121	1	1007000	rep2_SILAC_Msn2_0,2mM_H2O2_10min_tio2_Reiter_20120504.raw
tsa1∆	0,4mM	15min	1	RSS#VVIESTK	1	[S(3) 98.4], [S(2) 1.6], [S(8) 0.0], [T(9) 0.0]	high	S(633)	n.q.	YMR037C	MSN2	3.71	3909	27.27	2	0	1	33550	rep1_SILAC_Msn2_tsa1KO_04mM_15min_try_5%_Reiter_20131206.raw
wild type	0,2mM	10min	2	RSS#VVIESTK	1	[S(3) 75.4], [S(8) 16.3], [S(2) 4.2], [T(9) 4.2]	high	S(633)	n.q.	YMR037C	MSN2	2.69	3909	24.48	2	0.534045	1	1007000	rep2_SILAC_Msn2_0,2mM_H2O2_10min_tio2_Reiter_20120504.raw
tsa1∆	0,4mM	15min	1	RSS#VVIESTK	1	[S(3) 91.1], [S(2) 8.9], [S(8) 0.0], [T(9) 0.0]	high	S(633)	n.q.	YMR037C	MSN2	3.45	3920	27.34	2	0	1	50540	rep1_SILAC_Msn2_tsa1KO_04mM_15min_try_5%_Reiter_20131206.raw
tsa1∆	0,4mM	15min	2	RSS#VVIESTK	1	[S(3) 98.8], [S(2) 1.2], [S(8) 0.0], [T(9) 0.0]	high	S(633)	n.q.	YMR037C	MSN2	3.61	3922	28.26	2	0	1	25360	rep2_SILAC_Msn2_tsa1KO_04mM_15min_try_5%_Reiter_20131206.raw
wild type	0,8mM	10min	2	RSS#VVIESTK	1	[S(3) 91.4], [S(2) 8.6], [S(8) 0.0], [T(9) 0.0]	high	S(633)	0.180629	YMR037C	MSN2	3.72	3930	24.42	2	0	1	191700	rep2_SILAC_Msn2_0,8mM_H2O2_10min_tio2_Reiter_20120508.raw
wild type	0,2mM	10min	2	RSS#VVIESTK	1	[S(3) 98.8], [S(2) 1.2], [S(8) 0.0], [T(9) 0.0]	high	S(633)	n.q.	YMR037C	MSN2	2.96	3931	24.58	2	0.291121	1	516200	rep2_SILAC_Msn2_0,2mM_H2O2_10min_tio2_Reiter_20120504.raw
wild type	0,8mM	10min	2	RSS#VVIESTK	1	[S(3) 80.0], [S(2) 18.0], [S(8) 1.5], [T(9) 0.5]	high	S(633)	n.q.	YMR037C	MSN2	2.57	3931	24.43	2	0.449775	1	191700	rep2_SILAC_Msn2_0,8mM_H2O2_10min_tio2_Reiter_20120508.raw
wild type	0,2mM	10min	2	RSS#VVIESTK	1	[S(3) 96.4], [S(2) 2.8], [S(8) 0.6], [T(9) 0.2]	high	S(633)	n.q.	YMR037C	MSN2	2.59	3932	24.59	2	0.866337	1	516200	rep2_SILAC_Msn2_0,2mM_H2O2_10min_tio2_Reiter_20120504.raw
wild type	0,8mM	10min	1	RSS#VVIESTK	1	[S(3) 90.4], [S(2) 9.6], [S(8) 0.0], [T(9) 0.0]	high	S(633)	n.q.	YMR037C	MSN2	2.81	3943	24.85	2	0.392157	1	328500	rep1_SILAC_Msn2_0,8mM_H2O2_10min_tio2_Reiter_20120508.raw
wild type	0,8mM	10min	1	RSS#VVIESTK	1	[S(3) 98.7], [S(2) 1.3], [S(8) 0.0], [T(9) 0.0]	high	S(633)	n.q.	YMR037C	MSN2	3	3953	24.9	2	0	1	32030	rep1_SILAC_Msn2_0,8mM_H2O2_10min_tio2_Reiter_20120508.raw
wild type	0,2mM	10min	2	RSS#VVIESTK	1	[S(3) 92.8], [S(2) 7.2], [S(8) 0.0], [T(9) 0.0]	high	S(633)	n.q.	YMR037C	MSN2	3.41	3955	24.69	2	0	1	305900	rep2_SILAC_Msn2_0,2mM_H2O2_10min_tio2_Reiter_20120504.raw
wild type	0,2mM	10min	2	RSS#VVIESTK	1	[S(3) 98.9], [S(2) 1.1], [S(8) 0.0], [T(9) 0.0]	high	S(633)	n.q.	YMR037C	MSN2	3.12	3956	24.69	2	0	1	273100	rep2_SILAC_Msn2_0,2mM_H2O2_10min_tio2_Reiter_20120504.raw
wild type	0,8mM	10min	1	RSS#VVIESTK	1	[S(3) 91.1], [S(2) 8.9], [S(8) 0.0], [T(9) 0.0]	high	S(633)	n.q.	YMR037C	MSN2	2.9	3964	24.95	2	0.392157	1	1513000	rep1_SILAC_Msn2_0,8mM_H2O2_10min_tio2_Reiter_20120508.raw
wild type	0,8mM	10min	1	RSS#VVIESTK	1	[S(3) 82.3], [S(2) 16.3], [S(8) 1.0], [T(9) 0.3]	high	S(633)	n.q.	YMR037C	MSN2	2.51	3965	24.95	2	0.776398	1	1513000	rep1_SILAC_Msn2_0,8mM_H2O2_10min_tio2_Reiter_20120508.raw
wild type	0,8mM	10min	1	RSS#VVIESTK	1	[S(3) 99.0], [S(2) 1.0], [S(8) 0.0], [T(9) 0.0]	high	S(633)	n.q.	YMR037C	MSN2	2.93	3966	24.96	2	0.392157	1	178000	rep1_SILAC_Msn2_0,8mM_H2O2_10min_tio2_Reiter_20120508.raw
wild type	0,2mM	10min	2	RSS#VVIESTK	1	[S(3) 91.7], [S(2) 8.3], [S(8) 0.0], [T(9) 0.0]	high	S(633)	n.q.	YMR037C	MSN2	3.34	3977	24.79	2	0	1	206900	rep2_SILAC_Msn2_0,2mM_H2O2_10min_tio2_Reiter_20120504.raw
wild type	0,8mM	10min	1	RSS#VVIESTK	1	[S(3) 91.4], [S(2) 8.6], [S(8) 0.0], [T(9) 0.0]	high	S(633)	n.q.	YMR037C	MSN2	3.2	3987	25.05	2	0	1	3081000	rep1_SILAC_Msn2_0,8mM_H2O2_10min_tio2_Reiter_20120508.raw
wild type	0,8mM	10min	1	RSS#VVIESTK	1	[S(3) 99.2], [S(2) 0.8], [S(8) 0.0], [T(9) 0.0]	high	S(633)	n.q.	YMR037C	MSN2	3.25	3988	25.06	2	0	1	374100	rep1_SILAC_Msn2_0,8mM_H2O2_10min_tio2_Reiter_20120508.raw
wild type	0,8mM	10min	1	RSS#VVIESTK	1	[S(3) 95.3], [S(2) 3.5], [S(8) 0.9], [T(9) 0.3]	high	S(633)	n.q.	YMR037C	MSN2	2.74	3989	25.06	2	0.392157	1	374100	rep1_SILAC_Msn2_0,8mM_H2O2_10min_tio2_Reiter_20120508.raw
tsa1∆	0,4mM	15min	2	RSS#VVIESTK	1	[S(3) 98.6], [S(2) 1.3], [S(8) 0.0], [T(9) 0.0]	high	S(633)	n.q.	YMR037C	MSN2	2.6	3989	28.6	2	0.357569	1	7301	rep2_SILAC_Msn2_tsa1KO_04mM_15min_try_5%_Reiter_20131206.raw
wild type	0,2mM	10min	2	RSS#VVIESTK	1	[S(3) 91.4], [S(2) 8.6], [S(8) 0.0], [T(9) 0.0]	high	S(633)	n.q.	YMR037C	MSN2	2.89	3997	24.89	2	0.291121	1	188900	rep2_SILAC_Msn2_0,2mM_H2O2_10min_tio2_Reiter_20120504.raw
wild type	0,2mM	10min	2	RSS#VVIESTK	1	[S(3) 99.1], [S(2) 0.9], [S(8) 0.0], [T(9) 0.0]	high	S(633)	n.q.	YMR037C	MSN2	2.61	3998	24.89	2	0.753769	1	155800	rep2_SILAC_Msn2_0,2mM_H2O2_10min_tio2_Reiter_20120504.raw
wild type	0,8mM	10min	2	RSS#VVIESTK	1	[S(3) 98.3], [S(2) 1.6], [S(8) 0.0], [T(9) 0.0]	high	S(633)	n.q.	YMR037C	MSN2	2.52	3998	24.72	2	0.572246	1	85720	rep2_SILAC_Msn2_0,8mM_H2O2_10min_tio2_Reiter_20120508.raw
wild type	0,8mM	10min	1	RSS#VVIESTK	1	[S(3) 92.8], [S(2) 7.2], [S(8) 0.0], [T(9) 0.0]	high	S(633)	n.q.	YMR037C	MSN2	3.05	4010	25.16	2	0	1	2135000	rep1_SILAC_Msn2_0,8mM_H2O2_10min_tio2_Reiter_20120508.raw
wild type	0,8mM	10min	1	RSS#VVIESTK	1	[S(3) 98.7], [S(2) 1.2], [S(8) 0.0], [T(9) 0.0]	high	S(633)	n.q.	YMR037C	MSN2	3.21	4011	25.16	2	0	1	252900	rep1_SILAC_Msn2_0,8mM_H2O2_10min_tio2_Reiter_20120508.raw
wild type	0,8mM	10min	1	RSS#VVIESTK	1	[S(3) 43.6], [S(8) 43.6], [T(9) 10.1], [S(2) 2.8]	low	S(633)	n.q.	YMR037C	MSN2	2.61	4012	25.17	2	0.531915	1	252900	rep1_SILAC_Msn2_0,8mM_H2O2_10min_tio2_Reiter_20120508.raw
wild type	0,8mM	10min	2	RSS#VVIESTK	1	[S(3) 98.3], [S(2) 1.6], [S(8) 0.0], [T(9) 0.0]	high	S(633)	0.183086	YMR037C	MSN2	2.92	4016	24.8	2	0	1	142500	rep2_SILAC_Msn2_0,8mM_H2O2_10min_tio2_Reiter_20120508.raw
wild type	0,2mM	10min	2	RSS#VVIESTK	1	[S(3) 98.5], [S(2) 1.5], [S(8) 0.0], [T(9) 0.0]	high	S(633)	n.q.	YMR037C	MSN2	3.29	4021	25	2	0	1	173800	rep2_SILAC_Msn2_0,2mM_H2O2_10min_tio2_Reiter_20120504.raw
wild type	0,4mM	10min	2	RSS#VVIESTK	1	[S(3) 97.9], [S(2) 2.1], [S(8) 0.0], [T(9) 0.0]	high	S(633)	n.q.	YMR037C	MSN2	2.94	4025	23.04	2	0	1	144500	rep3_SILAC_Msn2_0,4mM_H2O2_10min_tio2_Reiter_20141204.raw
wild type	0,8mM	10min	1	RSS#VVIESTK	1	[S(3) 89.5], [S(2) 10.5], [S(8) 0.0], [T(9) 0.0]	high	S(633)	n.q.	YMR037C	MSN2	3.12	4033	25.27	2	0	1	793000	rep1_SILAC_Msn2_0,8mM_H2O2_10min_tio2_Reiter_20120508.raw
wild type	0,8mM	10min	1	RSS#VVIESTK	1	[S(3) 86.6], [S(2) 12.9], [S(8) 0.4], [T(9) 0.1]	high	S(633)	n.q.	YMR037C	MSN2	2.67	4034	25.27	2	0.531915	1	793000	rep1_SILAC_Msn2_0,8mM_H2O2_10min_tio2_Reiter_20120508.raw
wild type	0,8mM	10min	1	RSS#VVIESTK	1	[S(3) 98.9], [S(2) 1.1], [S(8) 0.0], [T(9) 0.0]	high	S(633)	n.q.	YMR037C	MSN2	2.86	4035	25.27	2	0.392157	1	108500	rep1_SILAC_Msn2_0,8mM_H2O2_10min_tio2_Reiter_20120508.raw
wild type	0,8mM	10min	1	RSS#VVIESTK	1	[S(3) 93.3], [S(2) 6.7], [S(8) 0.0], [T(9) 0.0]	high	S(633)	0.0973598	YMR037C	MSN2	3.44	4069	25.43	2	0	1	256200	rep1_SILAC_Msn2_0,8mM_H2O2_10min_tio2_Reiter_20120508.raw
wild type	0,2mM	10min	2	RSS#VVIESTK	1	[S(3) 98.2], [S(2) 1.7], [S(8) 0.0], [T(9) 0.0]	high	S(633)	n.q.	YMR037C	MSN2	2.85	4069	25.22	2	0.291121	1	61100	rep2_SILAC_Msn2_0,2mM_H2O2_10min_tio2_Reiter_20120504.raw
tsa1∆	0,4mM	15min	1	RSS#VVIESTK	1	[S(3) 98.3], [S(2) 1.7], [S(8) 0.0], [T(9) 0.0]	high	S(633)	n.q.	YMR037C	MSN2	2.67	4097	30.66	2	0.38835	1	6091	rep1_SILAC_Msn2_tsa1KO_04mM_15min_FT_20%_Reiter_20131206.raw
wild type	0,2mM	10min	2	RSS#VVIESTK	1	[S(3) 96.3], [S(2) 2.6], [S(8) 0.5], [T(9) 0.5]	high	S(633)	n.q.	YMR037C	MSN2	3.36	4107	25.39	2	0	1	119700	rep2_SILAC_Msn2_0,2mM_H2O2_10min_tio2_Reiter_20120504.raw
tsa1∆	0,4mM	15min	1	RSS#VVIESTK	1	[S(3) 86.7], [S(2) 13.3], [S(8) 0.0], [T(9) 0.0]	high	S(633)	n.q.	YMR037C	MSN2	3.19	4125	28.51	2	0	1	13950	rep1_SILAC_Msn2_tsa1KO_04mM_15min_try_5%_Reiter_20131206.raw
tsa1∆	0,4mM	15min	1	RSS#VVIESTK	1	[S(3) 98.5], [S(2) 1.5], [S(8) 0.0], [T(9) 0.0]	high	S(633)	n.q.	YMR037C	MSN2	3.3	4134	28.55	2	0	1	23010	rep1_SILAC_Msn2_tsa1KO_04mM_15min_try_5%_Reiter_20131206.raw
tsa1∆	0,4mM	15min	2	RSS#VVIESTK	1	[S(3) 99.0], [S(2) 1.0], [S(8) 0.0], [T(9) 0.0]	high	S(633)	n.q.	YMR037C	MSN2	2.69	4151	30.39	2	0.607903	1	3881	rep2_SILAC_Msn2_tsa1KO_04mM_15min_FT_20%_Reiter_20131206.raw
wild type	0,2mM	10min	2	RSS#VVIESTK	1	[S(3) 88.9], [S(2) 11.1], [S(8) 0.0], [T(9) 0.0]	high	S(633)	0.732495	YMR037C	MSN2	2.8	4160	25.64	2	0.291121	1	44000	rep2_SILAC_Msn2_0,2mM_H2O2_10min_tio2_Reiter_20120504.raw
wild type	0,2mM	10min	2	RSS#VVIESTK	1	[S(3) 99.1], [S(2) 0.9], [S(8) 0.0], [T(9) 0.0]	high	S(633)	n.q.	YMR037C	MSN2	3.43	4194	25.8	2	0	1	32440	rep2_SILAC_Msn2_0,2mM_H2O2_10min_tio2_Reiter_20120504.raw
tsa1∆	0,4mM	15min	1	RSS#VVIESTK	1	[S(3) 98.4], [S(2) 1.6], [S(8) 0.0], [T(9) 0.0]	high	S(633)	n.q.	YMR037C	MSN2	2.78	4265	31.71	2	0	1	5638	rep1_SILAC_Msn2_tsa1KO_04mM_15min_FT_20%_Reiter_20131206.raw
tsa1∆	0,4mM	15min	1	RSS#VVIESTK	1	[S(3) 98.6], [S(2) 1.4], [S(8) 0.0], [T(9) 0.0]	high	S(633)	n.q.	YMR037C	MSN2	3.22	4317	29.61	2	0	1	18660	rep1_SILAC_Msn2_tsa1KO_04mM_15min_try_5%_Reiter_20131206.raw
tsa1∆	0,4mM	15min	1	RSS#VVIESTK	1	[S(3) 98.0], [S(2) 2.0], [S(8) 0.0], [T(9) 0.0]	high	S(633)	n.q.	YMR037C	MSN2	3.67	4494	30.53	2	0	1	17910	rep1_SILAC_Msn2_tsa1KO_04mM_15min_try_5%_Reiter_20131206.raw
wild type	0,8mM	10min	2	RSS#VVIESTK	1	[S(3) 96.8], [S(2) 2.6], [T(9) 0.5], [S(8) 0.1]	high	S(633)	0.118105	YMR037C	MSN2	2.4	4495	26.94	2	0.772201	1	42700	rep2_SILAC_Msn2_0,8mM_H2O2_10min_tio2_Reiter_20120508.raw
tsa1∆	0,4mM	15min	2	RSS#VVIESTK	1	[S(3) 98.2], [S(2) 1.7], [S(8) 0.0], [T(9) 0.0]	high	S(633)	n.q.	YMR037C	MSN2	2.72	4579	31.94	2	0.357569	1	10340	rep2_SILAC_Msn2_tsa1KO_04mM_15min_try_5%_Reiter_20131206.raw
tsa1∆	0,4mM	15min	2	RSS#VVIESTK	1	[S(3) 98.7], [S(2) 1.3], [S(8) 0.0], [T(9) 0.0]	high	S(633)	n.q.	YMR037C	MSN2	2.58	4616	32.15	2	0.353669	1	5914	rep2_SILAC_Msn2_tsa1KO_04mM_15min_try_5%_Reiter_20131206.raw
tsa1∆	0,4mM	15min	1	RSS#VVIESTK	1	[S(3) 98.3], [S(2) 1.7], [S(8) 0.0], [T(9) 0.0]	high	S(633)	n.q.	YMR037C	MSN2	2.69	4651	31.38	2	0.26178	1	13060	rep1_SILAC_Msn2_tsa1KO_04mM_15min_try_5%_Reiter_20131206.raw
tsa1∆	0,4mM	15min	1	RSS#VVIESTK	1	[S(3) 98.7], [S(2) 1.3], [S(8) 0.0], [T(9) 0.0]	high	S(633)	n.q.	YMR037C	MSN2	3.4	4719	31.76	2	0	1	11710	rep1_SILAC_Msn2_tsa1KO_04mM_15min_try_5%_Reiter_20131206.raw
tsa1∆	0,4mM	15min	1	RSS#VVIESTK	1	[S(3) 98.7], [S(2) 1.3], [S(8) 0.0], [T(9) 0.0]	high	S(633)	n.q.	YMR037C	MSN2	2.76	4850	32.45	2	0.26178	1	0	rep1_SILAC_Msn2_tsa1KO_04mM_15min_try_5%_Reiter_20131206.raw
tsa1∆	0,4mM	15min	1	RSS#VVIESTK	1	[S(3) 87.2], [S(2) 12.8], [S(8) 0.0], [T(9) 0.0]	high	S(633)	n.q.	YMR037C	MSN2	2.63	5075	33.72	2	0.26178	1	9853	rep1_SILAC_Msn2_tsa1KO_04mM_15min_try_5%_Reiter_20131206.raw
tsa1∆	0,4mM	15min	2	RSS#VVIESTK	1	[S(3) 98.5], [S(2) 1.4], [S(8) 0.0], [T(9) 0.0]	high	S(633)	n.q.	YMR037C	MSN2	2.33	5133	35.11	2	0.353669	1	6353	rep2_SILAC_Msn2_tsa1KO_04mM_15min_try_5%_Reiter_20131206.raw
tsa1∆	0,4mM	15min	1	RSS#VVIESTK	1	[S(3) 85.7], [S(2) 14.3], [S(8) 0.0], [T(9) 0.0]	high	S(633)	n.q.	YMR037C	MSN2	2.83	5259	34.75	2	0.26178	1	11170	rep1_SILAC_Msn2_tsa1KO_04mM_15min_try_5%_Reiter_20131206.raw
wild type	0,4mM	10min	1	RSS#VVIESTK	1	[S(3) 85.6], [S(2) 14.3], [S(8) 0.1], [T(9) 0.0]	high	S(633)	n.q.	YMR037C	MSN2	2.29	5485	48.1	2	0.510725	1	11500	rep1_SILAC_Msn2_0,4mM_H2O2_10min_tio2_Reiter_20120507.raw
wild type	0,4mM	10min	1	RSS#VVIESTK	1	[S(3) 93.1], [S(2) 6.9], [S(8) 0.0], [T(9) 0.0]	high	S(633)	n.q.	YMR037C	MSN2	2.87	5500	48.17	2	0	1	184900	rep1_SILAC_Msn2_0,4mM_H2O2_10min_tio2_Reiter_20120507.raw
[truncated: 2,381 more rows]

## Sheet: complete PSM list - description
Description: List of all peptide spectrum matches of Msn2 identified in all mass spectrometry experiments (wild type, bcy1∆ and tsa1∆ deletion mutant strains). Information on phosphorylation site allocation (phosphoRS score/column G), SILAC (L/H) ratio (column J), number of the first scan (column N), the corresponding raw file name (column T) and a selection of further information (columns K,L, M…
[truncated: 28 more rows]
